# Supplementary material for: Genomic Scars Generated by Polymerase Theta Reveal the Versatile Mechanism of Alternative End-Joining
Source: PLoS Genet. 2016 Oct 18;12(10):e1006368. doi: 10.1371/journal.pgen.1006368 (PMC5068794; doi:10.1371/journal.pgen.1006368)
Supplement: S1 Table — (XLSX) [file pgen.1006368.s008.xlsx]

## Sheet: unc-22
#	ext left	int left	int right	ext right	ext amplicon	ext PspI digest	int amplicon
1	CAATTGCTGAAACAAAGTCC	ATCAGTAACGGACGACCTTG	TTTAAGAGCTTATGCGGTAAC	AGGTAGGCAGGTCACAATAAG	1083	523+560	1844
2	CGCATCGAAGATTGTTTG	GGTGTGAAGCATAGGATATGG	ACGCCTGTCTTGTATGTACG	GAAAACCAAAAGAACCGAAG	1966	389+104+1473	1481
3	TGAGACCAATGTCAAGAAATG	CTTTTCACATGTTTTCCTTCC	CCAAGTACCGAACGAAAGAC	TGAGTAACTTTCTGCCAAAC	1653	573+1080	831
4	GCATGGAGCTGATGAAGAG	TTGGACAGACCAAGCAAAC	ATCGGGTCTTGTAGTCTTCG	AAGCGTTGGTAGCAGTAAGAG	931	346+585	1119
5	AATTCGATGTTCCAGTACGC	CTTCAATGAGAAACCAGTCG	GATTGGTCCCTTTGGTTTC	TCAAGAGTTGCACGATCTTC	1206	568+153+485	814
6	ATGGAACGTGGAGACAGTG	TGGAGAAGATGAAGCAACTG	GTTACGATCGATGACTGGTG	GTTCACCACTGACTGGAATG	931	343+157+431	1072
7	TTCAGAACCATGTGAGCTTG	AATCAACCAGAAGCTCCAAC	AGGCTGGAATTGTGATCAAG	AGCTTCTCCAGAGTCATTGG	1189	355+58+776	1023
8	AACTGGAAACAACTTTGCTG	TCCACATGAATCTGACAAGG	CCAAGTAACAACTGGTGGTG	TGCACGGACTGTGTATTCTC	1185	759+12+414	1421
