# Supplementary material for: Genomic Scars Generated by Polymerase Theta Reveal the Versatile Mechanism of Alternative End-Joining
Source: PLoS Genet. 2016 Oct 18;12(10):e1006368. doi: 10.1371/journal.pgen.1006368 (PMC5068794; doi:10.1371/journal.pgen.1006368)
Supplement: S2 Table — (XLSX) [file pgen.1006368.s009.xlsx]

## Sheet: Sheet1
WBVarID	allele	WBSize	National Bioresource Project Japan Size	Difference
WBVar00249422	tm374	732	1695	-963
WBVar00249299	tm245	1043	1403	-360
WBVar00252704	tm4186	762	1107	-345
WBVar00249459	tm411	290	590	-300
WBVar00251879	tm3101	424	619	-195
WBVar00250359	tm1365	589	701	-112
WBVar00252648	tm4102	437	545	-108
WBVar00251731	tm2919	472	572	-100
WBVar00249872	tm846	326	426	-100
WBVar01474188	tm6291	121	219	-98
WBVar00249541	tm499	504	554	-50
WBVar00249694	tm662	722	752	-30
WBVar00251746	tm2941	328	348	-20
WBVar00249605	tm567	757	768	-11
WBVar00252521	tm3949	316	326	-10
WBVar00249466	tm418	614	624	-10
WBVar00317339	tm5097	221	231	-10
WBVar00249745	tm715	1547	1557	-10
WBVar00249706	tm674	1345	1354	-9
WBVar01474444	tm6432	625	632	-7
WBVar01473842	tm6086	443	449	-6
WBVar00249291	tm237	501	506	-5
WBVar00251351	tm2467	1086	1090	-4
WBVar00250700	tm1733	494	497	-3
WBVar00249912	tm890	842	843	-1
WBVar00250148	tm1131	468	469	-1
WBVar00249385	tm337	535	536	-1
WBVar00249302	tm249	1222	1223	-1
WBVar00250717	tm1752	531	532	-1
WBVar00250447	tm1454	729	730	-1
WBVar00252387	tm3779	543	544	-1
WBVar00251095	tm2156	779	780	-1
WBVar00251833	tm3050	386	387	-1
WBVar00251120	tm2185	260	261	-1
WBVar00251991	tm3250	568	569	-1
WBVar00250125	tm1108	424	425	-1
WBVar00251477	tm2624	618	619	-1
WBVar00249593	tm554	444	445	-1
WBVar00251479	tm2626	1619	1620	-1
WBVar00250915	tm1955	790	791	-1
WBVar00249743	tm713	203	203	0
WBVar00251724	tm2911	120	120	0
WBVar00252046	tm3342	177	177	0
WBVar00252336	tm3723	390	390	0
WBVar00251388	tm2515	316	316	0
WBVar00250010	tm990	728	728	0
WBVar00249662	tm627	446	446	0
WBVar00251384	tm2510	305	305	0
WBVar00249700	tm668	967	967	0
WBVar00249997	tm975	475	475	0
WBVar00251180	tm2270	186	186	0
WBVar00251204	tm2302	239	239	0
WBVar00251208	tm2306	252	252	0
WBVar00250854	tm1891	302	302	0
WBVar00251243	tm2342	347	347	0
WBVar00251268	tm2375	204	204	0
WBVar00250690	tm1722	370	370	0
WBVar00250093	tm1075	582	582	0
WBVar00251019	tm2074	381	381	0
WBVar00296346	tm4743	605	605	0
WBVar00249433	tm385	646	646	0
WBVar00251593	tm2752	319	319	0
WBVar00252119	tm3438	202	202	0
WBVar00250880	tm1919	485	485	0
WBVar00251232	tm2331	923	923	0
WBVar00249391	tm343	684	684	0
WBVar00251355	tm2472	103	103	0
WBVar00251420	tm2551	165	165	0
WBVar00250654	tm1681	472	472	0
WBVar00251142	tm2216	341	341	0
WBVar00252501	tm3923	371	371	0
WBVar00252177	tm3508	172	172	0
WBVar00251140	tm2213	492	492	0
WBVar00252748	tm4231	367	367	0
WBVar00249631	tm596	473	473	0
WBVar00249399	tm351	811	811	0
WBVar00250007	tm987	660	660	0
WBVar00249560	tm520	1002	1002	0
WBVar00251978	tm3231	567	567	0
WBVar00252599	tm4043	232	232	0
WBVar00249520	tm477	1686	1686	0
WBVar00249918	tm896	653	653	0
WBVar00250014	tm994	454	454	0
WBVar00249690	tm658	460	460	0
WBVar00251634	tm2805	279	279	0
WBVar00249394	tm346	389	389	0
WBVar00251547	tm2702	287	287	0
WBVar00250210	tm1199	342	342	0
WBVar00250149	tm1132	326	326	0
WBVar00251950	tm3187	620	620	0
WBVar00296315	tm4714	428	428	0
WBVar00296715	tm4930	536	536	0
WBVar00249651	tm616	659	659	0
WBVar00249648	tm613	428	428	0
WBVar00251703	tm2884	189	189	0
WBVar00249753	tm723	862	862	0
WBVar00250790	tm1826	504	504	0
WBVar00249632	tm597	612	612	0
WBVar00249575	tm536	523	523	0
WBVar00249322	tm270	616	616	0
WBVar00249323	tm271	419	419	0
WBVar00250803	tm1839	479	479	0
WBVar00251588	tm2747	288	288	0
WBVar00249805	tm777	390	390	0
WBVar00251107	tm2171	336	336	0
WBVar00250470	tm1478	346	346	0
WBVar00250598	tm1619	1091	1091	0
WBVar00251603	tm2762	625	625	0
WBVar00249506	tm461	701	701	0
WBVar00249318	tm266	370	370	0
WBVar00249815	tm787	705	705	0
WBVar00250331	tm1333	605	605	0
WBVar00249313	tm261	1831	1831	0
WBVar00249476	tm428	2054	2054	0
WBVar00250265	tm1258	972	972	0
WBVar00251096	tm2157	718	718	0
WBVar00249324	tm272	456	456	0
WBVar00249298	tm244	291	291	0
WBVar00252341	tm3733	217	217	0
WBVar00252040	tm3330	235	235	0
WBVar00249304	tm251	977	977	0
WBVar00249306	tm253	1243	1243	0
WBVar00250333	tm1336	511	511	0
WBVar00249317	tm265	443	443	0
WBVar00249356	tm308	790	790	0
WBVar00249357	tm309	417	417	0
WBVar00249523	tm480	2086	2086	0
WBVar00250056	tm1036	1286	1286	0
WBVar00252007	tm3276	499	499	0
WBVar00252018	tm3291	814	814	0
WBVar00249421	tm373	1695	1695	0
WBVar00251186	tm2277	172	172	0
WBVar00249867	tm841	423	423	0
WBVar00250046	tm1026	534	534	0
WBVar00252165	tm3496	362	362	0
WBVar00250514	tm1524	802	802	0
WBVar00250187	tm1175	648	648	0
WBVar00249612	tm575	688	688	0
WBVar00249619	tm582	379	379	0
WBVar00252128	tm3450	501	501	0
WBVar00252012	tm3284	517	517	0
WBVar00250173	tm1158	495	495	0
WBVar00252062	tm3369	438	438	0
WBVar00252689	tm4163	774	774	0
WBVar00252331	tm3718	406	406	0
WBVar00249456	tm408	310	310	0
WBVar00250189	tm1177	415	415	0
WBVar00249911	tm889	537	537	0
WBVar00250350	tm1355	576	576	0
WBVar00250408	tm1415	514	514	0
WBVar00250877	tm1916	513	513	0
WBVar00252111	tm3426	445	445	0
WBVar00252287	tm3664	193	193	0
WBVar00252443	tm3848	375	375	0
WBVar00250214	tm1204	477	477	0
WBVar00251679	tm2858	234	234	0
WBVar00251368	tm2486	713	713	0
WBVar00250420	tm1427	695	695	0
WBVar00251686	tm2865	506	506	0
WBVar00296740	tm4992	578	578	0
WBVar00249420	tm372	759	759	0
WBVar00249453	tm405	511	511	0
WBVar00249697	tm665	325	325	0
WBVar00296725	tm4940	319	319	0
WBVar00252979	tm4585	388	388	0
WBVar00597549	tm5249	528	528	0
WBVar00250259	tm1251	377	377	0
WBVar00251473	tm2619	1068	1068	0
WBVar00250091	tm1072	1439	1439	0
WBVar00250523	tm1533	786	786	0
WBVar00251305	tm2418	444	444	0
WBVar00252878	tm4381	328	328	0
WBVar00252695	tm4169	665	665	0
WBVar00250853	tm1890	607	607	0
WBVar00252801	tm4291	408	408	0
WBVar00250595	tm1615	588	588	0
WBVar00249538	tm496	611	611	0
WBVar00597639	tm5390	225	225	0
WBVar00597641	tm5394	373	373	0
WBVar00251680	tm2859	641	641	0
WBVar00249608	tm570	565	565	0
WBVar00317445	tm5199	352	352	0
WBVar00600819	tm5410	342	342	0
WBVar00296414	tm4850	379	379	0
WBVar00251618	tm2785	309	309	0
WBVar00249807	tm779	502	502	0
WBVar00249934	tm912	655	655	0
WBVar00249654	tm619	534	534	0
WBVar00250011	tm991	894	894	0
WBVar00317283	tm5017	181	181	0
WBVar00252114	tm3432	802	802	0
WBVar00252036	tm3326	367	367	0
WBVar00252201	tm3535	486	486	0
WBVar00249776	tm747	558	558	0
WBVar00249295	tm241	2168	2168	0
WBVar00250515	tm1525	365	365	0
WBVar00250839	tm1876	421	421	0
WBVar00250618	tm1639	305	305	0
WBVar00250146	tm1129	331	331	0
WBVar00249970	tm948	813	813	0
WBVar00249790	tm761	1225	1225	0
WBVar00249802	tm774	593	593	0
WBVar00250252	tm1244	603	603	0
WBVar00250766	tm1802	537	537	0
WBVar00249855	tm828	697	697	0
WBVar00249561	tm521	628	628	0
WBVar00249903	tm880	510	510	0
WBVar00250050	tm1030	602	602	0
WBVar00249670	tm637	355	355	0
WBVar00249671	tm638	413	413	0
WBVar00250896	tm1935	402	402	0
WBVar00251022	tm2077	450	450	0
WBVar00252744	tm4227	647	647	0
WBVar00251062	tm2123	1610	1610	0
WBVar00252981	tm4589	448	448	0
WBVar00249673	tm640	788	788	0
WBVar00249674	tm641	431	431	0
WBVar00249966	tm944	326	326	0
WBVar00250423	tm1430	469	469	0
WBVar00252872	tm4374	460	460	0
WBVar00249817	tm789	406	406	0
WBVar00249379	tm331	1232	1232	0
WBVar00251279	tm2390	670	670	0
WBVar00251458	tm2598	472	472	0
WBVar00249396	tm348	1487	1487	0
WBVar00249361	tm313	341	341	0
WBVar00249487	tm439	448	448	0
WBVar00252860	tm4361	510	510	0
WBVar00296755	tm4934	110	110	0
WBVar00317390	tm5158	322	322	0
WBVar00249794	tm765	753	753	0
WBVar00251325	tm2438	296	296	0
WBVar00296369	tm4774	423	423	0
WBVar00296356	tm4784	228	228	0
WBVar00252011	tm3283	163	163	0
WBVar00252124	tm3446	182	182	0
WBVar00249777	tm748	1469	1469	0
WBVar00250630	tm1653	287	287	0
WBVar00249923	tm901	531	531	0
WBVar00252727	tm4210	656	656	0
WBVar00252948	tm4516	327	327	0
WBVar00252263	tm3626	336	336	0
WBVar00252877	tm4380	349	349	0
WBVar00251360	tm2477	442	442	0
WBVar00251567	tm2723	213	213	0
WBVar00253058	tm4694	194	194	0
WBVar00250443	tm1450	364	364	0
WBVar00249571	tm532	580	580	0
WBVar00249865	tm839	585	585	0
WBVar00250171	tm1156	938	938	0
WBVar00251751	tm2946	462	462	0
WBVar00249760	tm730	887	887	0
WBVar00251899	tm3123	455	455	0
WBVar00252338	tm3726	457	457	0
WBVar00252429	tm3830	744	744	0
WBVar00249389	tm341	591	591	0
WBVar00296687	tm4887	158	158	0
WBVar00249398	tm350	764	764	0
WBVar00252446	tm3851	210	210	0
WBVar00251766	tm2970	476	476	0
WBVar00597621	tm5371	275	275	0
WBVar00252986	tm4595	426	426	0
WBVar00249558	tm518	1023	1023	0
WBVar00252390	tm3782	481	481	0
WBVar00296303	tm4734	751	751	0
WBVar00296761	tm4989	353	353	0
WBVar00249445	tm397	766	766	0
WBVar00249646	tm611	413	413	0
WBVar00250119	tm1102	366	366	0
WBVar00250326	tm1328	762	762	0
WBVar00249927	tm905	661	661	0
WBVar00251660	tm2835	227	227	0
WBVar00251011	tm2066	1044	1044	0
WBVar00250622	tm1643	343	343	0
WBVar00251030	tm2090	860	860	0
WBVar00250733	tm1768	630	630	0
WBVar00249639	tm604	784	784	0
WBVar00249756	tm726	646	646	0
WBVar00251091	tm2152	406	406	0
WBVar00251188	tm2279	493	493	0
WBVar00252250	tm3612	488	488	0
WBVar00249329	tm277	333	333	0
WBVar00251672	tm2850	307	307	0
WBVar00249792	tm763	1008	1008	0
WBVar00250400	tm1407	344	344	0
WBVar00250138	tm1121	220	220	0
WBVar00251408	tm2539	562	562	0
WBVar00250836	tm1873	1170	1170	0
WBVar00317439	tm5134	266	266	0
WBVar00249332	tm280	934	934	0
WBVar00250481	tm1489	672	672	0
WBVar00317396	tm5170	443	443	0
WBVar00250565	tm1579	738	738	0
WBVar00251951	tm3188	517	517	0
WBVar00249516	tm472	1248	1248	0
WBVar00249407	tm359	1624	1624	0
WBVar00249661	tm626	495	495	0
WBVar00251412	tm2543	159	159	0
WBVar00252280	tm3655	416	416	0
WBVar00250845	tm1882	601	601	0
WBVar00251119	tm2184	351	351	0
WBVar00250977	tm2031	1602	1602	0
WBVar00604084	tm5827	211	211	0
WBVar00249388	tm340	326	326	0
WBVar00251376	tm2502	470	470	0
WBVar00252764	tm4249	343	343	0
WBVar00249526	tm483	816	816	0
WBVar00249441	tm393	385	385	0
WBVar00249969	tm947	648	648	0
WBVar00252084	tm3393	428	428	0
WBVar00252085	tm3394	458	458	0
WBVar00250573	tm1589	470	470	0
WBVar00252157	tm3485	771	771	0
WBVar00252983	tm4591	475	475	0
WBVar00250638	tm1661	765	765	0
WBVar00249924	tm902	1085	1085	0
WBVar00317336	tm5088	238	238	0
WBVar00250057	tm1037	517	517	0
WBVar00249668	tm635	610	610	0
WBVar00252625	tm4072	185	185	0
WBVar00252538	tm3973	349	349	0
WBVar00250289	tm1283	415	415	0
WBVar00317482	tm4503	327	327	0
WBVar00249813	tm785	556	556	0
WBVar00251665	tm2841	484	484	0
WBVar00249309	tm257	559	559	0
WBVar00249675	tm642	871	871	0
WBVar00249716	tm686	434	434	0
WBVar00251839	tm3056	1064	1064	0
WBVar00249508	tm463	1378	1378	0
WBVar00250699	tm1732	420	420	0
WBVar00250894	tm1933	814	814	0
WBVar00252058	tm3363	124	124	0
WBVar00251166	tm2250	192	192	0
WBVar00250325	tm1327	269	269	0
WBVar00250216	tm1206	604	604	0
WBVar00249337	tm288	1996	1996	0
WBVar00252942	tm4486	222	222	0
WBVar00250230	tm1222	469	469	0
WBVar00252471	tm3880	516	516	0
WBVar00252456	tm3863	429	429	0
WBVar00252161	tm3489	175	175	0
WBVar00249779	tm750	1252	1252	0
WBVar00296421	tm4836	332	332	0
WBVar00250985	tm2039	614	614	0
WBVar00252862	tm4363	159	159	0
WBVar00249599	tm560	238	238	0
WBVar00250494	tm1502	605	605	0
WBVar00251777	tm2983	588	588	0
WBVar00252236	tm3585	204	204	0
WBVar00250303	tm1299	551	551	0
WBVar00250367	tm1373	206	206	0
WBVar00251744	tm2938	322	322	0
WBVar00251326	tm2439	330	330	0
WBVar00253007	tm4619	315	315	0
WBVar00251374	tm2497	425	425	0
WBVar00253026	tm4650	281	281	0
WBVar00251667	tm2843	158	158	0
WBVar00251124	tm2190	864	864	0
WBVar00249904	tm881	441	441	0
WBVar00252982	tm4590	208	208	0
WBVar00296411	tm4819	341	341	0
WBVar00252990	tm4600	457	457	0
WBVar00296437	tm4868	206	206	0
WBVar00249604	tm566	841	841	0
WBVar00317265	tm5007	164	164	0
WBVar00250099	tm1081	774	774	0
WBVar00249845	tm818	999	999	0
WBVar00249452	tm404	1509	1509	0
WBVar00250306	tm1302	356	356	0
WBVar00251563	tm2718	435	435	0
WBVar00250614	tm1635	3462	3462	0
WBVar00250308	tm1304	654	654	0
WBVar00251157	tm2238	177	177	0
WBVar00250508	tm1517	3218	3218	0
WBVar00251102	tm2165	218	218	0
WBVar00251151	tm2231	129	129	0
WBVar00251692	tm2871	75	75	0
WBVar00252243	tm3601	67	67	0
WBVar00253049	tm4679	192	192	0
WBVar00250592	tm1612	1731	1731	0
WBVar00250098	tm1080	847	847	0
WBVar00249482	tm434	2382	2382	0
WBVar00249527	tm484	1351	1351	0
WBVar00249597	tm558	270	270	0
WBVar00252452	tm3859	523	523	0
WBVar00250235	tm1227	401	401	0
WBVar00250426	tm1433	268	268	0
WBVar00250507	tm1516	685	685	0
WBVar00597640	tm5391	178	178	0
WBVar00251800	tm3013	546	546	0
WBVar00251701	tm2880	237	237	0
WBVar00251815	tm3029	166	166	0
WBVar00250615	tm1636	577	577	0
WBVar00249458	tm410	429	429	0
WBVar00251503	tm2655	331	331	0
WBVar00249425	tm377	355	355	0
WBVar00249485	tm437	618	618	0
WBVar00252722	tm4205	319	319	0
WBVar00249951	tm929	408	408	0
WBVar00252235	tm3584	146	146	0
WBVar00252518	tm3946	237	237	0
WBVar00251332	tm2446	267	267	0
WBVar00251389	tm2516	237	237	0
WBVar00250052	tm1032	956	956	0
WBVar00250199	tm1187	486	486	0
WBVar00250827	tm1864	711	711	0
WBVar00251596	tm2755	336	336	0
WBVar00252180	tm3511	435	435	0
WBVar00250042	tm1022	429	429	0
WBVar00252743	tm4226	125	125	0
WBVar00253059	tm4695	311	311	0
WBVar00251090	tm2151	390	390	0
WBVar00249908	tm886	481	481	0
WBVar00252048	tm3346	650	650	0
WBVar00250536	tm1547	1863	1863	0
WBVar00251933	tm3162	892	892	0
WBVar00249950	tm928	583	583	0
WBVar00250279	tm1273	460	460	0
WBVar00250391	tm1398	745	745	0
WBVar00250369	tm1375	466	466	0
WBVar00250310	tm1307	1545	1545	0
WBVar00252934	tm4463	323	323	0
WBVar00249737	tm707	740	740	0
WBVar00250076	tm1057	668	668	0
WBVar00250062	tm1043	363	363	0
WBVar00250086	tm1067	413	413	0
WBVar00296435	tm4873	223	223	0
WBVar00250782	tm1818	658	658	0
WBVar00250026	tm1006	1390	1390	0
WBVar00250123	tm1106	798	798	0
WBVar00317277	tm4965	210	210	0
WBVar00317425	tm5174	210	210	0
WBVar00251110	tm2174	456	456	0
WBVar00250689	tm1720	962	962	0
WBVar00251108	tm2172	1190	1190	0
WBVar00250669	tm1697	184	184	0
WBVar00250816	tm1852	776	776	0
WBVar00249842	tm815	667	667	0
WBVar00250172	tm1157	489	489	0
WBVar00296677	tm4840	622	622	0
WBVar00317269	tm5016	258	258	0
WBVar00597571	tm5305	484	484	0
WBVar00250383	tm1389	484	484	0
WBVar00250031	tm1011	446	446	0
WBVar00249999	tm977	492	492	0
WBVar00252049	tm3351	317	317	0
WBVar00296429	tm4855	376	376	0
WBVar00250001	tm979	614	614	0
WBVar00250385	tm1391	1083	1083	0
WBVar00250292	tm1286	632	632	0
WBVar00250082	tm1063	598	598	0
WBVar00250659	tm1687	692	692	0
WBVar00250531	tm1542	382	382	0
WBVar00250107	tm1089	938	938	0
WBVar00249995	tm973	352	352	0
WBVar00250793	tm1829	493	493	0
WBVar00252064	tm3371	687	687	0
WBVar00252363	tm3755	604	604	0
WBVar00251046	tm2106	558	558	0
WBVar00296366	tm4770	301	301	0
WBVar00250140	tm1123	235	235	0
WBVar00250761	tm1797	1125	1125	0
WBVar00252060	tm3365	1218	1218	0
WBVar00250268	tm1261	472	472	0
WBVar00251623	tm2791	871	871	0
WBVar00250670	tm1698	1184	1184	0
WBVar00252993	tm4604	393	393	0
WBVar00250930	tm1970	1177	1177	0
WBVar00250996	tm2050	1078	1078	0
WBVar00249406	tm358	828	828	0
WBVar00251129	tm2199	506	506	0
WBVar00252834	tm4329	1198	1198	0
WBVar00251627	tm2796	433	433	0
WBVar00251617	tm2784	402	402	0
WBVar00251705	tm2886	260	260	0
WBVar00296423	tm4824	144	144	0
WBVar00249564	tm524	499	499	0
WBVar00251126	tm2194	686	686	0
WBVar00249856	tm829	1851	1851	0
WBVar00249876	tm850	1197	1197	0
WBVar00249392	tm344	339	339	0
WBVar00251000	tm2054	537	537	0
WBVar00251109	tm2173	528	528	0
WBVar00250392	tm1399	414	414	0
WBVar00252923	tm4448	239	239	0
WBVar00296392	tm4791	687	687	0
WBVar00249439	tm391	1118	1118	0
WBVar00249933	tm911	696	696	0
WBVar00249696	tm664	486	486	0
WBVar00249351	tm303	437	437	0
WBVar00597603	tm5363	305	305	0
WBVar00251808	tm3022	1023	1023	0
WBVar00249451	tm403	1474	1474	0
WBVar00250986	tm2040	529	529	0
WBVar00250418	tm1425	853	853	0
WBVar00251251	tm2354	547	547	0
WBVar00251181	tm2271	559	559	0
WBVar00251794	tm3005	355	355	0
WBVar00251200	tm2298	519	519	0
WBVar00252024	tm3304	612	612	0
WBVar00249326	tm274	628	628	0
WBVar00250736	tm1771	341	341	0
WBVar00252329	tm3716	248	248	0
WBVar00249411	tm363	1090	1090	0
WBVar00251928	tm3157	333	333	0
WBVar00250713	tm1748	588	588	0
WBVar00249750	tm720	337	337	0
WBVar00250356	tm1362	798	798	0
WBVar00251688	tm2867	345	345	0
WBVar00251708	tm2890	422	422	0
WBVar00250035	tm1015	414	414	0
WBVar00252293	tm3671	203	203	0
WBVar00252225	tm3569	568	568	0
WBVar00251789	tm2998	158	158	0
WBVar00251059	tm2120	460	460	0
WBVar00249767	tm738	570	570	0
WBVar00252926	tm4452	489	489	0
WBVar00249708	tm676	774	774	0
WBVar00249762	tm732	840	840	0
WBVar00250580	tm1598	515	515	0
WBVar00252349	tm3741	285	285	0
WBVar00250126	tm1109	368	368	0
WBVar00249936	tm914	404	404	0
WBVar00250084	tm1065	745	745	0
WBVar00250137	tm1120	945	945	0
WBVar00249890	tm865	1156	1156	0
WBVar00249393	tm345	692	692	0
WBVar00252476	tm3887	743	743	0
WBVar00250957	tm1997	370	370	0
WBVar00249290	tm236	565	565	0
WBVar00249905	tm883	554	554	0
WBVar00250282	tm1276	315	315	0
WBVar00252958	tm4550	519	519	0
WBVar00251423	tm2554	232	232	0
WBVar00251749	tm2944	412	412	0
WBVar00597543	tm5253	247	247	0
WBVar00251223	tm2321	551	551	0
WBVar00251576	tm2734	271	271	0
WBVar00250862	tm1899	387	387	0
WBVar00250795	tm1831	789	789	0
WBVar00250847	tm1884	283	283	0
WBVar00250444	tm1451	589	589	0
WBVar00249897	tm872	640	640	0
WBVar00250111	tm1094	1065	1065	0
WBVar00252178	tm3509	303	303	0
WBVar00252209	tm3548	353	353	0
WBVar00249513	tm469	968	968	0
WBVar00251790	tm3001	662	662	0
WBVar00249830	tm802	1883	1883	0
WBVar00251448	tm2586	445	445	0
WBVar00296699	tm4869	139	139	0
WBVar00296301	tm4692	503	503	0
WBVar00251195	tm2287	260	260	0
WBVar00251097	tm2159	125	125	0
WBVar00251167	tm2251	260	260	0
WBVar00251511	tm2664	416	416	0
WBVar00250141	tm1124	694	694	0
WBVar00252240	tm3590	425	425	0
WBVar00250103	tm1085	301	301	0
WBVar00250432	tm1439	567	567	0
WBVar00249886	tm861	500	500	0
WBVar00250027	tm1007	499	499	0
WBVar00250376	tm1382	328	328	0
WBVar00251898	tm3122	342	342	0
WBVar00250886	tm1925	458	458	0
WBVar00249625	tm589	683	683	0
WBVar00249377	tm329	1059	1059	0
WBVar00252448	tm3854	359	359	0
WBVar00252938	tm4470	280	280	0
WBVar00251585	tm2743	804	804	0
WBVar00250129	tm1112	1365	1365	0
WBVar00250192	tm1180	357	357	0
WBVar00251524	tm2677	414	414	0
WBVar00249641	tm606	967	967	0
WBVar00250422	tm1429	451	451	0
WBVar00252094	tm3405	232	232	0
WBVar00250488	tm1496	709	709	0
WBVar00250609	tm1630	429	429	0
WBVar00251645	tm2817	499	499	0
WBVar00252099	tm3411	312	312	0
WBVar00251280	tm2391	435	435	0
WBVar00252204	tm3540	243	243	0
WBVar00252241	tm3593	303	303	0
WBVar00252200	tm3534	400	400	0
WBVar00296386	tm4798	349	349	0
WBVar00252626	tm4073	323	323	0
WBVar00296728	tm4377	685	685	0
WBVar00597576	tm5320	739	739	0
WBVar00253010	tm4625	788	788	0
WBVar00296306	tm4731	516	516	0
WBVar00249609	tm572	787	787	0
WBVar00250831	tm1868	903	903	0
WBVar00250311	tm1308	1056	1056	0
WBVar00251513	tm2666	209	209	0
WBVar00251452	tm2591	260	260	0
WBVar00252386	tm3778	175	175	0
WBVar00252337	tm3725	323	323	0
WBVar00252472	tm3881	405	405	0
WBVar00249454	tm406	681	681	0
WBVar00249660	tm625	529	529	0
WBVar01429611	tm5953	588	588	0
WBVar00249804	tm776	612	612	0
WBVar00249789	tm760	715	715	0
WBVar00250503	tm1511	1014	1014	0
WBVar00251741	tm2935	172	172	0
WBVar00249576	tm537	542	542	0
WBVar00249297	tm243	697	697	0
WBVar00249715	tm685	502	502	0
WBVar00249340	tm291	1315	1315	0
WBVar00317361	tm5094	160	160	0
WBVar00249585	tm546	560	560	0
WBVar00249860	tm834	1486	1486	0
WBVar00249868	tm842	310	310	0
WBVar00249932	tm910	633	633	0
WBVar00250156	tm1139	1208	1208	0
WBVar00251562	tm2717	412	412	0
WBVar00252495	tm3917	262	262	0
WBVar00252391	tm3783	448	448	0
WBVar00252511	tm3939	390	390	0
WBVar00249967	tm945	954	954	0
WBVar00251709	tm2892	139	139	0
WBVar00251148	tm2226	378	378	0
WBVar00251385	tm2511	559	559	0
WBVar00249773	tm744	784	784	0
WBVar00250394	tm1401	520	520	0
WBVar00250342	tm1347	686	686	0
WBVar00250954	tm1994	329	329	0
WBVar00249711	tm680	999	999	0
WBVar00252492	tm3913	310	310	0
WBVar00251874	tm3096	356	356	0
WBVar00251599	tm2758	550	550	0
WBVar00251414	tm2545	380	380	0
WBVar00251409	tm2540	423	423	0
WBVar00250668	tm1696	457	457	0
WBVar00251481	tm2628	410	410	0
WBVar00251219	tm2317	629	629	0
WBVar00252500	tm3922	441	441	0
WBVar00249823	tm795	431	431	0
WBVar00250467	tm1475	385	385	0
WBVar00250487	tm1495	454	454	0
WBVar00250589	tm1608	294	294	0
WBVar00252653	tm4111	373	373	0
WBVar00249524	tm481	509	509	0
WBVar00249404	tm356	576	576	0
WBVar00252220	tm3564	281	281	0
WBVar00317534	tm1648	450	450	0
WBVar00250379	tm1385	489	489	0
WBVar00250501	tm1509	406	406	0
WBVar00251431	tm2562	461	461	0
WBVar00252078	tm3387	484	484	0
WBVar00249775	tm746	858	858	0
WBVar00249755	tm725	848	848	0
WBVar00252315	tm3701	571	571	0
WBVar00249705	tm673	1168	1168	0
WBVar00250623	tm1645	443	443	0
WBVar00251430	tm2561	184	184	0
WBVar00251691	tm2870	215	215	0
WBVar00251507	tm2659	184	184	0
WBVar00251523	tm2676	456	456	0
WBVar00252170	tm3501	953	953	0
WBVar00296707	tm4923	322	322	0
WBVar00250661	tm1689	660	660	0
WBVar00249363	tm315	465	465	0
WBVar00597551	tm2731	638	638	0
WBVar00249490	tm444	596	596	0
WBVar00252674	tm4145	899	899	0
WBVar00296393	tm4794	792	792	0
WBVar00252286	tm3663	472	472	0
WBVar00249981	tm959	572	572	0
WBVar00252688	tm4162	191	191	0
WBVar00252995	tm4606	863	863	0
WBVar00249994	tm972	714	714	0
WBVar00251845	tm3062	622	622	0
WBVar00252858	tm4359	503	503	0
WBVar00249334	tm282	1656	1656	0
WBVar00249330	tm278	674	674	0
WBVar00249477	tm429	533	533	0
WBVar00249364	tm316	511	511	0
WBVar00249828	tm800	797	797	0
WBVar00252988	tm4597	785	785	0
WBVar00252999	tm4610	245	245	0
WBVar00249653	tm618	1276	1276	0
WBVar00250754	tm1789	922	922	0
WBVar00249360	tm312	895	895	0
WBVar00249362	tm314	446	446	0
WBVar00249553	tm512	456	456	0
WBVar00250365	tm1371	802	802	0
WBVar00249348	tm300	1046	1046	0
WBVar00249724	tm694	470	470	0
WBVar00250128	tm1111	788	788	0
WBVar00251819	tm3036	269	269	0
WBVar00249726	tm696	1010	1010	0
WBVar00249657	tm622	414	414	0
WBVar00251267	tm2374	328	328	0
WBVar00250655	tm1682	879	879	0
WBVar00249834	tm807	459	459	0
WBVar00249998	tm976	624	624	0
WBVar00249426	tm378	404	404	0
WBVar00250643	tm1666	597	597	0
WBVar00252366	tm3758	335	335	0
WBVar00251464	tm2610	315	315	0
WBVar00600823	tm5426	308	308	0
WBVar00251178	tm2267	229	229	0
WBVar00251419	tm2550	239	239	0
WBVar00250374	tm1380	915	915	0
WBVar00250294	tm1288	777	777	0
WBVar00296371	tm4776	357	357	0
WBVar00252400	tm3793	213	213	0
WBVar00597601	tm5358	618	618	0
WBVar00251571	tm2727	272	272	0
WBVar00251544	tm2698	278	278	0
WBVar00253025	tm4649	1098	1098	0
WBVar00296370	tm4775	298	298	0
WBVar00317300	tm5033	304	304	0
WBVar00250966	tm2012	461	461	0
WBVar00251750	tm2945	506	506	0
WBVar00251675	tm2854	244	244	0
WBVar00250586	tm1605	651	651	0
WBVar00249373	tm325	530	530	0
WBVar00252231	tm3580	539	539	0
WBVar00252601	tm4045	923	923	0
WBVar00252848	tm4345	1009	1009	0
WBVar00252051	tm3355	571	571	0
WBVar00250208	tm1197	551	551	0
WBVar00250815	tm1851	1213	1213	0
WBVar00252441	tm3845	340	340	0
WBVar00251640	tm2812	206	206	0
WBVar00249754	tm724	685	685	0
WBVar00252398	tm3791	195	195	0
WBVar00252617	tm4063	610	610	0
WBVar00253034	tm4662	554	554	0
WBVar00249312	tm260	923	923	0
WBVar00249551	tm510	638	638	0
WBVar00251127	tm2195	1562	1562	0
WBVar00250234	tm1226	1673	1673	0
WBVar00252075	tm3383	250	250	0
WBVar00249621	tm585	629	629	0
WBVar00249620	tm584	619	619	0
WBVar00249712	tm681	270	270	0
WBVar00249555	tm514	423	423	0
WBVar00250102	tm1084	371	371	0
WBVar00250570	tm1585	1287	1287	0
WBVar00317383	tm5151	357	357	0
WBVar00249710	tm678	673	673	0
WBVar00251838	tm3055	385	385	0
WBVar00251487	tm2634	191	191	0
WBVar00249483	tm435	964	964	0
WBVar00250968	tm2018	868	868	0
WBVar00249946	tm924	421	421	0
WBVar00249800	tm771	722	722	0
WBVar00252396	tm3789	231	231	0
WBVar00251056	tm2116	299	299	0
WBVar00252083	tm3392	878	878	0
WBVar00251117	tm2182	478	478	0
WBVar00251710	tm2893	238	238	0
WBVar00250155	tm1138	519	519	0
WBVar00250162	tm1146	775	775	0
WBVar00317279	tm4937	675	675	0
WBVar00296326	tm4721	1170	1170	0
WBVar00249446	tm398	602	602	0
WBVar00251456	tm2596	433	433	0
WBVar00249465	tm417	376	376	0
WBVar00249552	tm511	1188	1188	0
WBVar00252340	tm3732	409	409	0
WBVar00252790	tm4277	199	199	0
WBVar00249658	tm623	770	770	0
WBVar00249679	tm647	663	663	0
WBVar00251931	tm3160	592	592	0
WBVar00250627	tm1650	436	436	0
WBVar00251308	tm2421	660	660	0
WBVar00252068	tm3375	351	351	0
WBVar00249383	tm335	523	523	0
WBVar00252270	tm3641	334	334	0
WBVar00317333	tm5077	391	391	0
WBVar00252089	tm3400	341	341	0
WBVar00251488	tm2635	192	192	0
WBVar00249721	tm691	1085	1085	0
WBVar00317281	tm4848	1310	1310	0
WBVar00251890	tm3113	241	241	0
WBVar00252146	tm3472	120	120	0
WBVar00251462	tm2604	275	275	0
WBVar00249898	tm874	623	623	0
WBVar00250604	tm1625	605	605	0
WBVar00250756	tm1791	421	421	0
WBVar00249583	tm544	668	668	0
WBVar00251940	tm3173	181	181	0
WBVar00252857	tm4358	372	372	0
WBVar00249493	tm447	392	392	0
WBVar00250157	tm1140	1082	1082	0
WBVar00250593	tm1613	735	735	0
WBVar00250005	tm984	291	291	0
WBVar00597629	tm5368	692	692	0
WBVar00252479	tm3891	451	451	0
WBVar00597622	tm5374	253	253	0
WBVar00251977	tm3230	743	743	0
WBVar00251055	tm2115	468	468	0
WBVar00250970	tm2024	752	752	0
WBVar00251078	tm2139	755	755	0
WBVar00252463	tm3872	297	297	0
WBVar00252194	tm3527	70	70	0
WBVar00249413	tm365	396	396	0
WBVar00249511	tm466	2364	2364	0
WBVar00249744	tm714	950	950	0
WBVar00252768	tm4253	712	712	0
WBVar00250628	tm1651	878	878	0
WBVar00296349	tm4739	599	599	0
WBVar00250626	tm1649	993	993	0
WBVar00249836	tm809	522	522	0
WBVar00252972	tm4574	514	514	0
WBVar00249975	tm953	1025	1025	0
WBVar00597597	tm5347	441	441	0
WBVar00251884	tm3107	164	164	0
WBVar00252498	tm3920	411	411	0
WBVar00249881	tm856	639	639	0
WBVar00250702	tm1736	670	670	0
WBVar00250911	tm1951	638	638	0
WBVar00251362	tm2479	164	164	0
WBVar00250395	tm1402	581	581	0
WBVar00296688	tm4892	387	387	0
WBVar00250680	tm1709	297	297	0
WBVar00250875	tm1913	635	635	0
WBVar00252649	tm4104	512	512	0
WBVar00252991	tm4601	312	312	0
WBVar00252134	tm3458	287	287	0
WBVar00251671	tm2849	366	366	0
WBVar00251799	tm3012	243	243	0
WBVar00296443	tm4860	401	401	0
WBVar00253033	tm4660	471	471	0
WBVar00250728	tm1763	1529	1529	0
WBVar00597561	tm5275	386	386	0
WBVar00249854	tm827	282	282	0
WBVar00251673	tm2852	542	542	0
WBVar00249432	tm384	444	444	0
WBVar00249503	tm457	483	483	0
WBVar00251522	tm2675	549	549	0
WBVar00251517	tm2670	826	826	0
WBVar00249691	tm659	639	639	0
WBVar00597562	tm5276	529	529	0
WBVar00249455	tm407	928	928	0
WBVar00252800	tm4289	720	720	0
WBVar00252505	tm3932	600	600	0
WBVar00250844	tm1881	771	771	0
WBVar00251817	tm3032	512	512	0
WBVar00252228	tm3574	383	383	0
WBVar00296744	tm4972	388	388	0
WBVar00250959	tm1999	478	478	0
WBVar00251052	tm2112	920	920	0
WBVar00252104	tm3418	244	244	0
WBVar00251666	tm2842	343	343	0
WBVar00253035	tm4663	747	747	0
WBVar00249861	tm835	952	952	0
WBVar00252885	tm4388	207	207	0
WBVar00251131	tm2202	225	225	0
WBVar00249325	tm273	869	869	0
WBVar00250591	tm1611	718	718	0
WBVar00296331	tm4712	409	409	0
WBVar00250554	tm1568	574	574	0
WBVar00251969	tm3219	149	149	0
WBVar00253044	tm4673	373	373	0
WBVar00252869	tm4371	76	76	0
WBVar00252056	tm3360	833	833	0
WBVar00249568	tm529	696	696	0
WBVar00249567	tm528	590	590	0
WBVar00250225	tm1217	482	482	0
WBVar00250401	tm1408	814	814	0
WBVar00249496	tm450	806	806	0
WBVar00252922	tm4445	416	416	0
WBVar00252548	tm3986	282	282	0
WBVar00249717	tm687	696	696	0
WBVar00252135	tm3459	253	253	0
WBVar00252567	tm4008	386	386	0
WBVar00249982	tm960	491	491	0
WBVar00253041	tm4669	369	369	0
WBVar00252819	tm4314	1299	1299	0
WBVar00317338	tm5091	397	397	0
WBVar00252071	tm3378	445	445	0
WBVar00251590	tm2749	353	353	0
WBVar00250848	tm1885	962	962	0
WBVar00250811	tm1847	334	334	0
WBVar00252642	tm4095	575	575	0
WBVar00250163	tm1147	497	497	0
WBVar00317457	tm5186	563	563	0
WBVar00251642	tm2814	490	490	0
WBVar00252544	tm3982	448	448	0
WBVar00597624	tm5285	913	913	0
WBVar00252362	tm3754	478	478	0
WBVar00250941	tm1981	619	619	0
WBVar00317537	tm2567	408	408	0
WBVar00249659	tm624	700	700	0
WBVar00296730	tm4961	556	556	0
WBVar00250657	tm1684	467	467	0
WBVar00250600	tm1621	294	294	0
WBVar00317496	tm5238	300	300	0
WBVar00317509	tm3368	196	196	0
WBVar00251202	tm2300	237	237	0
WBVar00250849	tm1886	957	957	0
WBVar00249570	tm531	516	516	0
WBVar00253039	tm4667	246	246	0
WBVar00252408	tm3801	721	721	0
WBVar00252598	tm4042	551	551	0
WBVar00249976	tm954	534	534	0
WBVar01429589	tm5921	213	213	0
WBVar00252030	tm3315	377	377	0
WBVar00251518	tm2671	273	273	0
WBVar00252749	tm4232	286	286	0
WBVar00296324	tm4686	679	679	0
WBVar00252807	tm4299	464	464	0
WBVar00250060	tm1041	311	311	0
WBVar00252150	tm3477	547	547	0
WBVar00250475	tm1483	615	615	0
WBVar00252272	tm3643	242	242	0
WBVar00597618	tm5299	515	515	0
WBVar00251070	tm2131	714	714	0
WBVar00250927	tm1967	609	609	0
WBVar00597506	tm4535	342	342	0
WBVar00296397	tm4807	655	655	0
WBVar00251185	tm2276	279	279	0
WBVar00252899	tm4409	253	253	0
WBVar00252367	tm3759	532	532	0
WBVar00252179	tm3510	361	361	0
WBVar00252978	tm4584	359	359	0
WBVar00252798	tm4285	394	394	0
WBVar00296396	tm4806	300	300	0
WBVar00317486	tm4534	442	442	0
WBVar00250581	tm1599	753	753	0
WBVar00249831	tm803	731	731	0
WBVar00252831	tm4326	579	579	0
WBVar00249565	tm525	425	425	0
WBVar00250461	tm1468	549	549	0
WBVar00317342	tm5098	270	270	0
WBVar00251913	tm3139	213	213	0
WBVar00597612	tm5286	259	259	0
WBVar00252561	tm4002	496	496	0
WBVar00249686	tm654	1470	1470	0
WBVar00253009	tm4624	425	425	0
WBVar00252358	tm3750	303	303	0
WBVar00250115	tm1098	385	385	0
WBVar00249644	tm609	715	715	0
WBVar00251717	tm2901	359	359	0
WBVar00252378	tm3770	164	164	0
WBVar00252158	tm3486	109	109	0
WBVar00252120	tm3439	423	423	0
WBVar00250506	tm1514	1515	1515	0
WBVar00252928	tm4455	149	149	0
WBVar00250348	tm1353	618	618	0
WBVar00251545	tm2699	375	375	0
WBVar00252148	tm3474	109	109	0
WBVar00252267	tm3634	155	155	0
WBVar00252508	tm3936	237	237	0
WBVar00252560	tm4001	194	194	0
WBVar00251294	tm2406	367	367	0
WBVar00296332	tm4765	375	375	0
WBVar00252232	tm3581	204	204	0
WBVar00597569	tm5297	382	382	0
WBVar00252515	tm3943	851	851	0
WBVar00252570	tm4011	255	255	0
WBVar00251785	tm2994	202	202	0
WBVar00250706	tm1741	392	392	0
WBVar00250737	tm1772	527	527	0
WBVar00250787	tm1823	717	717	0
WBVar00250726	tm1761	596	596	0
WBVar00249595	tm556	493	493	0
WBVar00251125	tm2193	918	918	0
WBVar00251021	tm2076	920	920	0
WBVar00597619	tm5309	779	779	0
WBVar00597626	tm5350	669	669	0
WBVar00252415	tm3808	410	410	0
WBVar00249688	tm656	926	926	0
WBVar00249689	tm657	579	579	0
WBVar00250967	tm2016	830	830	0
WBVar00597593	tm5343	737	737	0
WBVar00249435	tm387	467	467	0
WBVar00249544	tm503	853	853	0
WBVar00251290	tm2402	409	409	0
WBVar00252234	tm3583	600	600	0
WBVar00250421	tm1428	451	451	0
WBVar00252316	tm3702	644	644	0
WBVar00251068	tm2129	465	465	0
WBVar00252839	tm4336	437	437	0
WBVar00250402	tm1409	653	653	0
WBVar00250203	tm1191	430	430	0
WBVar00249380	tm332	544	544	0
WBVar00251198	tm2295	248	248	0
WBVar00250806	tm1842	559	559	0
WBVar00249812	tm784	731	731	0
WBVar00249783	tm754	921	921	0
WBVar00252726	tm4209	236	236	0
WBVar00252073	tm3381	246	246	0
WBVar00249635	tm600	330	330	0
WBVar00251380	tm2506	455	455	0
WBVar00251736	tm2924	333	333	0
WBVar00249640	tm605	470	470	0
WBVar00249629	tm594	602	602	0
WBVar00251315	tm2428	275	275	0
WBVar00250452	tm1459	329	329	0
WBVar00252963	tm4564	241	241	0
WBVar00251217	tm2315	231	231	0
WBVar00251152	tm2232	393	393	0
WBVar00251133	tm2206	466	466	0
WBVar00251466	tm2612	630	630	0
WBVar00249462	tm414	539	539	0
WBVar00251391	tm2518	571	571	0
WBVar00251732	tm2920	350	350	0
WBVar00597567	tm5293	393	393	0
WBVar00252804	tm4294	918	918	0
WBVar00597630	tm5370	1192	1192	0
WBVar00252428	tm3829	628	628	0
WBVar00251796	tm3009	306	306	0
WBVar00252844	tm4341	583	583	0
WBVar00250679	tm1708	671	671	0
WBVar00251818	tm3033	260	260	0
WBVar00251842	tm3059	365	365	0
WBVar00251844	tm3061	385	385	0
WBVar00296415	tm4847	213	213	0
WBVar00251961	tm3202	370	370	0
WBVar00250039	tm1019	571	571	0
WBVar00250346	tm1351	420	420	0
WBVar00250096	tm1078	304	304	0
WBVar00251194	tm2286	559	559	0
WBVar00252660	tm4121	447	447	0
WBVar00252950	tm4519	403	403	0
WBVar00252884	tm4387	555	555	0
WBVar00296400	tm4706	194	194	0
WBVar00250784	tm1820	1251	1251	0
WBVar00251993	tm3256	610	610	0
WBVar00252817	tm4312	360	360	0
WBVar00249492	tm446	410	410	0
WBVar00249509	tm464	985	985	0
WBVar00249602	tm563	545	545	0
WBVar00252259	tm3621	300	300	0
WBVar00252405	tm3798	502	502	0
WBVar00250320	tm1322	779	779	0
WBVar00252433	tm3836	348	348	0
WBVar00252706	tm4188	298	298	0
WBVar00249913	tm891	513	513	0
WBVar00251370	tm2490	582	582	0
WBVar00251367	tm2485	434	434	0
WBVar00250278	tm1271	345	345	0
WBVar00250636	tm1659	506	506	0
WBVar00252140	tm3465	435	435	0
WBVar00250083	tm1064	494	494	0
WBVar00250557	tm1571	369	369	0
WBVar00252076	tm3384	466	466	0
WBVar00317397	tm5173	485	485	0
WBVar00252462	tm3871	1001	1001	0
WBVar00597570	tm5304	432	432	0
WBVar00251669	tm2846	483	483	0
WBVar00251036	tm2096	695	695	0
WBVar00251697	tm2876	304	304	0
WBVar00317504	tm3216	326	326	0
WBVar00317505	tm3344	182	182	0
WBVar00253037	tm4665	196	196	0
WBVar00251638	tm2810	243	243	0
WBVar00249945	tm923	402	402	0
WBVar00250525	tm1535	514	514	0
WBVar00250721	tm1756	1389	1389	0
WBVar00252850	tm4350	275	275	0
WBVar00296372	tm4777	569	569	0
WBVar00252751	tm4234	527	527	0
WBVar00252891	tm4394	89	89	0
WBVar00317526	tm3205	205	205	0
WBVar00249786	tm757	727	727	0
WBVar00252619	tm4066	156	156	0
WBVar00250881	tm1920	759	759	0
WBVar00249601	tm562	530	530	0
WBVar00251870	tm3092	249	249	0
WBVar00251865	tm3085	888	888	0
WBVar00250734	tm1769	450	450	0
WBVar00317285	tm5025	166	166	0
WBVar00597540	tm5245	252	252	0
WBVar00250673	tm1701	502	502	0
WBVar00250524	tm1534	470	470	0
WBVar00251752	tm2948	668	668	0
WBVar00252321	tm3708	621	621	0
WBVar00252027	tm3308	371	371	0
WBVar00296720	tm4939	331	331	0
WBVar00250205	tm1193	466	466	0
WBVar00296426	tm4809	928	928	0
WBVar00252369	tm3761	413	413	0
WBVar00252622	tm4069	254	254	0
WBVar00251413	tm2544	368	368	0
WBVar00250183	tm1171	408	408	0
WBVar00252914	tm4431	371	371	0
WBVar00296391	tm4788	533	533	0
WBVar00250498	tm1506	699	699	0
WBVar00251674	tm2853	479	479	0
WBVar00251541	tm2695	238	238	0
WBVar00251449	tm2587	464	464	0
WBVar00252723	tm4206	393	393	0
WBVar00251918	tm3145	191	191	0
WBVar00250185	tm1173	319	319	0
WBVar00251087	tm2148	401	401	0
WBVar00252662	tm4124	369	369	0
WBVar00252607	tm4051	366	366	0
WBVar00597591	tm5331	245	245	0
WBVar00252785	tm4270	191	191	0
WBVar00252481	tm3895	643	643	0
WBVar00251621	tm2788	360	360	0
WBVar00251383	tm2509	248	248	0
WBVar00251587	tm2746	618	618	0
WBVar00251586	tm2745	1219	1219	0
WBVar00249947	tm925	1109	1109	0
WBVar00250373	tm1379	751	751	0
WBVar00252399	tm3792	483	483	0
WBVar00252269	tm3640	304	304	0
WBVar00296358	tm4756	579	579	0
WBVar00250243	tm1235	541	541	0
WBVar00253030	tm4654	318	318	0
WBVar00250353	tm1358	392	392	0
WBVar00252609	tm4053	297	297	0
WBVar00251266	tm2373	549	549	0
WBVar00251238	tm2337	313	313	0
WBVar00251116	tm2181	394	394	0
WBVar00251038	tm2098	559	559	0
WBVar00251734	tm2922	521	521	0
WBVar00252346	tm3738	427	427	0
WBVar00251581	tm2739	146	146	0
WBVar00250450	tm1457	780	780	0
WBVar00249590	tm551	328	328	0
WBVar00249592	tm553	325	325	0
WBVar00250019	tm999	2467	2467	0
WBVar00251071	tm2132	530	530	0
WBVar00250073	tm1054	903	903	0
WBVar00252334	tm3721	306	306	0
WBVar00251492	tm2643	1102	1102	0
WBVar00296399	tm4465	450	450	0
WBVar00296401	tm4295	650	650	0
WBVar00249611	tm574	415	415	0
WBVar00251510	tm2662	1474	1474	0
WBVar00249785	tm756	359	359	0
WBVar00251205	tm2303	371	371	0
WBVar00296373	tm4778	291	291	0
WBVar00251298	tm2410	592	592	0
WBVar00252787	tm4274	413	413	0
WBVar00250509	tm1518	627	627	0
WBVar00249473	tm425	375	375	0
WBVar00251651	tm2824	300	300	0
WBVar00253043	tm4672	661	661	0
WBVar00250029	tm1009	732	732	0
WBVar00250347	tm1352	773	773	0
WBVar00250276	tm1269	674	674	0
WBVar00249784	tm755	570	570	0
WBVar00250858	tm1895	709	709	0
WBVar00250528	tm1539	385	385	0
WBVar00296709	tm4960	761	761	0
WBVar00252284	tm3661	133	133	0
WBVar00252410	tm3803	189	189	0
WBVar00252558	tm3998	189	189	0
WBVar00252720	tm4202	190	190	0
WBVar00317305	tm5022	765	765	0
WBVar00251930	tm3159	601	601	0
WBVar00251687	tm2866	847	847	0
WBVar00249623	tm587	262	262	0
WBVar00250147	tm1130	589	589	0
WBVar00249739	tm709	356	356	0
WBVar00249847	tm820	571	571	0
WBVar00249852	tm825	408	408	0
WBVar00249728	tm698	862	862	0
WBVar00250175	tm1163	435	435	0
WBVar00249984	tm962	835	835	0
WBVar00252211	tm3551	674	674	0
WBVar00251988	tm3243	183	183	0
WBVar00252288	tm3665	346	346	0
WBVar00252721	tm4203	167	167	0
WBVar00252672	tm4141	339	339	0
WBVar00252615	tm4060	475	475	0
WBVar00252006	tm3274	542	542	0
WBVar00249948	tm926	545	545	0
WBVar00250188	tm1176	535	535	0
WBVar00250250	tm1242	511	511	0
WBVar00250398	tm1405	483	483	0
WBVar00250693	tm1725	583	583	0
WBVar00250692	tm1724	784	784	0
WBVar00597595	tm5345	386	386	0
WBVar00251584	tm2742	903	903	0
WBVar00251737	tm2925	658	658	0
WBVar00296681	tm4857	932	932	0
WBVar00250360	tm1366	298	298	0
WBVar00252753	tm4236	511	511	0
WBVar00250971	tm2025	1389	1389	0
WBVar00251704	tm2885	379	379	0
WBVar00317345	tm5114	201	201	0
WBVar00251825	tm3042	182	182	0
WBVar00251902	tm3126	162	162	0
WBVar00252065	tm3372	334	334	0
WBVar00249622	tm586	385	385	0
WBVar00250556	tm1570	559	559	0
WBVar00597633	tm5365	475	475	0
WBVar00252646	tm4100	351	351	0
WBVar00250429	tm1436	699	699	0
WBVar00251058	tm2118	707	707	0
WBVar00251810	tm3024	337	337	0
WBVar00250663	tm1691	396	396	0
WBVar00250776	tm1812	477	477	0
WBVar00250694	tm1726	469	469	0
WBVar00250718	tm1753	638	638	0
WBVar00250535	tm1546	787	787	0
WBVar00251402	tm2531	689	689	0
WBVar00251983	tm3237	199	199	0
WBVar00252711	tm4193	374	374	0
WBVar00252961	tm4562	255	255	0
WBVar00317490	tm5228	127	127	0
WBVar00252641	tm4094	424	424	0
WBVar00296343	tm4747	266	266	0
WBVar00252023	tm3299	117	117	0
WBVar00252802	tm4292	454	454	0
WBVar00251773	tm2979	165	165	0
WBVar00252159	tm3487	193	193	0
WBVar00252447	tm3852	422	422	0
WBVar00317331	tm5078	258	258	0
WBVar00251010	tm2065	420	420	0
WBVar00251100	tm2163	422	422	0
WBVar00296752	tm4922	525	525	0
WBVar00317478	tm2809	298	298	0
WBVar00317479	tm3261	190	190	0
WBVar00252794	tm4281	463	463	0
WBVar00317515	tm3341	341	341	0
WBVar00252666	tm4131	242	242	0
WBVar00249642	tm607	659	659	0
WBVar00251196	tm2292	317	317	0
WBVar00250505	tm1513	347	347	0
WBVar00250302	tm1298	237	237	0
WBVar00253055	tm4688	138	138	0
WBVar00251369	tm2488	235	235	0
WBVar00252684	tm4158	719	719	0
WBVar00252651	tm4107	186	186	0
WBVar00251684	tm2863	407	407	0
WBVar00296296	tm4696	191	191	0
WBVar00296721	tm4941	596	596	0
WBVar00251094	tm2155	279	279	0
WBVar00250658	tm1686	586	586	0
WBVar00251422	tm2553	122	122	0
WBVar00296684	tm4866	494	494	0
WBVar00250406	tm1413	310	310	0
WBVar00250113	tm1096	567	567	0
WBVar00250774	tm1810	741	741	0
WBVar00252136	tm3460	494	494	0
WBVar00251572	tm2728	115	115	0
WBVar00317521	tm3301	263	263	0
WBVar00317522	tm3337	236	236	0
WBVar00317524	tm3295	653	653	0
WBVar00317525	tm3445	689	689	0
WBVar00250772	tm1808	546	546	0
WBVar00251105	tm2169	1108	1108	0
WBVar00252920	tm4441	222	222	0
WBVar00252108	tm3422	634	634	0
WBVar00252174	tm3505	383	383	0
WBVar00252296	tm3675	445	445	0
WBVar00251443	tm2579	364	364	0
WBVar00251653	tm2827	500	500	0
WBVar00251358	tm2475	553	553	0
WBVar00251339	tm2454	1040	1040	0
WBVar00251250	tm2353	485	485	0
WBVar00253001	tm4613	707	707	0
WBVar00252482	tm3898	928	928	0
WBVar00296431	tm4858	492	492	0
WBVar00317287	tm5024	444	444	0
WBVar00251390	tm2517	126	126	0
WBVar00252417	tm3810	492	492	0
WBVar00252916	tm4436	695	695	0
WBVar00253003	tm4615	395	395	0
WBVar00251683	tm2862	293	293	0
WBVar00252861	tm4362	311	311	0
WBVar00251386	tm2512	189	189	0
WBVar00251247	tm2349	261	261	0
WBVar00317432	tm5163	815	815	0
WBVar00252069	tm3376	159	159	0
WBVar00251034	tm2094	865	865	0
WBVar00251432	tm2563	244	244	0
WBVar00597544	tm5254	159	159	0
WBVar00251499	tm2650	214	214	0
WBVar00251344	tm2460	527	527	0
WBVar00251566	tm2722	749	749	0
WBVar00251074	tm2135	431	431	0
WBVar00251069	tm2130	957	957	0
WBVar00251049	tm2109	444	444	0
WBVar00250231	tm1223	922	922	0
WBVar00250300	tm1296	633	633	0
WBVar00317480	tm3636	318	318	0
WBVar00252423	tm3823	327	327	0
WBVar00317294	tm5038	262	262	0
WBVar00252528	tm3962	367	367	0
WBVar00250563	tm1577	518	518	0
WBVar00251922	tm3149	225	225	0
WBVar00249707	tm675	605	605	0
WBVar00249938	tm916	775	775	0
WBVar00250612	tm1633	515	515	0
WBVar00250931	tm1971	526	526	0
WBVar00317386	tm5150	482	482	0
WBVar00252832	tm4327	381	381	0
WBVar00251076	tm2137	479	479	0
WBVar00251570	tm2726	804	804	0
WBVar00252987	tm4596	270	270	0
WBVar00252701	tm4181	477	477	0
WBVar00252917	tm4437	847	847	0
WBVar00251891	tm3114	208	208	0
WBVar00249791	tm762	513	513	0
WBVar00252339	tm3730	862	862	0
WBVar00252863	tm4364	189	189	0
WBVar00296383	tm4793	305	305	0
WBVar00250174	tm1161	681	681	0
WBVar00250913	tm1953	1036	1036	0
WBVar00250887	tm1926	475	475	0
WBVar00251041	tm2101	591	591	0
WBVar00251331	tm2444	827	827	0
WBVar00250482	tm1490	315	315	0
WBVar00296409	tm4822	143	143	0
WBVar00317318	tm5048	279	279	0
WBVar00252412	tm3805	1037	1037	0
WBVar00251622	tm2789	499	499	0
WBVar00250727	tm1762	1239	1239	0
WBVar00252652	tm4110	640	640	0
WBVar00296736	tm4978	161	161	0
WBVar00597611	tm5284	276	276	0
WBVar00252784	tm4269	474	474	0
WBVar00296348	tm4740	555	555	0
WBVar00251297	tm2409	175	175	0
WBVar00252882	tm4385	493	493	0
WBVar00250134	tm1117	189	189	0
WBVar00252251	tm3613	541	541	0
WBVar00252964	tm4565	383	383	0
WBVar00252736	tm4219	217	217	0
WBVar00252757	tm4240	311	311	0
WBVar00296745	tm4493	526	526	0
WBVar00296754	tm4106	647	647	0
WBVar00296756	tm4981	448	448	0
WBVar00251187	tm2278	233	233	0
WBVar00250304	tm1300	381	381	0
WBVar00252685	tm4159	514	514	0
WBVar00250757	tm1793	411	411	0
WBVar00250324	tm1326	616	616	0
WBVar00251455	tm2595	677	677	0
WBVar00251775	tm2981	302	302	0
WBVar00250548	tm1561	521	521	0
WBVar00249655	tm620	361	361	0
WBVar00252333	tm3720	293	293	0
WBVar00249736	tm706	503	503	0
WBVar00317316	tm5020	183	183	0
WBVar00597577	tm5321	295	295	0
WBVar00317268	tm5014	292	292	0
WBVar00597623	tm5375	340	340	0
WBVar00251121	tm2186	374	374	0
WBVar00252401	tm3794	444	444	0
WBVar00251227	tm2325	337	337	0
WBVar00251434	tm2566	1203	1203	0
WBVar00296743	tm4950	490	490	0
WBVar00250048	tm1028	685	685	0
WBVar00597642	tm5395	342	342	0
WBVar00252520	tm3948	498	498	0
WBVar00317517	tm3296	387	387	0
WBVar00250362	tm1368	758	758	0
WBVar00250714	tm1749	471	471	0
WBVar00250860	tm1897	542	542	0
WBVar00251633	tm2803	242	242	0
WBVar00251802	tm3015	576	576	0
WBVar00250703	tm1737	619	619	0
WBVar00250824	tm1861	664	664	0
WBVar00249681	tm649	416	416	0
WBVar00249682	tm650	407	407	0
WBVar00250202	tm1190	464	464	0
WBVar00251543	tm2697	557	557	0
WBVar00250493	tm1501	758	758	0
WBVar00252029	tm3310	412	412	0
WBVar00251137	tm2210	206	206	0
WBVar00296407	tm4825	468	468	0
WBVar00249909	tm887	597	597	0
WBVar00253052	tm4683	322	322	0
WBVar00253047	tm4677	241	241	0
WBVar00250944	tm1984	1602	1602	0
WBVar00252499	tm3921	535	535	0
WBVar00252185	tm3516	508	508	0
WBVar00252166	tm3497	376	376	0
WBVar00252213	tm3553	211	211	0
WBVar00249370	tm322	412	412	0
WBVar00252264	tm3627	517	517	0
WBVar00317297	tm4971	635	635	0
WBVar00250090	tm1071	416	416	0
WBVar00252445	tm3850	433	433	0
WBVar00252440	tm3844	240	240	0
WBVar00250448	tm1455	629	629	0
WBVar00251363	tm2480	253	253	0
WBVar00249532	tm489	412	412	0
WBVar00249474	tm426	410	410	0
WBVar00253038	tm4666	317	317	0
WBVar00252953	tm4528	556	556	0
WBVar00250522	tm1532	449	449	0
WBVar00250871	tm1909	754	754	0
WBVar00252549	tm3988	497	497	0
WBVar00252946	tm4514	493	493	0
WBVar00249471	tm423	411	411	0
WBVar00252188	tm3520	303	303	0
WBVar00251998	tm3263	228	228	0
WBVar00251504	tm2656	312	312	0
WBVar00251999	tm3264	421	421	0
WBVar00250698	tm1731	663	663	0
WBVar00251024	tm2080	988	988	0
WBVar00250648	tm1675	1647	1647	0
WBVar00249926	tm904	1699	1699	0
WBVar00252709	tm4191	268	268	0
WBVar00249665	tm631	531	531	0
WBVar00249672	tm639	538	538	0
WBVar00252843	tm4340	486	486	0
WBVar00249525	tm482	468	468	0
WBVar00249528	tm485	497	497	0
WBVar00249529	tm486	378	378	0
WBVar00252332	tm3719	761	761	0
WBVar00252151	tm3478	310	310	0
WBVar00252304	tm3687	420	420	0
WBVar00296425	tm4815	671	671	0
WBVar00249734	tm704	728	728	0
WBVar00250255	tm1247	837	837	0
WBVar00597553	tm5259	458	458	0
WBVar00317295	tm5042	398	398	0
WBVar00252432	tm3835	243	243	0
WBVar00252571	tm4012	412	412	0
WBVar00252754	tm4237	480	480	0
WBVar00252894	tm4398	331	331	0
WBVar00252752	tm4235	460	460	0
WBVar00252299	tm3681	772	772	0
WBVar00249405	tm357	980	980	0
WBVar00252842	tm4339	503	503	0
WBVar00296374	tm4779	283	283	0
WBVar00296368	tm4773	607	607	0
WBVar00251907	tm3132	352	352	0
WBVar00251963	tm3207	346	346	0
WBVar00252041	tm3331	192	192	0
WBVar00249549	tm508	451	451	0
WBVar00251771	tm2977	512	512	0
WBVar00249735	tm705	352	352	0
WBVar00251447	tm2584	435	435	0
WBVar00252813	tm4306	1467	1467	0
WBVar00251526	tm2679	444	444	0
WBVar00296726	tm4947	385	385	0
WBVar00252081	tm3390	521	521	0
WBVar00251628	tm2797	475	475	0
WBVar00250584	tm1602	435	435	0
WBVar00250424	tm1431	326	326	0
WBVar00250543	tm1556	851	851	0
WBVar00249729	tm699	666	666	0
WBVar00252910	tm4426	370	370	0
WBVar00251568	tm2724	511	511	0
WBVar00252504	tm3929	480	480	0
WBVar00251173	tm2259	258	258	0
WBVar00249851	tm824	125	125	0
WBVar00252000	tm3265	195	195	0
WBVar00251480	tm2627	249	249	0
WBVar00317332	tm5079	211	211	0
WBVar00252507	tm3935	548	548	0
WBVar00317429	tm5179	174	174	0
WBVar00253024	tm4648	164	164	0
WBVar00249900	tm876	491	491	0
WBVar00252470	tm3879	244	244	0
WBVar00252596	tm4040	203	203	0
WBVar00250002	tm980	652	652	0
WBVar00252289	tm3666	292	292	0
WBVar00252314	tm3700	311	311	0
WBVar00252044	tm3336	385	385	0
WBVar00251283	tm2394	316	316	0
WBVar00251282	tm2393	536	536	0
WBVar00251285	tm2397	361	361	0
WBVar00597616	tm5283	600	600	0
WBVar00249486	tm438	234	234	0
WBVar00249829	tm801	1640	1640	0
WBVar00249713	tm683	917	917	0
WBVar00296724	tm4935	371	371	0
WBVar00251807	tm3021	344	344	0
WBVar00252493	tm3914	490	490	0
WBVar00249838	tm811	676	676	0
WBVar00251909	tm3135	147	147	0
WBVar00296334	tm4763	331	331	0
WBVar00252724	tm4207	380	380	0
WBVar00253046	tm4675	286	286	0
WBVar00251065	tm2126	348	348	0
WBVar00317437	tm4811	534	534	0
WBVar00317239	tm2346	541	541	0
WBVar00251689	tm2868	445	445	0
WBVar00249837	tm810	472	472	0
WBVar00251349	tm2465	312	312	0
WBVar00251418	tm2549	823	823	0
WBVar00250868	tm1906	1777	1777	0
WBVar00251962	tm3204	713	713	0
WBVar00249546	tm505	325	325	0
WBVar00252277	tm3650	475	475	0
WBVar00252799	tm4287	318	318	0
WBVar00250792	tm1828	696	696	0
WBVar00250085	tm1066	1479	1479	0
WBVar00251329	tm2442	153	153	0
WBVar00597572	tm5306	476	476	0
WBVar00252365	tm3757	264	264	0
WBVar00252584	tm4025	644	644	0
WBVar00250224	tm1216	1260	1260	0
WBVar00249887	tm862	350	350	0
WBVar00250799	tm1835	708	708	0
WBVar00251373	tm2495	336	336	0
WBVar00252597	tm4041	246	246	0
WBVar00250672	tm1700	506	506	0
WBVar00250462	tm1469	621	621	0
WBVar00251763	tm2965	627	627	0
WBVar00252130	tm3453	180	180	0
WBVar00597617	tm5301	668	668	0
WBVar00252063	tm3370	977	977	0
WBVar00250287	tm1281	499	499	0
WBVar00249952	tm930	625	625	0
WBVar00252268	tm3639	314	314	0
WBVar00250631	tm1654	720	720	0
WBVar00251244	tm2344	210	210	0
WBVar00252489	tm3910	301	301	0
WBVar00250413	tm1420	519	519	0
WBVar00250544	tm1557	534	534	0
WBVar00251264	tm2371	990	990	0
WBVar00251241	tm2340	627	627	0
WBVar00317513	tm3186	245	245	0
WBVar00252643	tm4097	437	437	0
WBVar00249548	tm507	432	432	0
WBVar00252483	tm3899	490	490	0
WBVar00249853	tm826	589	589	0
WBVar00597578	tm5324	322	322	0
WBVar00252915	tm4432	136	136	0
WBVar00250925	tm1965	1017	1017	0
WBVar00250878	tm1917	1851	1851	0
WBVar00250850	tm1887	836	836	0
WBVar00250687	tm1716	993	993	0
WBVar00249431	tm383	802	802	0
WBVar00249891	tm866	1302	1302	0
WBVar00250898	tm1937	1192	1192	0
WBVar00251997	tm3262	538	538	0
WBVar00252107	tm3421	713	713	0
WBVar00251141	tm2214	994	994	0
WBVar00252624	tm4071	525	525	0
WBVar00249300	tm246	1178	1178	0
WBVar00252532	tm3967	367	367	0
WBVar00317349	tm4510	364	364	0
WBVar00250664	tm1692	656	656	0
WBVar00249429	tm381	660	660	0
WBVar00251258	tm2363	377	377	0
WBVar00251539	tm2693	268	268	0
WBVar00250741	tm1776	863	863	0
WBVar00249917	tm895	495	495	0
WBVar00250341	tm1346	1035	1035	0
WBVar00249488	tm440	524	524	0
WBVar00252524	tm3953	560	560	0
WBVar00249461	tm413	429	429	0
WBVar00251075	tm2136	557	557	0
WBVar00251676	tm2855	363	363	0
WBVar00252082	tm3391	396	396	0
WBVar00250262	tm1255	725	725	0
WBVar00250632	tm1655	1027	1027	0
WBVar00250979	tm2033	850	850	0
WBVar00249961	tm939	646	646	0
WBVar00252577	tm4018	148	148	0
WBVar00252531	tm3966	254	254	0
WBVar00249563	tm523	874	874	0
WBVar00252512	tm3940	353	353	0
WBVar00252212	tm3552	465	465	0
WBVar00252543	tm3981	405	405	0
WBVar00252123	tm3442	327	327	0
WBVar00251636	tm2807	479	479	0
WBVar00252541	tm3976	257	257	0
WBVar00251037	tm2097	354	354	0
WBVar00251228	tm2326	256	256	0
WBVar00251894	tm3118	547	547	0
WBVar00251910	tm3136	236	236	0
WBVar00252539	tm3974	337	337	0
WBVar00251442	tm2578	543	543	0
WBVar00250989	tm2043	1022	1022	0
WBVar00253006	tm4618	581	581	0
WBVar00251457	tm2597	680	680	0
WBVar00597550	tm5257	522	522	0
WBVar00250542	tm1555	877	877	0
WBVar00250218	tm1208	511	511	0
WBVar00250236	tm1228	789	789	0
WBVar00317344	tm5113	293	293	0
WBVar00252510	tm3938	412	412	0
WBVar00252246	tm3605	146	146	0
WBVar00251611	tm2775	228	228	0
WBVar00251453	tm2592	115	115	0
WBVar00252013	tm3285	476	476	0
WBVar00249637	tm602	542	542	0
WBVar00250277	tm1270	1085	1085	0
WBVar00251658	tm2832	391	391	0
WBVar00251099	tm2162	763	763	0
WBVar00252714	tm4196	206	206	0
WBVar00597581	tm5327	176	176	0
WBVar00252122	tm3441	496	496	0
WBVar00252833	tm4328	256	256	0
WBVar00296362	tm4766	207	207	0
WBVar00252971	tm4573	511	511	0
WBVar00250377	tm1383	479	479	0
WBVar00250381	tm1387	1261	1261	0
WBVar00250088	tm1069	922	922	0
WBVar00250038	tm1018	630	630	0
WBVar00252886	tm4389	274	274	0
WBVar00296741	tm4877	466	466	0
WBVar00249343	tm294	875	875	0
WBVar00250165	tm1149	1776	1776	0
WBVar00249676	tm644	487	487	0
WBVar00597574	tm5311	407	407	0
WBVar00249914	tm892	400	400	0
WBVar00597592	tm5334	350	350	0
WBVar00249308	tm256	882	882	0
WBVar00249314	tm262	683	683	0
WBVar00251924	tm3151	389	389	0
WBVar00252550	tm3989	381	381	0
WBVar00252552	tm3991	471	471	0
WBVar00253008	tm4620	583	583	0
WBVar00252851	tm4352	184	184	0
WBVar00252254	tm3616	191	191	0
WBVar00253045	tm4674	309	309	0
WBVar00252253	tm3615	167	167	0
WBVar00251317	tm2430	377	377	0
WBVar00250338	tm1343	464	464	0
WBVar00250025	tm1005	472	472	0
WBVar00252750	tm4233	384	384	0
WBVar00251150	tm2230	349	349	0
WBVar00251169	tm2255	517	517	0
WBVar00252556	tm3995	546	546	0
WBVar00252680	tm4153	481	481	0
WBVar00252957	tm4548	903	903	0
WBVar00249937	tm915	471	471	0
WBVar00250555	tm1569	890	890	0
WBVar00251278	tm2389	897	897	0
WBVar00251253	tm2356	245	245	0
WBVar00252055	tm3359	330	330	0
WBVar00252553	tm3992	372	372	0
WBVar00250404	tm1411	657	657	0
WBVar00252207	tm3543	488	488	0
WBVar00251057	tm2117	577	577	0
WBVar00250417	tm1424	655	655	0
WBVar00250366	tm1372	361	361	0
WBVar00251193	tm2285	472	472	0
WBVar00249610	tm573	688	688	0
WBVar00252582	tm4023	262	262	0
WBVar00597573	tm5308	292	292	0
WBVar00250453	tm1460	713	713	0
WBVar00250559	tm1573	637	637	0
WBVar00252491	tm3912	206	206	0
WBVar00251589	tm2748	664	664	0
WBVar00252057	tm3361	540	540	0
WBVar00252222	tm3566	452	452	0
WBVar00252776	tm4261	236	236	0
WBVar00252728	tm4211	402	402	0
WBVar00251293	tm2405	489	489	0
WBVar00251805	tm3019	602	602	0
WBVar00251804	tm3018	307	307	0
WBVar00252793	tm4280	417	417	0
WBVar00250263	tm1256	611	611	0
WBVar00251784	tm2993	375	375	0
WBVar00251970	tm3220	331	331	0
WBVar00252389	tm3781	271	271	0
WBVar00252025	tm3306	701	701	0
WBVar00250241	tm1233	565	565	0
WBVar00253023	tm4646	387	387	0
WBVar00296299	tm4680	347	347	0
WBVar00296432	tm4859	325	325	0
WBVar00249294	tm240	654	654	0
WBVar00251579	tm2737	636	636	0
WBVar00251554	tm2709	622	622	0
WBVar00597600	tm5354	258	258	0
WBVar00249667	tm634	925	925	0
WBVar00251812	tm3026	119	119	0
WBVar00250468	tm1476	1071	1071	0
WBVar00250414	tm1421	913	913	0
WBVar00252438	tm3842	1162	1162	0
WBVar00250412	tm1419	831	831	0
WBVar00317291	tm5035	280	280	0
WBVar00252906	tm4421	459	459	0
WBVar00249301	tm248	882	882	0
WBVar00251461	tm2602	782	782	0
WBVar00251465	tm2611	423	423	0
WBVar00251296	tm2408	480	480	0
WBVar00249893	tm868	720	720	0
WBVar01429576	tm5871	431	431	0
WBVar00250633	tm1656	775	775	0
WBVar00250012	tm992	703	703	0
WBVar00250312	tm1309	625	625	0
WBVar00249594	tm555	571	571	0
WBVar00250519	tm1529	915	915	0
WBVar00252562	tm4003	546	546	0
WBVar00251039	tm2099	360	360	0
WBVar00251047	tm2107	745	745	0
WBVar00317508	tm3338	216	216	0
WBVar00250893	tm1932	740	740	0
WBVar00252767	tm4252	213	213	0
WBVar00250608	tm1629	954	954	0
WBVar00252403	tm3796	276	276	0
WBVar00296379	tm4786	441	441	0
WBVar00251080	tm2141	760	760	0
WBVar00251530	tm2683	269	269	0
WBVar00250763	tm1799	559	559	0
WBVar00252594	tm4038	545	545	0
WBVar00250574	tm1590	1159	1159	0
WBVar00250499	tm1507	431	431	0
WBVar00249989	tm967	394	394	0
WBVar00251740	tm2934	448	448	0
WBVar00251132	tm2205	179	179	0
WBVar00251154	tm2234	223	223	0
WBVar00252814	tm4308	507	507	0
WBVar00251484	tm2631	277	277	0
WBVar00251048	tm2108	469	469	0
WBVar00252265	tm3631	394	394	0
WBVar00251249	tm2351	601	601	0
WBVar00251941	tm3174	283	283	0
WBVar00252603	tm4047	1032	1032	0
WBVar00251433	tm2565	526	526	0
WBVar00251393	tm2520	464	464	0
WBVar00249916	tm894	268	268	0
WBVar00250759	tm1795	1120	1120	0
WBVar00252573	tm4014	727	727	0
WBVar00253060	tm4699	349	349	0
WBVar00251072	tm2133	683	683	0
WBVar00250897	tm1936	368	368	0
WBVar00250075	tm1056	316	316	0
WBVar00250645	tm1670	933	933	0
WBVar00249627	tm592	950	950	0
WBVar00252199	tm3533	360	360	0
WBVar00252737	tm4220	461	461	0
WBVar00317363	tm5118	819	819	0
WBVar00251323	tm2436	400	400	0
WBVar00252900	tm4411	290	290	0
WBVar00296676	tm4835	592	592	0
WBVar00250158	tm1141	1091	1091	0
WBVar00253048	tm4678	395	395	0
WBVar00317273	tm4968	508	508	0
WBVar00251300	tm2412	370	370	0
WBVar00251475	tm2621	283	283	0
WBVar00250613	tm1634	751	751	0
WBVar00250738	tm1773	627	627	0
WBVar00250160	tm1144	599	599	0
WBVar00296337	tm4755	470	470	0
WBVar00250846	tm1883	356	356	0
WBVar00250953	tm1993	406	406	0
WBVar00252686	tm4160	360	360	0
WBVar00252892	tm4395	300	300	0
WBVar00600877	tm5503	619	619	0
WBVar00251558	tm2713	213	213	0
WBVar00250221	tm1211	628	628	0
WBVar00250995	tm2049	857	857	0
WBVar00252276	tm3649	654	654	0
WBVar00251830	tm3047	310	310	0
WBVar00249906	tm884	660	660	0
WBVar00251216	tm2314	336	336	0
WBVar00250874	tm1912	1077	1077	0
WBVar00250283	tm1277	284	284	0
WBVar00250217	tm1207	736	736	0
WBVar00252308	tm3692	744	744	0
WBVar00251702	tm2882	93	93	0
WBVar00251863	tm3083	214	214	0
WBVar00251512	tm2665	320	320	0
WBVar00250753	tm1788	436	436	0
WBVar00252881	tm4384	326	326	0
WBVar00252932	tm4461	409	409	0
WBVar00250743	tm1778	359	359	0
WBVar00252298	tm3677	506	506	0
WBVar00251831	tm3048	367	367	0
WBVar00251407	tm2538	587	587	0
WBVar00251656	tm2830	403	403	0
WBVar00251895	tm3119	466	466	0
WBVar00251948	tm3184	244	244	0
WBVar00251394	tm2521	925	925	0
WBVar00317516	tm3166	378	378	0
WBVar00317530	tm3167	544	544	0
WBVar00296441	tm4862	384	384	0
WBVar00251459	tm2600	502	502	0
WBVar00251179	tm2268	296	296	0
WBVar00252418	tm3812	446	446	0
WBVar00252618	tm4065	339	339	0
WBVar00252595	tm4039	669	669	0
WBVar00250207	tm1195	421	421	0
WBVar00296713	tm4967	400	400	0
WBVar00252616	tm4062	442	442	0
WBVar00250805	tm1841	624	624	0
WBVar00251226	tm2324	267	267	0
WBVar00252383	tm3775	506	506	0
WBVar00252394	tm3787	1055	1055	0
WBVar00251647	tm2820	340	340	0
WBVar00249598	tm559	618	618	0
WBVar00252540	tm3975	341	341	0
WBVar00597590	tm5319	435	435	0
WBVar00250550	tm1564	797	797	0
WBVar00250227	tm1219	1111	1111	0
WBVar00250905	tm1944	618	618	0
WBVar00251553	tm2708	443	443	0
WBVar00252738	tm4221	299	299	0
WBVar00252659	tm4120	301	301	0
WBVar00250233	tm1225	692	692	0
WBVar00252602	tm4046	494	494	0
WBVar00251103	tm2166	947	947	0
WBVar00250133	tm1116	449	449	0
WBVar00249316	tm264	405	405	0
WBVar00249603	tm565	343	343	0
WBVar00251529	tm2682	257	257	0
WBVar00252992	tm4602	885	885	0
WBVar00250541	tm1554	623	623	0
WBVar00250666	tm1694	645	645	0
WBVar00251353	tm2469	345	345	0
WBVar00250606	tm1627	559	559	0
WBVar00250823	tm1860	1158	1158	0
WBVar00252080	tm3389	351	351	0
WBVar00252789	tm4276	763	763	0
WBVar00250106	tm1088	367	367	0
WBVar00317348	tm4498	192	192	0
WBVar00317487	tm5222	405	405	0
WBVar00252014	tm3286	269	269	0
WBVar00249669	tm636	816	816	0
WBVar00252741	tm4224	281	281	0
WBVar00252422	tm3822	199	199	0
WBVar00250067	tm1048	752	752	0
WBVar00252703	tm4184	298	298	0
WBVar00252600	tm4044	565	565	0
WBVar00250181	tm1169	325	325	0
WBVar00251322	tm2435	626	626	0
WBVar00251050	tm2110	597	597	0
WBVar00252887	tm4390	479	479	0
WBVar00251405	tm2536	234	234	0
WBVar00251398	tm2525	328	328	0
WBVar00317470	tm2953	244	244	0
WBVar00317471	tm3156	219	219	0
WBVar00317472	tm3195	310	310	0
WBVar00317473	tm3556	266	266	0
WBVar00317474	tm3602	255	255	0
WBVar00597627	tm5352	531	531	0
WBVar00251814	tm3028	340	340	0
WBVar00251299	tm2411	702	702	0
WBVar00317421	tm5080	689	689	0
WBVar00251328	tm2441	434	434	0
WBVar00252732	tm4215	682	682	0
WBVar00252621	tm4068	853	853	0
WBVar00252016	tm3288	420	420	0
WBVar00317289	tm2269	3336	3336	0
WBVar00253020	tm4641	310	310	0
WBVar00250705	tm1739	425	425	0
WBVar00252777	tm4262	917	917	0
WBVar00251829	tm3046	625	625	0
WBVar00249569	tm530	336	336	0
WBVar00250104	tm1086	672	672	0
WBVar00250802	tm1838	463	463	0
WBVar00250956	tm1996	588	588	0
WBVar00252719	tm4201	284	284	0
WBVar00252457	tm3865	795	795	0
WBVar00249953	tm931	544	544	0
WBVar00252664	tm4127	1049	1049	0
WBVar00250267	tm1260	173	173	0
WBVar00251614	tm2780	462	462	0
WBVar00250678	tm1707	908	908	0
WBVar00296753	tm4962	167	167	0
WBVar00252154	tm3481	442	442	0
WBVar00252766	tm4251	379	379	0
WBVar00597547	tm5258	356	356	0
WBVar00252426	tm3827	174	174	0
WBVar00252637	tm4086	543	543	0
WBVar00252005	tm3270	876	876	0
WBVar00317325	tm4918	738	738	0
WBVar00250460	tm1467	501	501	0
WBVar00252699	tm4179	892	892	0
WBVar00252187	tm3518	488	488	0
WBVar00250357	tm1363	428	428	0
WBVar00252260	tm3622	577	577	0
WBVar00250434	tm1441	543	543	0
WBVar00251092	tm2153	595	595	0
WBVar00251602	tm2761	520	520	0
WBVar00251135	tm2208	229	229	0
WBVar00597638	tm5387	277	277	0
WBVar00251605	tm2764	893	893	0
WBVar00252325	tm3712	347	347	0
WBVar00250500	tm1508	537	537	0
WBVar00252933	tm4462	681	681	0
WBVar00252725	tm4208	153	153	0
WBVar00317355	tm5065	834	834	0
WBVar00250266	tm1259	575	575	0
WBVar00252047	tm3343	632	632	0
WBVar00251748	tm2943	293	293	0
WBVar00250634	tm1657	1486	1486	0
WBVar00317353	tm5104	371	371	0
WBVar00597596	tm5346	297	297	0
WBVar00251992	tm3255	249	249	0
WBVar00251944	tm3178	183	183	0
WBVar00251927	tm3154	296	296	0
WBVar00250765	tm1801	1933	1933	0
WBVar00250248	tm1240	498	498	0
WBVar00597579	tm5325	433	433	0
WBVar00251207	tm2305	642	642	0
WBVar00250768	tm1804	593	593	0
WBVar00317346	tm5082	283	283	0
WBVar00253002	tm4614	210	210	0
WBVar00296309	tm4727	266	266	0
WBVar00251990	tm3248	211	211	0
WBVar00249819	tm791	1141	1141	0
WBVar00250271	tm1264	230	230	0
WBVar00252759	tm4244	655	655	0
WBVar00252976	tm4582	616	616	0
WBVar00252791	tm4278	734	734	0
WBVar00251515	tm2668	348	348	0
WBVar00251469	tm2615	507	507	0
WBVar00252959	tm4554	458	458	0
WBVar00250355	tm1361	292	292	0
WBVar00251747	tm2942	370	370	0
WBVar00252631	tm4079	351	351	0
WBVar00251218	tm2316	296	296	0
WBVar00252747	tm4230	444	444	0
WBVar00250299	tm1295	490	490	0
WBVar00252780	tm4265	288	288	0
WBVar00251733	tm2921	324	324	0
WBVar00252098	tm3410	772	772	0
WBVar00249467	tm419	893	893	0
WBVar00249470	tm422	289	289	0
WBVar00296698	tm4909	167	167	0
WBVar00296717	tm4929	593	593	0
WBVar00317475	tm3563	111	111	0
WBVar00317476	tm3598	236	236	0
WBVar00317477	tm3729	230	230	0
WBVar00252054	tm3358	180	180	0
WBVar00252171	tm3502	329	329	0
WBVar00251854	tm3074	332	332	0
WBVar00251792	tm3003	341	341	0
WBVar00317373	tm4953	490	490	0
WBVar00251620	tm2787	182	182	0
WBVar00250431	tm1438	443	443	0
WBVar00250667	tm1695	379	379	0
WBVar00250676	tm1705	686	686	0
WBVar00249797	tm768	613	613	0
WBVar00250946	tm1986	917	917	0
WBVar00251862	tm3082	569	569	0
WBVar00317369	tm5126	639	639	0
WBVar00250907	tm1946	1716	1716	0
WBVar00250923	tm1963	1408	1408	0
WBVar00296719	tm4938	509	509	0
WBVar00597602	tm5360	244	244	0
WBVar00251659	tm2834	220	220	0
WBVar00251356	tm2473	295	295	0
WBVar00252285	tm3662	248	248	0
WBVar00296679	tm4851	564	564	0
WBVar00252876	tm4379	441	441	0
WBVar00251826	tm3043	219	219	0
WBVar00252955	tm4543	1025	1025	0
WBVar00250594	tm1614	451	451	0
WBVar00251138	tm2211	643	643	0
WBVar00296695	tm4907	151	151	0
WBVar00250987	tm2041	602	602	0
WBVar00252566	tm4007	303	303	0
WBVar00296682	tm4875	208	208	0
WBVar00251428	tm2559	151	151	0
WBVar00317395	tm5168	405	405	0
WBVar00251471	tm2617	399	399	0
WBVar00251601	tm2760	319	319	0
WBVar00296352	tm4736	598	598	0
WBVar00296700	tm4880	310	310	0
WBVar00251079	tm2140	579	579	0
WBVar00597620	tm5263	665	665	0
WBVar00296310	tm4726	538	538	0
WBVar00296714	tm4926	390	390	0
WBVar00252897	tm4406	355	355	0
WBVar00250582	tm1600	602	602	0
WBVar00251287	tm2399	585	585	0
WBVar00251276	tm2387	443	443	0
WBVar00251776	tm2982	287	287	0
WBVar00251934	tm3163	334	334	0
WBVar00251147	tm2225	478	478	0
WBVar00251947	tm3183	1313	1313	0
WBVar00250483	tm1491	414	414	0
WBVar00250964	tm2009	621	621	0
WBVar00249584	tm545	263	263	0
WBVar00252977	tm4583	543	543	0
WBVar00251403	tm2533	87	87	0
WBVar00252294	tm3673	187	187	0
WBVar00251521	tm2674	118	118	0
WBVar00252795	tm4282	336	336	0
WBVar00597625	tm5332	553	553	0
WBVar00251955	tm3192	371	371	0
WBVar00250466	tm1474	320	320	0
WBVar00296723	tm4897	233	233	0
WBVar00250405	tm1412	498	498	0
WBVar00251869	tm3090	227	227	0
WBVar00252045	tm3339	217	217	0
WBVar00252353	tm3745	591	591	0
WBVar00317263	tm4996	316	316	0
WBVar00597589	tm5237	454	454	0
WBVar00252216	tm3559	179	179	0
WBVar00296732	tm5003	277	277	0
WBVar00252638	tm4087	332	332	0
WBVar00251779	tm2985	961	961	0
WBVar00250833	tm1870	393	393	0
WBVar00251693	tm2872	365	365	0
WBVar00296342	tm4748	293	293	0
WBVar00296402	tm4832	165	165	0
WBVar00317264	tm5006	253	253	0
WBVar00252503	tm3926	326	326	0
WBVar00252901	tm4412	243	243	0
WBVar00250998	tm2052	704	704	0
WBVar00251051	tm2111	533	533	0
WBVar00252127	tm3449	556	556	0
WBVar00252035	tm3325	1123	1123	0
WBVar00296398	tm4814	226	226	0
WBVar00250212	tm1201	1032	1032	0
WBVar00252676	tm4148	545	545	0
WBVar00317443	tm5201	484	484	0
WBVar00251316	tm2429	458	458	0
WBVar00253032	tm4658	369	369	0
WBVar00296417	tm4843	492	492	0
[truncated: 3,467 more rows]
