# Supplementary material for: Genomic Scars Generated by Polymerase Theta Reveal the Versatile Mechanism of Alternative End-Joining
Source: PLoS Genet. 2016 Oct 18;12(10):e1006368. doi: 10.1371/journal.pgen.1006368 (PMC5068794; doi:10.1371/journal.pgen.1006368)
Supplement: S3 Table — (XLSX) [file pgen.1006368.s010.xlsx]

## Sheet: Supplemental Table 3
Supplementary Table 3
All Wormbase alleles used in our analyses
Positions on chromosomes are based on WormBase version: WB243
WBVar	allele	Mutagen	chr	start (WB243)	end (WB243)	leftFlank	deletion	rightFlank	insertion	delSize	insSize
WBVar00090841	n4470	EMS	X	11333290	11333776	atttattgaattttt	atgaagaattactataatcttttgtctgagcttgcaaacctgaagtggtgtagatgttgaagaaattctggtgaatccacgaatatccgaaaacaaaacagtcgcacaactatatagttgcggaagcactggctttccaattttaagatcttccgcaattgatctaaaagtatgttccaacgtttcaaaagatttttgaaaatatatacatacaatacagtaaggacagaccaagtgcgaaaaaactgcatgttcgccgcctacagtcgcgaaagatttgcacaaacacctcgaatggtttgtggaaatctatgcttctgtaggcggcaatatgcatagtccgtgctcagcatgcggagtatcagagaatatcagtagtcggtgcaatacacaaattat…	tctcgaaccatgttt		486	0
WBVar00090856	n4535	EMS	X	5803172	5804129	tcatcatcataacaa	gcctttcacaaataagatccgcagtctcctgtagtctctattagtgctgcaccccttgcaaccatttctgtattttgaacaaagttacatttttcatgttttctgtttgatgatttgccacttcttcacaaaaaaaacctgtcaggttcagtaccatttctataacaatatctcactagctcaaaactgctctaaaatttgaattgccgcgcaaattcttgactttccggttttttacttttgatgcaaaaatcaaaaaatttgcatctgggtttttaatgacttttgactgaaaatcacaatttgaaactgctcttggagaattttcaaatactttcaaaacttccacatacaaatataaaagtttcaaattttctagaagacttccaaattctacgg…	aaatgttttttttac		957	0
WBVar00090873	n4594	EMS	II	5968476	5969469	cgaattggcttatga	accgatggcattttcttctctgaaacggtaactaattatttcatacttgttttttaattcttaccatctttaatatgttccgaaactagcggtggtccctgagctacagatctttccgtttttttggttgtggccaccaccttcttttccttctttggagtaggagctgtaggcacggtggagtttgagatcttgggagatggctcaatatttgacatcgcctcagccttgtctctaaaaatattaagatttgttgagcgctcacatttcagataactcactcgttcaaagaagcttgttcgaaagctgtcactttcactggttgcttatcttccacagcttttttcacctaaaaacattatttttgaatctcaaatcataatagctacttacggctgc…	tacaataggtgtaaa		993	0
WBVar00090898	n4797	EMS	X	227545	228538	aagtgaacaaatacg	tgctcttctccataaccaacatctattttgtattgatcatctgaatcttcgaggatatgcaatccggcgggagagtcgtgattgtggcactcgctgagatgtagaactgcaattgagacatttagagctggattacttttcgattaatactctttgcaactttcagcggaatatccattgcaagtagctcgcaactacccaaaccaatcgctctgaaagcgttgactcgcttcttgaaggacgggtcgcatggaatcgctggcatcttaacagtttgagatttgtctaatgctgcataccaacactgattgatcgcatctgaaaaattgaaattgaatttcataatctatgatcgatcgacagaccctggcaaattttaacaactttatccaatagtcg…	gtctctcttttgtag		993	0
WBVar00090880	n4606	EMS	X	11003987	11004963	aatcggtaaaatggt	cggctgacggctaattcggctaatattagccgaattagccaaattagccggtcgactaattcggctaattcggctattagccccccatccctgctggaaactgaacaatttctcaattttcaatgttgcattttttcactcaagtatttcagagaaacagtatgtgcatttattttgtccttatcacatttaacgaaaagtctgatttattcgaatttttttttgattggttggtctactatatctaaactatcataccgtcttgctcatctattgcttttttgaattgctcagatcaaaagatgagacagcgcattccatcggttttgatacgtttgtacactttgttattgcgatacatctcgattatctgttaccgttttccgcatccttctagca…	gggcgagaagcgact		976	0
WBVar00090879	n4605	EMS	IV	4273790	4274739	agacaatattcctca	ccaacctcaattcaacactttttccaaagctaagattattgtagttcgggtgtagttcagggaaatagagttcaaagaacctggaactatccacaaatttcgatccacaaaattttgtctgtatcccatattagacgcgaaaatgggctgttgaggtcgagaaaggtgcctacacaaacatacgcacgttttattccttaaaactctctctccggaatctcccccaccactttccttcacacatatttgttctcctccttttgcctctttaggagtgtgaaccattgccgaggcgatccgaaatgcattcacaattgtaatacataggtttggtaaacacgtattttgcctagacaccccccgcctaaatttccaaatgttcactaatgcacttgatta…	atcaatttttcaaaa		949	0
WBVar00090886	n4636	EMS	IV	10939699	10940217	tcggtgcaatgaaga	catcatcagataatattctcaacagtggagattcaaaattgacacctgaagagtcggaagtcagcgaaaaaatcgaagcggagtgtcgagcgggaaactgaaactggaactgaaattctatattgtaaatcttaattcttacaccaaatgggtttacatgtgatttttcattaatgttatatactatcgggttttcctgttttcactgtattttttaataaaatcttaaaagcatctgtatgtgagtcacggacgcattccaaacattatttatttcaattggattgaaaggtttttagtgtaaaaaccaatagatactaaaagcttttcgtccaattcttccgcctactagtataaaagaagagatggaaactttttatcatttttctttgttcacaa…	tcaaactttggacat		518	0
WBVar00090888	n4638	EMS	IV	7841243	7842066	aattcctgttgcaat	taaaactgaaatttcgatctagtgcaaaattaatctacacaaaaattcattcaaaacagtttgttttgcactcatattacagtgtcactcttaaagtgcaaacatcaatcaatatattttgttatcagttacgtggaaatggcaaacagcacatacctctttctttttaccttttttcaacaaacagcacacatattagaatatgaattgaccgataaaagtgtctccgcctacttttcctcgcccatcggtgcaacaggcctcccgaactgtacacgtcgattaaacgattattgtgttggtagaagaggagaaaagttttcttcatttttctttttttgttttacttttctttcttactcgcaggtacaaattattcaatttaaaagcaccactcgg…	acgaaagaacaaaat		823	0
WBVar00090890	n4640	EMS	IV	3232567	3233352	aaatctagaactgca	agagtacggtcttgatctccaaattttattaggatgatatcccccccccccccccccccctctacacacacacccatcataataaatctcttgattcgcttgatatcatcgctcgctgattagccatcagcatgaaaccaccttgatacacgtggacaatcgatatcatcgatgggtggagccccggggccgtcccgtccggctacaaacacacaagcaccgccctcctctatcgccgcccgactatagttagagattggagacgagcgaggggaagaaagcgcgacgaaccgagagcgaccgcgggcccgtataaataggccgggtcagagaacagtgcccacattccaccaccaccaacacgcactctctctctgtttcgctcactcgatcgctcgc…	cctctgataatacgg		785	0
WBVar00090877	n4601	EMS	II	3306034	3306945	aaaaaaagtgcctag	gattgtctgaaaattaatttaaaaaatgctgaaaattgtcgaaatgctctctcacttttttctcggaatttatctgaaaattttctgaaaaaaaaaatgtctgaaaagcttgtcaaataaaaaataatttattcaaatacaaaaaatattcagcttcgcggcaaaagaagttctccttccggcgggacctccatgtaaacgtacaacaaaattattgcgagagaattttttaacatggcgtttgctttaccaggtcgatagactatcgtgatgtcgaactcttgtaggacaatctggtattttgccaatcttccctcttacagctgttttcggtaaaaattcttctcatgtggcctctctgcttttcccgtaccgattgtctctggtttctttccttat…	aaatttataactggg		911	0
WBVar00090904	n4947	EMS	II	6328127	6328914	ttctgatacagtaat	tttcaaagaaccatccatgtacaaagaaccatccattgaatttttaagaaattgtttcattatagttaattccagtttaatacggaatggaaacagttaaggttgatttgtcgaagcaggaaatgtattttcttatagacctggcacaatttttttacgggagatttgaaaattgtgccagaaactttacaatctaagtaggtcctttaattgtattcgtttttttttgtatactgtctctatgattacatcaaatcccagacatcttgactccttgcgtagatttttgttgtataattctaagtcttaaattatcaaggctcttgtattcgatgagagtgcctatcaagagaggaatcaagttttcaaaaaaagaagcaaacgtaaattggaactggg…	agttgagacacagaa		787	0
WBVar00090815	n4276	EMS	X	2969294	2969923	aaaactttttttacc	atttaaaaaaataaggcagacccggccgaccaaaaatattttggtcgatttatgtacatgacgttgtgattcaataaaaatattaaaaaaaaaaaacttcactctttcaaacattgaacatggatctgttgtaatgattgaaaatattttaagcaaaatttttaattttcggtgccaaattcggaaggtgtttgcattattttcagattttcaatacccaggaaaaaaatagagaagcaaacatttaatattggttttggggttttgctgttccaatccagctagaaagagaacgacaaacaagttgatcttttccttctctttttcgttttgtttcgctctgctacctgaacgccacacgttttttttctgtttacctccttacctcctcaacttttc…	ggaagctgtggcctg		629	0
WBVar00090909	n4983	EMS	X	3006120	3006855	ttgaacaaaacaact	tgcacacaagagagaggtccacctagcaatgatggctcataaaaaaattaatgagaaaatgcggttatggcagatgccactgttttacagaagaggaaggaaaaggaaacagttacgaattctgcgtctctacacattctcacctgctagaggtcactctttccagtaaattttaaattccacattattttgtttaaatgtttcagaaggaattttagttgaacaatatttaagagaagcgattctcaattcaattcatgcaagttgattttcactataatttttcaatgtggaattaaaattaatttgtataaaaaaattcctctttcgactggcaacgctcaaaagtcctgtgacaaacattcagatgttgtcgcacagaagacgtttgtgcgttgc…	ctgtttaatggatta		735	0
WBVar00090850	n4504	EMS	I	6161683	6162464	aacagtgcaagaaat	ttgagaaatatgaaggaatggataaagtgagttgaagtattaagaatgatatgttttgatcagattgacgatatacattttttttttaatatggagagactttatggcatcacgtcaaaatactaacatttgaattggaaacacttttttcttcttcattatggatttttttgagttttcattttcagatacggataccgataaatcatgtgaccagttactgaaataaaacaacactaagaaaattattaaaaaattgaaaaacctaccgtagcacgagatcgtcaggaatctggagtacgcccatcttgtttgccagtccttttttaatgtagttttttttaaataacgtttctaaaacaaaaactttgataaaattgaaaaaatctgttaaaattg…	gtcatctgaagaaag		781	0
WBVar00090858	n4539	EMS	X	12692148	12693141	ttctctccctccact	gccgcctgtcaaccagtcatctagcaattgtaggtgcttttcattccttcctattcgaaactactggacaactatgacggtgcgaaacacgccaaagtgtggagacttcacaacgtcaccgaggcgtatgatacaaaattgggtactttggccaacgtgatggagaactctcacatcggattcatcgaccgcctgacatttgatgccgatttttggatagatatgtgtgcaggtatgtaactagaaatgaaacactgttgtatgcatttcgtgtaatttaccagtaatgctatactagaaaggaatgtaggagtttagaaatttttcagttgtgtttttatgcatttctttcatttcagatctacttggaaaactgcctgagatgcagcatatcattga…	ttgcgcattagaacg		993	0
WBVar00088385	ky5	EMS	III	9136929	9137543	catgtcgtcatggaa	cgaggcttgggatcgtggcaaacaaatggttggagagccactcgccaagtgagtttcttttgagattttttgtccaccatttccggagcccaacacaacaaaaaggcacacggccgtgaaattggtggggctgaatgagcgcacatacctctcaagcattaacatttttttcgattccatatctcaactaatttcagaatgactgcagcagctgcatctgcaactggtgcagcacccccacagcaaatgtaagtgtataaagagcaggtggatttttaaatctatagatatcagatcgaatttgttcttgattgatagtgaacatctagtaaacttttgccacaactatttttcaaaattaaaatttttccaaacctttttcaagaaaaaaacaatttc…	tgtaagacacgataa		614	0
WBVar00090865	n4568	EMS	X	17595084	17595741	attgatatctgaaca	ctactatgccaccataataactcacgacaagctgcacaaactgcaaattcagcgtgatatgtatatgaaacattgtgaaaaacatataaaacgaatgatcaaaatttagtctggctagctttgtcatcacttttctgacttctcaactagctaattatatttatggtgacaggcgaggcgtcattttccaaataaaccaaaaaagttgaaataaaagatattcaaaaaaattgttttctgtgctcacactgaaaatatatgaaaagttaaaggtggagtagcgccagtgggaattttgtctgaatgcacttataatgatccagaacaattgaatatacaacattccaaaaatttcagatttgtcataatttccggtcaacgttttggcaaattgtcaaa…	ttttcaacaatttca		657	0
WBVar00000500	bn123	UV/TMP	III	8673918	8674390	taaatttttcattta	ccgtttaagaaaactttgaaaagttgatgtagaaaatgcaatgtatcttgcaaaacgcggattcggattcctggaaacattcgattcttgatttcgacgggaatttgttcaagagcgtcgattgtcaaatcgaatctatcaacaatcatggtacggacaaggatgttcataagtttgaagttttgatggtaatgttcttcaacagctgtatcgctgatttccgaagaatcacagatttttgtgataagctgattgatttgattggaagaactgccaattattggaactgataaaagtttggtgatttcatcgattttctcgggtccatttttcctgcaaaaatagaagttaaaataaatttaataaataagattcaattttgaattatattggtagttt…	acttcctctgcattc		472	0
WBVar00054117	cg46	EMS	III	9339313	9339810	ttcccaattgtcctg	cggatcctggataacctggctgaccatccaaaccattttctcccttgagacctggctggccgtcttgtccacgaagaccagggagaccattttctcctggaattcctggatatcccttctctccttcacgtccttgctgcccaggataacctggttgccctggagatcctgggaacccatcttcaccacattctccttcaagtcctggttgacctggaatgccgtcatttccttgacgtcctggaagtcctggaagtccagattctcccttgagccctggcatcccagtgattcctgggtatcctggtggtcctgggactccatcaagtccgtcatatccagcatctcctggttggccgctcaatcctgggtttcctggataactatctccattgtctc…	ggaatcacataaagt		497	0
WBVar00054137	cg116	UV/TMP	IV	12566881	12567545	gaccgaaatttttga	gaatgtttcccatttttctcattccgtaccaatcttattgagcgcttggcggatgttcaacttggttcgattgcagcaaatcgttgatattcttctccaaatcatcgattctcgttgtcatatcatcgattcgccgaataatctgatccgacatgtgctggaatcgatcctgtgtctgttgcagaactccttgtatctgagttttaggattttttagaaaattgacaatttttttcaagtatttacgtaccaacgacgtcaaatcattcatatttccatcggctggagcgtcgagttgagcggttggtgtggtagacttctcatcggacattttgaactgaaaatctgtaaaaatacgataaaaatcacaaagtttaatcagtttttaaagaaaatttg…	taattattagaaaca		664	0
WBVar00087853	hd108	EMS	IV	17487626	17488396	ttttcgagagtattt	atatttttctgaaagtctatacatttactgaaactactgcaatacagtgaaaccaagcccggttggtagcaatgtttattgtgcccatatttacattaaattacaagtgtttaaatcaattgaaaacagttttaaaacaagttgattgagctgacttggaattctgaaattatttgcctaccgttcgctttttaaaattcaaaacacttgatggcccatagaaattgcggatgcgaagtttttcatagaaacaacagttcaaaattttgaatttaagtctattgttattcttgactggaatacatttatatcacactccgtttttattttatgaaaaatacggataaatcgaataaatttttgtatttcaaaccaggggtatgcggcaaatgccgtcaa…	tatattcttacccat		770	0
WBVar00087859	he5	EMS	III	9747641	9747778	aaaatcagattggaa	agtgaagatgaggtatttgaattttgtagcagtttcgttttttcaaacaataattcttatagggtgttccatcaacggctgtgcgagagatcagcttgctcaaagagctccagcatccgaatgttgttggattggaa	gcggtcattatgcag		137	0
WBVar00087942	hu187	UV/TMP	V	18001263	18001623	taactcaagctaata	aagtagcaaaagtaaacaactcactctgtgcaagaacatatgacaccgaaatggcggagatcactgccagaatggcacaaaaccgcgaattcctcatggcgttacctgaaattaagagacatattggagagtttttggtacaaagataagaaaattgaatacaatgaaagactagaaaaagaaagaagaagaagaacaaaggaaaaaagttaaaattttcagaagggagaatacataacaaatttttaaaaatgaaggtaaaacctttttccagatagtttaaaatgcatatacattgcctacttgacactgaatttacgctaggaaaatcgattttagacgggaaaacttcaaaaaata	cactgtttttaataa		360	0
WBVar00087943	hu188	UV/TMP	V	18000288	18001116	agaaaacaacattac	taacaaatgttgttgtaagcataaaatacagaaaaatgttccagaaaaatgtgggatagaaaaggatatgtaccaaatgtactattggttatagctgtatactccaaacaacgaaagaattcaaaaggtaacgaagttgattttgcgtatagaaaaggagtactattatgtgtgaaaatgagctcacctggcacccgttcctctctgtaacgactgcacaatccaatccagtgcacaacataggtgggcagttatccacaatcaactttcccaaatccgcaattactgactgttgggatcctgtaaaaatgaaagttaaataagcactgggagttacacgaataatataacatattttcccgtgtttttttccattgtctgctattgagcactttcacc…	agtatcggccagtat		828	0
WBVar00088155	ju71	EMS	II	5768089	5768706	cgatttattgcaaga	tggtgtagagttttttttttcaattagaaatgtcccatcttacatttaagttgtcaaaactaattttttaaccaattttgttctaacttgagataagtcaatttttgcggcccgtgtttcaagattcttaaacttaaaaacatttttgaggactggaaatgatgtttttcttaattgaatttctatcaaattgacaaaaataaaacaggtacgttggcctaaaaataagccttcctaccattagatttagtttctgaaacaaaaatatctcccttaccaaaaaatgtcaaaaatggaatcctagttaaattaattagcttccccgcaatttaaaaaagataacaaaaatgaatgattgagatctgatcaagatgattatctttagttgactccgcccac…	cacaccttcattctt		617	0
WBVar00088164	ju156	EMS	III	12889433	12889603	cgatgcttatgaaca	tgcttcttcatccgccgttgaccaaccgcatgagccatcgaacttccacactttgcctcttgactccattcggatttatatagaatatgcggatgccttctcgaattccgatccccgccatctagtggccatattccgaatgtagttccgttcgcgaatgagataactcc	acggagcccgttgca		170	0
WBVar00088250	km20	UV/TMP	II	5338267	5339143	cacaaccatgtctat	cccaaccaactggagatggaatcacattgatcactccaaatatttatctcggaagtcaaattgatagcttggatgagaccatgttagatgtaagtttgttgactcttgaatatttcataattcctttcccaaaaagtgatggtgatgataagtctgaaatcatcaacaagtgcacacgtcaccatagtttcattccagaaaaatctctccacatttagttttatatagcggagacaagacacccactttttcatttatttacatacctcccggggtcaactgactgccagaggcgacatgtgcctctcttgtgtaatcggaaggggggcgacgactaaaaaatgattcatctcaaagtgcggtaaaatttaatgaaaactagaaaaatagaagaataca…	gaatgttttaatcaa		876	0
WBVar00088252	km25	UV/TMP	IV	8148732	8149107	atattggttttacgt	acacaaaaaaatcatatttttttcaaaataattacttcaaatcttacaaacatgattccaggtaacggagccaatgtttccacagacaacaatggatcatatacttcatccgactccacgagaaggatactatgtcgttgagcttaatcgaagtgtctgggttgttccaaattattatattaacttgactccaattggtaccggagcatatggaactgtttggtatgtcatttcaactgatttttactttatttttcgatttttagtgctgctgaatgtactcgctcggggactcgcgtcgcaatcaaaaaattcaatcgtccatttcaatcaataattcatgcccgtcgtacatatcgtgaactccgacttctt	cgttgtatgtgtcat		375	0
WBVar00088289	ks60	EMS	IV	1879843	1880801	acttccattttccag	gtgtccaacccagcagacgtgacgaatttcgacaattatccaccagataatgatgttccaccagacgagttttccggatgggatgagggattctaggcgtccgatcttgctcttctgctgctccgtcgttttgtgctcattctcaccccaccaaaaccgcccaaattttcataattttcagtcgattttcagtgttcactctgtattagttttttttttctgtgtatatatatatatcacctctcctcattatgttcggttagtgtaccgccgccgcccgtctcgcccgccaaataaatttcaaattttccagagattttccccccgttttcttgttctttttccaccatgttcactgagattctatgtgatcttttccggtttctctatgattttttg…	ataaaacaccattat		958	0
WBVar00088787	mc37	UV/TMP	IV	8306491	8306705	gtctctgatagcagt	gaaatagttttgaacggaggatcaaagaaagaaggagcagctcatgaagaacacgggcacggaggacacgaagatgaatccttcggagatattatggttcatcaagctattcacactattgagtatgtactcggatgtgtatctcacactgcctcttatcttcgtctttgggctctttctcttgctcacgctcgtatgttggaaattttaagct	acatatcagttattt		214	0
WBVar00088795	mc46	EMS	X	12969566	12970431	ctacgtcaatataaa	cttctcatcaaaaagtcatgttcattccagaaatcaatcagagtttatcgcaaagttaaacgttcaaacactgaccttatccaacgtatacgttctcatgtagtcaacaatgcccagaatcaattctccgttgtcatcgtcgacaccaaccagaagcgagtagtccatgatgtattgagagctcaggaagtggctgtcattgctgatcgcttgattcatggccgcttttgagtgcggcagcacatagagctgctgattccagaggtctttcacaaagttttcgtccaaaagaaccatctcgttggcgctttttccagtcgatgcgagtctaaaaaaacgtcatatgatctttaaaaacacaaagaaaaaatgtatgatcaattagtcataatacactta…	tttcggaatttctcg		865	0
WBVar00088924	mg285	EMS	X	5823104	5823405	gaattggcacaaaga	gcaaagccagcctggaggttacaacagatgcctgtacagctcagcaattttgtgtcaaaaacacctttaatagggtgagttgatttgacacttattttcttaactgcaaattatcaaaatttcaaacttttctgaaagttaaatgatttttgtgttatagatcagaatggcctcctactggtgattggagaagtgccaacaataacagtcttggcgattggaataaatgttgtgttcctggatcagagattcctcaacacttaggtccatttggcaattcatcattgacgatgctgactgc	acaacaacccggaga		301	0
WBVar00089036	mn112	EMS	X	14744254	14744447	acaacctactacctc	accggatccacagtgtagaccgtccaccaatcgcctgcttgcctgaaaaatggattagtacttgttgttaaattagacatataaattcaaagggagatgtgttctaggaagtaaagttattctaaaagtctctaaatctaggtttctaataaataagtgtaactgaaaattttcctacgaaaagagaaaaaaa	cgaccgctgctaggt		193	0
WBVar00089140	mn389	EMS	V	10301660	10301748	tattaactttcgaaa	ctgaactgaaatttgattttgaaagatgattttatatttaccgcatgcttcaaaggaggatgtgaagtgattggtagactgtggtgac	tgatacttttctttc		88	0
WBVar00089149	mn399	EMS	V	10301622	10302471	attgttgattctttt	ctggggttgtgaaatctgaaaattattaactttcgaaactgaactgaaatttgattttgaaagatgattttatatttaccgcatgcttcaaaggaggatgtgaagtgattggtagactgtggtgactgatacttttctttcccatgctggatggaacaatggcagcgtcgaaatctaaatttgactattaatttgaattcgaatttctctcaatgccatctctttttttgtaatttcacaattagtgccttgactttcagaaaatgtagttctaactttcaggttgttttcctatttggagtttgttgttttttgctaatgttctcggaagctttgaaagtgtattttcttgaagtgcgaatacatttctcggcaacgtcagttttccaaaaaaaatgt…	tcttttatttttctt		849	0
WBVar00089288	n152	EMS	II	11061006	11061326	gtagttgaaaattag	ctaatttagcgagaaaattaaaaaagggtataatttttagaaattttccaaaacttacttcatcggatagtctgtgcagttggaacgtctctccatagataccagtagagcttccacctcgggaacgcgccgagtaggatcctgaatttactttttaggtcaaaattgttttaaattattttccaatgaattccccatacacaccgaacaaaggaaaaattagagttttaaaaaaagcgaaccccaattgttattgacgtggacaggcgaagaagcgagagaaagtgggatacgggcggtggggccacgtggcgaatgtg	atcttcgtggggctg		320	0
WBVar00089464	n376	EMS	II	3985612	3986148	aagattgatgcggtt	tgaatttagatatttaggtggtggagcgaggtgtcaatgtttgtcaggtgcctgatttattagtatatgtactttaagagatgaattatagaagtgctgcaaatttgaaaggcataactgtaaggtaccttttaaattactaccggcatgtggtgtcaaagtgtttcagttcggtttgatctacaaagaatgctggagaagagacgcagactttttcggggcggtgctcgggaagagctgatttacgtcgatttacagttttcctcgtttctagaatttcgtaaatcgacacaaatcggctttttccgcgccccgtcctttgggtcccgggatgtctctgtctcttcaactatctacactatctgtactggtaatagtgcattttctaaaattgaatca…	caaaaatcctcttcc		536	0
WBVar00089523	n476	EMS	IV	10479917	10480005	tgaggtagaattaag	gagttggacgatttcctaaaaagtaacacttgtttaaaatttatttcgaggaatttcaaacactaaccttatcattattgatagctcc	attgcagagagtttc		88	0
WBVar00089587	n536	EMS	X	11484564	11485171	actgatgtatattgt	atgcggcatgttattttttcataaccacaagcatttagcgctttcggcttcagatttctaatcgctgtttctttactgctttgcccttttttctaacttctgaatttcgttattatgcaacaattctacctcaatttttttgtatctttccccaattctagttgacattattggttttgattgttttcctagctctgaaatcccacaactaggcgccactgaattgtatctttcattcccactttcgtttttcgcacattgtagtatctctcaattaggaaacacttgaaaacctctattgcttaggattgatgagagatattgctttttcctgcactcactttacctttgtctcacctcaaaaattgctctcaggaacattcaaaactcaggaatttg…	ttcagttgtttgggg		607	0
WBVar00089738	n767	EMS	X	15734037	15734215	attaaatcttattac	cgtaaccacgtgccaaggatggtcaatgggtctctcagtaaaccgtctcccaaaccgttctcagagctggttgcgcttttgcaatcggtgagtcttgtgacacttgtgaaaattttaaaaaaatttaaaaaattattcgtttaaggtgcctccatcgacgaatctaaatgagttgctg	aatcataatcttagc	aaaaaaaaaaaa	178	12
WBVar00090251	n1776	EMS	V	4643690	4643925	atcccgaaaaaatga	tctgaaaaagcgattcaagctggaatttgtgattcgcgttgaatcaaatctgtcagtttccgatccatcaattctctgcacagccggaggaggacatcaggaggagagcatgttgaattgcatttttggagtcggatttcgattcgagaatattgtgaaggacttgtatttggtagcaaagaacgatgaagagatgacactttgggtgaatgagatttgtaaattatgcaaattg	cacaggcaacatgac		235	0
WBVar00090685	n3318	EMS	V	16965193	16965673	tcgactttcttactt	ccactgtatcatattcttgcttcttttctcaataagaccaattccttcgagaacattcgtaatatcgtagattcgtcgcttttgccggacattgagcgcctcggcggcctaaaaaatacgaaaattgcgaaattcacgatttttttcaaaaatacagtgttcaaatcgcatcttccatacggtgagtactgaatcattcgaataaatcgtttcgccaacaatcccaacgatttatcggctcgtgtgcccatttgtggttgatccaggtcctcatcctcgtcgaaatctggaaatttcggggttttcggcttaaaattcgacaaatattgtaccaaaatcaaagtcaagctcattgtcgagcccgagcatcaaattgttctttatcgagctctgtttggt…	ggctgaaatgcggaa		480	0
WBVar00090785	n4076	UV/TMP	III	12605459	12606244	tacatttaaagccgg	taaccagccaaaaactatcaaaattggtcacttatggggttattcaagtagtgtcggaaaattaaaaagtgtagaaaaattatgatagtttttggttggttacctattggctttaaatgtaccttagtaatcaacgaaattaaatgagataaactagccaaatgtgcaataaaggatgataattccaaaaaaagtcgatttcggacagatgtgacacggacaaatgaccaaaattcaagtttttagctaaaatcagtgtaaattttccgaaattttgaaccgccataaaaaactttaaaagttttagagaagtttcatcacgaaattcgttcaaaatagtcaaattcttaccttccgacattctgtcctgactctcggaattaatccaccgactccaac…	aaaaagggaggtaac		785	0
WBVar00090787	n4097	UV/TMP	V	14364443	14364743	tgggaatgcgagcta	ggctggtggatgtgagataccgttcaattcgcatctactgagcctacctcaagttcccgggagtttcaattggttaattgacttacctgtgggggaatcaatatacttaataagtagtgaaataatagaatgaataaaagtgaattggtaggaagagacaagcggatcgagggaaaagaagaagaagacgtgtttgggagcggagtggagggagcgaagagatagtgagagagtgcaagagagtcagaaggaactagagaggggcggcgcccacaaatcggactaacggctagacactac	cgtagcacttttttc		300	0
WBVar00090818	n4289	UV/TMP	X	3063965	3064632	aagttttgtgcgcgg	cgcgttacccatcaaaaatttactcaaccatgctctcgattttctcctctcaatggtgactacccggaaatgatagtttgaatgtaggggggggggggggtaaaaggattaatgccttaatgaacatatgaatacagttctcttccggggtcaatcttttgttttgttctttttgtgcatcaataaccatcaactttcagacccatcgccacaatcaattaaatctgatttttcaacttcgccaagagcaagcagccccggcggcgatcgaatgggtagtccaggcagttgcaaaaaatctcggaaggcaagaaccatcttcactgacaagcagttgcaagagttggagaatacatttgaaaagcaaaagtatctatcagtccaggacaggatggattt…	gatgacttgtcatca		667	0
WBVar00090819	n4293	EMS	II	14390439	14391164	ttttcagcttcaaaa	attaagatttcgtactgtagtttaccaatcctggatccttttttaatgtatttttatctaataatgttatattccgattgtcatttctcgcaaattttattgattttcctccaaagaccatatgatgacgtaaaatctttttttcttggatttcaagctctttttcacaattaccagtgttctaatttgattttaaatttattcctttcgaggctttcaatattttttgacgaacattcttaagcttatcgattttcgaaaagtttcgaaattttttcagatggctccaccacgtggccgttcaaagcgaaagcatccgtctgaatccggaaattcttcaattgccgattcagaagacccatcagaatccacatcatcatctcgtccacgccgcagtcg…	cgtcgttcacaacaa		725	0
WBVar00090833	n4357	EMS	I	7587021	7587745	tttccttggagaggt	tctgatttcagcactctagcttgaacatttgcaaggtcttgtccgagagaaatgccccagtatttgaagcactccataaccttctcgttcttactcaaatccacaatcagttttcggctctcaacaagtctttgctgcggagacatgcgagtgtgctttgcgatctccttcatcatcttgaagtcctttcgcatctcatccgttagcccagtcgggaagcacagttcgggaacaatgtaactgacctgtggaggctctcctggttgctttggctttccttcagagatctaaaaccgaaaatatgctgaattcgagattaaaataaacttacgatgatgggttgatcatcaacagtgatctcaatgccatattgattcttgaagtactctttcagggtga…	gatgctcatattgta		724	0
WBVar00090834	n4358	EMS	IV	6529350	6530066	cgttttcttgaatcg	aatgcaaatcagcgagttatcattagggtgttgaacctcgatcatttgctgaaagaaaaataattattggaattgctgataattaaaccaacattctgatcccactcctccttcagatagagaatcattccgtcgaaaacaaaatgtttcccgatttccacggtaacgcttggttgtcgcagcatattttccctggtcgccttcgaatccacagtgggctcaaattcgacgtggtactggtagatactgtagtcgttctgaatcatctcaatcgggatgaagtttgcaaatcattttgatggttggcccgagtttccagttttcggttctccttgctgacgaatgaagagatcgggttggatagttcccagatacttctgattttgtcctccactgttg…	cctttaagttttcat		716	0
WBVar00090851	n4505	EMS	X	4756813	4757424	cttgctacaaacggc	aaaaaatttgaaaactgactagaacgcgaattggtaccaacacataaggtcagcaaacaaaaaccctcgccactacgccatgtccctttcgtaactccgcccatgtcgcatataaaagacggttcaaactgaacactagcacactagttgtctacaaattaccagctattttccaagtagagaaaagtttctaattacccatcatgcacaaatgtggtgactagagcctattctcttcttggaaaagtggcgactcttgtcaaaagtattatctgatattcgagcacgatgaccccgtccaatggacgatatcacagcaatcacaatgagaagaatacatctagatactcttttcattggtttctgtgaaatcgtatttgaatggaaagttttatattg…	cacatgaaattatac		611	0
WBVar00090872	n4589	EMS	III	4929432	4930329	ctgtaaaaattgtga	gcctccttgacggtcgcaaacttaacatatgccattttcatatgccgctttgtttcgggatgaatacacacgtaagctttctcaacctttccacaatccctgaaaaaaatgtacattgaagaatgaaattccgggttttaaatgcttactttgcaaaatcccggagcaaaacttctgtacaattgtcgtccatattaaacaaagaaacttctcgttttggtggaattgtacaataatacgaatctacgcgaagatgggctcgacataagtatcgtggattccggaaggagttggtttgatataccgatgattgttgaagactttcaaaattctttctaggatcttcaagcatattctcacttgtttttctcacgccagtgcgttttattcgctgaaaaa…	agatttttgaatttg		897	0
WBVar00090912	n5017	EMS	II	8939852	8940627	tttttctgacagcgg	cgacctttatacggaccaaataccattccaactggaataaacacttcagcaatcactcctaatccggcattcggcaactttgattcttcgatgcggaaaaggattggcagagtttgttgcgagaacgataagttcgagctttcatcacgtttcaagacacgatcgggaattttgaatagtggatgcagacgacaatatgggcgataaaacttgttgcatttgtcacaatcttgaaaaaataaattgtattcggaattttttagaattgactcacgaatgtcgagattttcatcatatgccccgtcgctgatttcagttccaagaatagtcacatcattatctgtaatacagtcatacgaaaaaaaaaagcgtacacacaataccggaaagatcttggat…	tatttagatgagtaa		775	0
WBVar00091014	nf100	EMS	X	11397055	11397629	catataataaactgt	atcagttggctgaatgatgtgagaagatcctgggtttaacttcatacgtgaagtgtccccatccggagaaacggcaatcaaaccgattccgtatctgaaaaagaaaatgctgaagttgcaaataagtgatcaactaactctttatgcgcgtggaaacttgtgctgctaaatgactttccgacatactcacagaaaaatttgctgtcttgaactttaatctggtacatttcgtttccagaatgaaatccatagactttgtgccacggttcggtagatttctggccttccctagaatgatgacatcattaaagattttatacgaaattaaataaacgtactctccacgagaggtgtgcattaaaagtgtgatgaaagtagaaattcccgggcagatgcaat…	ctcaatatgcatctt		574	0
WBVar00091436	nx77	UV/TMP	V	6763587	6764406	agcgcttcctgaaca	cgagccattccagttagcattgttacgttctctggaaatacttcgagtccggcagaatacgttttcagtgccgccattggttgatctactcgattatatgcctgaataaagaattattgtacgattgggtcttagttctgtagaaaaataccaacttttgatagcaaagcaaaggtttcaatcaatttcttttgttccagtgaagactgaagttgtttggtagcgtcttgtagcattcccagtctcaaaaataaattggaaagattagttttcaatttttataacttggaaaatactcttttagtttttcacggcctatgtacatcatatatgtatgttacaagtatacatatatatacctcaaataacatttagcaagctgattcttccagtaataat…	tatttttgtatgctc		819	0
WBVar00091513	ok204	UV/TMP	II	11464294	11465288	ttggcgagcgccgcg	accactggacactatatttgcgctgtgtcgtgaccccatatcaatttcattcattctcgctcacaaaacagctggctagacacaataaattcaacgagaaaatattcagtgctgatggcaatctgggctttctctaaatcaatccaaaagaaaaaacgtcatcttcccttgatacgaatctcataaaaaccggcgctgctgtcaaatggcgcggcggagtgtttccttcctctccactctctctttctctttttcaacataaaagccgtttggtacatactgcactgttcgtccatttcttcctcaatctccctcggtctctcccctcataaccgtaccctctcttccggtgtgtgtgtgtgtgtctgcgtcttgttttccctcacatctctcacccaa…	gcaggccaattgttg		994	0
WBVar00091517	ok210	UV/TMP	I	12105616	12106595	ttttcggttatttca	aatattaaatgctttagaaaaaaaattttaaggttaaaattcagttgaaaaaaatcattagaaatttttcaacttaacatttttgaaacggagttgaaaactagttcaggagagtttaggaaatttttaatagaatcgaaaaaaaaatctttaaaagtcatgaatacttctaaaaaatatatgaaatttaaaaaattggaatatgttattcaaacctctcaaacttcagtagtaactatttaagcccgtgacttaccgcaggaacactatttaacatcatttcgataccatattcgatcctatctatggaatcgtcaaattccggaaactcaagcctgatagacccattttgccccgacataacgaaaggcctgcaaaacgagaagtaatttcaccgtt…	agaggaaaaaatacg	g	979	1
WBVar00091521	ok216	UV/TMP	II	5504088	5505041	gaaaatgttgaaaaa	tgtccatattctccaacttcttcgcccaacactccaccacggacattctccgaaattcctggtcctcgagagattccagtcatcgggaacattgggtatttcaaatatgcagtgaaatctggtgagttttcagtaattttattgaatattttttatcttatatatatatttttttttttagatgcgaaaacgatcgaaaactataatcagcacttagaagagatgtacaaaaaatatggaaaaattgtgaaagaaaatcttggcttcggaagaaaatacgttgttcatatatttgatcctggtagttgagttattcgattttctaattcaaatatacaattttcagctgatgttcaaactgtgttggccgcggacggaaaaactccatttattgttcca…	gatctggaggatcag		953	0
WBVar00091531	ok227	UV/TMP	II	9323130	9323599	tcttggtggcgggtc	ccgcaccgaagagccgttttctaaataatatacactaatgattatttttattaaattttttcacggttttcgagagtattctttatataaattcaattttaaagcattctcgtcgagtttgaatccgaaattatcgattttcgtttttctctgctttctctaccgctgttttctctcctccgctgtcttcgcaagattatagagctcttttgaatcaatttgtttcatgtttccgcttttgacgttattttaaacatatactgatataaataaattaagaatagagtagaaaatctagttcaagtaaagatgcaacatttctttctgcaaaatttctcgaaaacacctgttttccaaaacttttcaattacacaattagaatttcggaaaagttaacat…	tgaatagtaatattg		469	0
WBVar00091564	ok263	UV/TMP	III	5803389	5804192	tttgaacagaatatt	gaattcatcagcacaaataacccgatttcaggcagaaatagcgcaacaaatatttgctaattttgtgaggcttgtgttaaatgtgtcggaaagctcgctgacgacccttccgctgtccgccaactgtgattatgatccagaattgcataaaaagagcattcctatcattattctcttccaatgcatgtaagattttaattttaatgttagatttgctgaaatattttttcaggaaagcatttatcaaagataattctggcaacaagctggacttgacgatgtgcgatctcgtgacacctgcaaaacacgaacatcgattcagaaagctgacaagttttcttgtagattttctgaaacttcacgaattggccactccagcgttcaatgaaattagcgaag…	ctctccaaaaattca		803	0
WBVar00091565	ok265	UV/TMP	X	7795621	7796468	agtagtctggaaagt	aatcaaaaagtagttgcggacattatcgacaacttcgtttacacactttctctgaaaatatcaattttaatacaaataaaacacatcgtgcttgaacttacatctcggcaagatccttttgagcaacggacaccatctcgaaggtaaacatgaccaggaacaggagcacacgttccgttgtagtcacgacagcacagacggcaagaaagttccactggaaatttaaattagaagtgaaatttttttggtgtgaaatttaaacttacaatcttcgcaaatgcagctcttctttccaatactcattttttcacagaacggtaagcaaacaccatttaggcattcaccaccttcaagacactcttgaccatctctgactgggggagcggatgggcattcacc…	accacattgttggca	g	847	1
WBVar00091579	ok280	UV/TMP	II	8185008	8185995	gcatggcggctccat	aaatgttagaaatctgaattcaatattttaaattatagaccaataaaatatttataaaaattacaagaggaaacaaaaaaaacaaatttgtttgcaaaggactagcggaaacaattttatttttaatttatcggcaataaatcgcgggtgggaacaatgttgcaaatacgccctagtgacagctggtgttgggtctcggcacgattacccttctagcatgcatgaagtacgatgcgctctgagaatattctacaagaattttaattttgattcagaattcaagggatccccgattttctggaagcatttttatttttactgaaatattttcatttttacgtatatttttatttttgagtgcttattcaaagcccctttttgactcaatatcgaatgtcc…	ttggtgttgtctatg		987	0
WBVar00091581	ok282	UV/TMP	I	5107586	5108382	ttgctagtatttatg	ggtgtaaatatttcaaataaaattatttaattatttgcattcttcgaattttttttctcgttgatatttccattggtctacagaccatgttatacatactttttttgttggttttttttggtgttttcacaaatttcaatgctttgctttttggtctcggcttggtcttgtgccagatttagtctacttcggcaaaaacaccacagattcttctcctccgttaattatatatatatatatatatataaggattcagaatgagcacaacacctggaactcctcatggagtcactcatagtcttatggaacaaggatggtactgggctgatgctgatagatctgcagtttcgaaagcactttctgatcaacctgatggatcatttattgtgagaaatgcta…	tgctgcggaatttct		796	0
WBVar00091588	ok290	UV/TMP	IV	1914286	1914984	cgctgcgcgattttt	ttgcacttaggatttctaggatcctgattggatttaggatctttcgagaactttggggagaagttcccgaagctctatgatcggagttcgcagggttccttgaggagcctacttctggggaaacccttgtgaaggtccggaagctcccaaagttgctcaggatcattgcgcaccttgacaagctttaactgctgccctgacttccagcggacttccagcgagcccttgaaagtcgccaggatccattgaaacctcccagagctccttagctgctttagggtttttcaggatctttgaggagcttctaagatccaccctgagttctttaggatctctgcgatctttcagcagctccttcaatcaatcaataaatacattcactcctaatcacatatcagt…	agcagcagtaacagc		698	0
WBVar00091595	ok297	UV/TMP	IV	9125889	9126613	ttgtccttggccctt	cgtcttctaccactttttattatattcattcgattttctttttttctcctagttcttcttccaagttttttgtcgtttttcaactatttttactgattgactttttgctagtatagaagtattttcattaagaaaaaagttttctgtatgtacacaaattgaagcgtattcaagaatcattctacccttctgattgttccctatcttgaaaagtgtgaatactgcgcaaaaatattcaaatttctatttttaaataatgaaagatcaacaccacaactcgttctttcaccttgttagcctctattttcccactttctttcttcttttctgctctagacgttgctatgagcaacctaatattttgatgaactagtgttgttatttcgaaaaaaaaactta…	ttgtccattttattg	ttttgtttttatttaa	724	16
WBVar00091603	ok305	UV/TMP	X	4647406	4648371	gacaacttaatcgaa	gcagaattaatactccaaaaaaaaatctctaaaatagtcttccacgtttcacagagcattagtggcacaatattgagtagcaaattgttgctatcaaaaaagggaaaacgggctaatttaataattattttattccacagcttaataaaaacaacatataacaagtatactctaatgctataaatatttataagatacttggcttgtccacgaagtgctcaataacaacggcccacaggccaccggtgagaaggccaaccataagagtgcaaacggaaagctgagcggcaaatcttgagtagtgagatggcacgacgctaaaaatttaaagatttccaatttcatagtaacaaccgaattgtaactcactttggagtgtatcccattgccagagcgctg…	tagtggtagaaatct		965	0
WBVar00091623	ok325	UV/TMP	X	4952968	4953749	cagtttcacaaaata	tcgtttgaacatattatagtctacaaaatcaaaaatcccagaaccgaaacccattttttgattgccagtatcatcaattttttatatttcttattttattttcaggtcgatttctatgtcgaatgtgggccacatcggatgttcttctatgcacagctagtattctcaatctctgtgttatcagtctcgatcgctattttgcaataacatcaccgctcaaatacccgagaacaaggtagtcttttgttttcttttctccccgccctccccccatcgtcgttttttccaatcgagctcttgttcttgtaagagtgcgcgggtaaaaaaacgagtgaaaaataaaataaaaaagaaggagaaaaaaggaaaatcaaaaagaaaaacagatgaggcggacgc…	cagtgctcttgggag		781	0
WBVar00091636	ok338	UV/TMP	I	14949211	14949974	agtggagcacacgtt	gaacgaaaagcgcattctccaggctatcgattttccgtttttggtgaacatgacgttctctttcaaggtgagatatatatatatatatatatatattgcttgtcatatgctggcttcgagcacgtgagaaaaagcgggggagagctttaatgtgagggtattgtgaagacgctagaatttctaagaaataccgagtttagtaaatgtttgttggtcttggtggtgaaaattgaaaaacaacaaaaacatcgaataattactggttgaaaaaagtttgcgtgtcgcccacataaaagaaaatttcaagaactaaacagaaactaaaatactagaaaactaaaaacccgaaaaagtaactatagcgataaatagagaacatatgctatttcaggacaactc…	atatatatatatata		763	0
WBVar00091643	ok345	UV/TMP	X	16584186	16585045	gtaaaattatgtagt	aatctttttggaaaattttttattattaatttttttagaaagtttccaaaattttacactaatttacattgaatattttcaaattaaaaaaaacattcttgagactttttggagtgtttttttttcatactggtccaaaaagttttaaattttttttacgagaaaaattaaaatttccaaattgcttctaccctgatttctgaaaaatattaattgtattaaagatatcaaatttttttccattaatttaagcttcaattgctaaggtctaccatttttcaatgatcaaaattcacattcaaatttttccctatcatgtcacattttgcatcggagttattttcaaacgtcatttgatcaatgtacaatggattaacttgaaatacatgaaacttgata…	ccactagaaataatt	ctagaaataatttccccctaatttc	859	25
WBVar00091644	ok346	UV/TMP	IV	10143433	10143769	cacgacggaattgtt	tggcagcgccatccggggtgttggtccactcaacagtgatacggtcgttgttggtatcctcttgtccgaaggcaaaagcatcgcaggaaacagcaagaagcacagcttcctttgggtcgaaaactccacatggtggatcaactccaagtctcttcatattggtggtcttgataccatatccaatacgacgagccgatgagttgatcaccttgatgtggtcggtgtgcttgtcatcgtatggagcattgaagacaatcttggtacccggttgggtttggatgtctcctggtgggacggattgggccatggcgacttgttgaaggagttatgagaact	cgcactgaagattat		336	0
WBVar00091648	ok350	UV/TMP	V	763363	764219	tctccactttccatc	tctcttggtctggctctgatccatgcgggggcttgtggttccacccaaaaagagcttgaagatgtgctcggtggctctaggatttttgaggaattttctggattgatggaagctgttggtgacacagataacggcgtggaaacgaaaattgtgaatcgggtttttgtgaagttagttttaaaagttattgtaccaatttaaagttttcaaacatgtttcagccaagcctataccattcaccaggattaccttgaaaccgttgaaaaattatacaaagcttcgggtgaaagcctcgatttttctcagaccgaacaagcggcaaaggtgcatcatgctcgcccgttttccataatattccactttcagaccatgaacacctttgtggaaaatcatacaaat…	agctacgttagcgtg		856	0
WBVar00091652	ok355	UV/TMP	I	9511369	9512344	cataagcatactgtt	catggcttctttctgattaacaggggccattgcgattatgtttggaggaactggcggtgcgaaggatggaaatggcatcgaggtatttggtgcagatgaggtagattttgaatttgaatgtgctactgctgaaattagtttttaaaatgttaatttggaaacatttgtctcttacaatttacagttgatgtcttttttgtcttttgaagatcattttcagctttcacagcgtccgcaatagcttcttcattcaaccagagatctttcatttgtacaactgcttgacctccataataaatgaaagtaactccaacttcgagattatcagcacctccaatagtatcaattgttgcaggataatcagtgacctccccgttttcttcatatggagccatacat…	gggatctggcacagt		975	0
WBVar00091657	ok360	UV/TMP	V	16593194	16594052	tcttaggcgtaggct	taggcttaggcgtaagcttaggcttaggcttaggcttaatcgtaagcttaagcttagactttggcctaggctgatggggttatactttgctactaaacaatttataaattccttcaccactttcacattcaagttcgaacccaaactattattgtcaagagggtatcattcaaaaacacgagttctcttatcactattgccctctctgtctctgatgaaaaacccgagtaactagctttcttatcattatcatccaaaatgcaaataaaactgacccgtcaataaaaactagtacccccccccccctcacatcttcccacaaaacatacccttcttgtaaagttggaagctgcggtgtccggcgtcgatagcaatagagattggtccttgggtggcgac…	aaggcttaggcatag		858	0
WBVar00091673	ok376	UV/TMP	X	11295122	11296114	caatgagaaaccagt	ataggtgagaacgattgagaaagaaacaatgaatggagtagtttagaactttgaaaatgattagatttcttttttctcctcatttgctggtggagctgatggaccatcgacttcttcgatcaaagagtgatgcttgcgcgcatatcgatccattgggatagtgtcagtgttgaatgcaacatatctctcgggatgatcttcgttcaatgatgtcacagcagatgaatcagagtcaagctgtaatgatattattgaagtaatttctagcagtttaaaaaaaacaaattttatcatgaaaattgagtcagaggtgaaataggacaagaagaaatagaaaataaaaaagagcatatgtcattcgtcccaatttccatcctcatactcaatgttatctaatga…	gagcaagaagtaatt		992	0
WBVar00091675	ok380	UV/TMP	II	9642913	9643355	cgagctggcgattgt	ttttgaacaattggcgataatggaagagctggtggtggggcttttgttggtgtatccccgttgatactggcagctggtgataaaggaatatcagctacggagtcagcaccacagcgaagacgaggttccatcatttgggccattgtaggagattctgcaccactgattctgaaaattaaagttgaaataaatgtaaatcatgaaaattttatttatttaaaatttttttaatatcattaaattttacaattaaaaattaaaaacaagtatcggggatgggcggcaattattttcaacgtttctttaaatattagtgtcaaaaatttaaaaaaaaacacgatttatctgaaaataatatttatttcagcgaatgtgctcaaacatgacctgtaagttgcc…	ggaatttttggcttt		442	0
WBVar00091677	ok382	UV/TMP	II	5386794	5387326	aaaatagagtactgt	agctaggaaaaaagttgtctcaaaatgttctccccgaaaataaagaacatatttaggtatactggaaaattcgtaaatatttcagaaccatggccattgcagaaaaaaactgaaaacctacagtaacccgtagggtattgaatttttttaaaaatcgctgcgagacccgacgtttccgcctcagatccagttttcgaatatcaataataaatacaaattcttcaaacatttacctgattttcagatgcatttttgcattcaaaatagaaccaaactctatatttattattcaaagtgtcaggtcgaatgaataaatcatattctgaacaggaaactttgtcgactcgtcccaaatttccttaaaatttaaactttttaaatattcaaaaaataataata…	gaaattttgtttttt		532	0
WBVar00091678	ok383	UV/TMP	X	4151000	4151899	aaaagaaatagtgta	tcgttatgtgaaatctcttttttttttggcttacattagaaaatatactatcctaatcaaaaagcctcaaaattcaaaaataaaattttcacttcaaataaatttatttaaaaaaaatgtagggctctaacacaagtattaagttcggcaagttagagggacgacgcagatgtttattgcaaggaggtcttatggcacgagaaaaatcgataaggaagtgctcttcccgcctagaaagctcacagtttaattagaaacgtgatcttaaacggcgaaaaaaaaaacaaatttgatgaagccggaaattccaagtttttttttggaggcgctacgtggccagtagcagcagcacagactcaacccgctaccttcagtcagaaatgcaaacaaagtgagcgg…	ataatcctgggaaaa		899	0
WBVar00091679	ok384	UV/TMP	IV	2158383	2159364	ttagcttattgagag	ttttagtttatgtataatcataactaggttactactaattttgagattttgaaagaaagttggttcccgccacgaaaaatcttgagttactgtagttttcgcggcgagacccaaaatgtttcaaatttgaaataacttagtcatgattgtacttgaattgaagctctcgacaaaccatatgtgaatacgctaatggtgatcaaaaaggaaaatctcaaaaacaaaattttggtgttcaaatttcaaatattctgtcattttttgaatactcactgaaccattcaaattgatgccaccaacagcttcaccctaagtataaacatgcctaattttgcccaaatttgaaaaagtagggtcccgccacgaaaaatcctgggttactgtagttttaacggcgag…	aagggagatcgattt		981	0
WBVar00091685	ok390	UV/TMP	X	8209181	8210039	aatataattgctcac	ataattttataatagcgagcataaatttgaaaactatgaaaaaaagaatcagcatagtttagttatgcatattaaattttgttatgcatattaaattttgaaatatttctaaccaaccttgtagtctccaaattcgataaggacctgtcggcatactccacatggcgagcagggagcctctagttcggttgctaaaaacattaaaaatttagttcaaatttagttacgacgtttagctgttttaaagttcaattgtgtgatatttaaagagttctgcctcatattgtgaatgtatcttcctactgtgaaacaattacaatttttcactaaatgtatttttgatcagcctggtatacaaaactctctctctattttttttaaatcgcattctattgtcga…	ttattttcgcaataa	ttttttt	858	7
WBVar00091687	ok392	UV/TMP	X	17395561	17396137	cgtatgcacatccaa	aagctgaagctttaccatttgccatctgaaattcagaactacttctgcttattctagcacataaaaaattacattagcaaatcggaacattgcactgttagtgtacttgttatcaggatccgtaagtcctacggttctaatttccgaccaccacccattaacagccatggaagcgtatggaagcggatcagcaatcgatcccatgtacgtcgcgtagttctgcccccatgttggatcaaatgtctggaaagagctgggacatccgtctgcccattcctgagcttttgcttccatctcgcaatcccaattctaaaaactgacagtttcgttgaaacctttatagaatgaacttaccaattcataaacattctttccaccagataagagtccgcacttgtt…	gccattctaccacaa	cattaata	576	8
WBVar00091688	ok393	UV/TMP	X	14150220	14150939	tttaaaatatttgaa	ttccccagttgttgacacagtgccacaaatatattttttcagctacttaaatacagtttccaagcacaatatcacatctgttttgtgatggagtttgcaaatggtggcgagctgttcacccatcttcagaggtgcaaaacattcagcgaagcacgaacaagattttatggatcggaaatcatacttgctcttggataccttcatcacagaaatattgtgtatcgtgatatgaaagtaagtagaagctttttgagaggggttatcacaacttgaagtatttgtcagaaatttttgaatttcacaactttgatgttttttcattgttttttccattgttttttcagctcgaaaatttgcttctcgacagagatggtcacatcaaaatcactgactttgggt…	gggtcccagctaagc		719	0
WBVar00091691	ok396	UV/TMP	IV	17403351	17404218	tagattacttggtca	cgaagagttcctagtgtcatgtagggcctttgggggatgtagtacatacggtctgatgttggcttctcaaggtgacctctgaagatatcgagtggttaaataacaaattaattactttgaatacctatacaccggccacaaaccaccaagaattctgaatagagaacttttaccacaaccattaggaccagtaatcaaaacatgcattcctggtgagatctgaaattttgcaacataagtatattacaaaaatcggattaactaccgttaatgtcatgtttttcactacgacatctccatttggagtcacaattggcaccgagttaagaataatttcatcggcttcggagtctgtgatgattcctggaattttccgctttgaatttaattctatagttt…	acatcatttgttgat		867	0
WBVar00091694	ok399	UV/TMP	IV	6016867	6017597	atatttttcatttca	aatccgataaataggtttagccgcactgctttcctagaattttcgaaatataacaacaatgtaaaacagtgcaaactcctttttcagaaagcccgtcaacttgctccatacttgaaagaatctcaacgttatatggatagatatgtttcatctcgtctcaaggtatgtaacaaccaactgaaaatttaaaattcaggaaaaatttcaggctgatgactatgcaaaccgttttgcttacactgcttacgaatggagaaaaccccaagatcactcgtttaaccgtgaattcatgaccactcaaggagtaagttatggggaaaattgtagtgattttactatcatgtacataataacaaaatttgaacaccagaaatatcgaacatctaaatatgcttctag…	ccaactggaattcct		730	0
WBVar00091696	ok401	UV/TMP	X	951392	952084	ctagcagctttccga	tatggccgagaagacctcgacgtgttagggctcacatttcgaaaggatttgatatcagagacattccaagtgtatccacagactgataaatcaatttctcgaccgttgtctagactgcaagaacggctgaagcgaaaacttggtgcaaacgcgtttccattttggtttgaggttgcgccaaaaagtgcaagtagtgttactctacaggttggttttgtttttttgtggcctgttttttcttatgaattcaatgttatgaatttagtagttaaagcctatcaaaatttcagccagcccccggagacaccggcaagccatgtggagtggactacgagctgaaaacatttgtggcagtaactgacggaagtagtggagagaagccgaaaaagaggtaagtat…	acaagacggtcaaga		692	0
WBVar00091698	ok403	UV/TMP	V	11728700	11729453	atgtcacaccaccac	aagaaaaaaaaaacttacgtctttccataactttctggttcatagaaataagcaaatcctatactcaataaaccggctaaaataccaggcattccatgtagattatgaactccgcaagtatcaaaaagatggaaagttctttcaagtcttggctgaaattaacaaattaaaatgttttgcttaaaaataatagacacacactgatccaagcatgtccaataactgagagaagagcagctattacaccgacaataactgcatgatatggatggagaacagcgtttgcagatgaacctgacatttcaaaaattgtattattcatgttgtctatttatccacacctatagcaactcctcctgctaaagtagaactttgaatatgaatcatattaaatctacc…	tgtcgtttaccttaa		753	0
WBVar00091705	ok411	UV/TMP	X	5707108	5707537	atgtcaatataacgt	agtgattcaaatttcattccaattttataaataactttttaaacctcataaacgctactccactttaaaaagtttccttgcagttttaaattcagacattagtataaaacaaaccttcctatgcgatgagccaaaggtccaaaaatgttcgttccaatcaaataagagattgaagctggcagaaatgcagctccacgttccaacgaattagctccccatgattccatcatccataagggcaacgatggctccagcattgctattcccagatttccgatggtgattgctcctgaaattatataaatcaggtaataatgcattcgttaagttatatttttgctaatttttcagatatttcattcacagaagaatagttcaatcagttcaatttttattacc…	ccttagccagttgtt		429	0
WBVar00091707	ok413	UV/TMP	X	6622686	6623233	tatgtatcggagcaa	ctgggcaagtattcgccgcgtcggcaatcagaggactacgatttttccaaattctacgaatgcttagaattgaccggagagcaggaacgtggaagctgctgggaagcgttgtatgggcccatagacaagtaagtaaatgactaacctggacattgtacagtgaagagaaagacgagaatagattggcaacctgactgactgagtggatggttgtctagtctgcctatttatacaagaccattattgtaggcggggatgccctgttgacctcttccagaatattccgttgtattaattattgcgagagacagtgatggccaagggtggtccagagaatatggtagggtaacaatggtctttggtcgtatagtggtattgtagtgtggtgtcccaggtacc…	tctacaatgctttat		547	0
WBVar00091709	ok415	UV/TMP	I	3771212	3772153	acttgtatctgtcat	catggaaattgctttcaaattaagggaaatgttaaggtgattttactagggttcagtaggcaacgtgtaggcaggaggcaggcatgcagagatctccttaaaaaacggcagacattgagccaattctaatttgcatccaggcattgcaagcgtttgaaaaacaggtattattctaaaattcttgaaatccaaattttccgataatttggcaactcaactgaaaattatcaaaaatcatttttaaaaaattagaccattcttggcaaaattctccctggcgctaccccacctttaactagatattcaactttcagaaacgaaaaagaagaactcccgagaggaaagtccatgagcgtcttctcagtagatatgagggtctactagctgtctactcgcatt…	gggtatacggtaggt		941	0
WBVar00091712	ok418	UV/TMP	II	9582900	9583613	tcaattccatggcaa	tatgccgccaaacttttatcgcacatttccaattgaatatgaagaatttgtttgtctatccatgcttggtggaatctcacaatatttgggtgacatggaatattcatgtgtccatatgcttcgcgatattgatcttttgaaagttttgaaaatggaatttttttgattgcaaacttctttgaagttgaacgacatgttgctgcaacgacttctccaaatgagcctttcccaagatttttatcaaaattgaatgcgtggtcgaaaaatgaatccgattttgatcgtttatataaggggctcccaataattttacttcctgaaaacaaaaaaaatttagtaacatgctaaaattgtcagcaaacaaacactaaaatattacaaaaagataaaatacttacc…	cagcagtaaaataga		713	0
WBVar00091717	ok423	UV/TMP	II	12989044	12989787	ctcctcccatcatat	caacatttatgaaatcagacccgttcagatgatcgccggagtcgcgctgtttatcgccagtaaactgaaggccccacatccgatgaccgcgtcgaagatcgcctactactcggataacagttgccccatcgatatgattcttcagtgggagctgctcattgtgacgacacttcaatgggagaccgagtcgccgacggcgttctccttcttcgactttctcgcctcaagaatcccacagattcacaacatgaggggcgactttcagacagttgtgcagaagtgccaaaaaagtgagttttcatttctttcattccacctagtccagtagttttttttttgttcctttcactccccccccccccccctggtgccctggcgcgtgtcatttttcaatcggaa…	tgattcatcattacc		743	0
WBVar00091720	ok426	UV/TMP	I	9877620	9878604	ctgcaaatattcgtg	gactttcagctcatttgtcatccgtttttaaacatcgattcagaattggagagaagcatccctaccatcataagtctgtttttttcttggaatttattatttggaaaatggtaattttcagggtattccgaattttcaacgttcgctactacgaatcatatctgacctacttgtatctagcaataaaatgcttatttctgatgaatgtgctgactcaggtagacttttaatctttttttccattttcagctggcaactcttatataaatttacaattccagatgtatttcatgagcagattcttggaacttgactctcatcgatattacggttatggaatattttatgatttgataatgggaaaaggatggaaagaatcttcaaatttccccgtcgtaa…	atagatctgcttctg		984	0
WBVar00091722	ok428	UV/TMP	II	14848857	14849734	gaataattttacatt	aataaaacatgagttttacagaacaccccaatagacactgtaatcggaaaagtttccgcagacgtgctaccagggaaatgtgccttggagtactcaattattgggcctaactctgaaattttaagtattaactcagctaatggggagctgaagacctctaaggaattcgacttcgagaagcagaagagctacctattaaccctaaagctggtggctggaaagtacaattctgtagaatcaggagccgagctgaaaattcttgacgttgatgatcacgaagtgaagtttgaactccaagaacaaaccgttgaaatcccagaggatgcgcctttaaatactgtagtggctacagtcaaggccacagaaggagacgagtctcaggaagtgttctatcatttg…	ccatcggaaaatccg		877	0
WBVar00091726	ok432	UV/TMP	V	5429769	5430300	aatcttcatggaatg	cctggacttattgccggattcgcgtcgatcgccttcttgttcatctacgatgaaactagatatccagcacagtgagtctattggaatatttaatttttgaaaaatatccattgttctagatacgacaaaatctacccaggaatggctcgtggagaggatcgaaccagaatgtttgatgagaagacccaggctttgaaccagcttatggcaatcggacttgtcttcttggcatcaactgtctctggatatttgaccggacttcttctaaagttgaagatttgggatcaagttcgtgatgatgaatattacgcagatggagactatttcgaaactccaggagattatgatttcacatcgagagtaagtttttgaaaaaaaattcaaaaatcaaattttatt…	ataatctccctgatg	aa	531	2
WBVar00091727	ok433	UV/TMP	V	20835240	20835944	aaatcgcgaaatcga	cggaaattcagttggaaacatctattttctgcgattttccgcactaaacaaatacattttattgagaaaaacgttggaaaaactgttttttaatgttttcaaaaaataaatctgaaaatttgcgatttttcgctgattttttttgataaagtttgttaagttctaaactgaaaaaaacaaaaactgtatttttttttcaaagatttccatatttctgacactcaaaacggcgatccttttcaacgtcatttggaaatttgcataatccatcaagtgatatgactagtaaacccccatcttttaccatttccctataacaaaaaagttccttatcaacatttctcctattttcacactcgaacagacctcatcaaatggttctcatagacactgaatacg…	acttccgaagatccg		704	0
WBVar00091730	ok436	UV/TMP	II	9037107	9037944	cacactcttatcaat	aacccatttcgaattcttgagaggttccaatcctctttcctccggtgtacgatcgtcgacacttgcactaatgatatcccatctagaatcgacattggataattttccacggaagattggtgtggcggcagagagtgccagtagaatcggtgtaatcggtgtcagctgatcgtacaaccatctggcttcatcgacgttcacagcctggaaagtgacttgaagacaacagcaccccattccgaatcccatatgatccatataaatgtgatcaggtttcgcatcacgagtatcatcaggacctccaagtgcagataaatcttcaacgaatggactgggggtgttcgtatccttgaatatcgggacgttgatagctactttacttcctctgcgacctttaat…	gtaggatccgaattc		837	0
WBVar00091735	ok444	UV/TMP	X	13332744	13333583	gcacatcatgtgaat	acatcgagacaaggtaaggaatgaagaaaaattggtactaactgttttgaaatttgaaatttagaactttatacttggaacaattttgaaccaaaacaggtttgtacttgaatggaattgagataaaaatagaatgaatgttagttgtttcaaaattattaataacaagcagttacatatatctatttttgacattgctcgcgtaaatcatcttttataatttcagacaaacgtatcaagaccgcctgaattatgcaaatcctggcttcaaagagcagtttgtatctcctggacagcaagagctagatgctgacactgccttgccgttgggtagcgaacaagtaagtttttttttcaacaattagaaacaattgcataaaaaagttttacaggggttca…	gcaaaacaaaccaat		839	0
WBVar00091737	ok446	UV/TMP	V	1279929	1280566	tggttgcttcaagcc	aaggccgcgagtgagaataattctattcaaaactgtcttctcgatagtttcttccgaggttaatgctccaaaacatttctcagcaaatgtatccaacagatcataagagctattcaaaactgctccatcaatcaacgcttctatggacttgagcagctgattggcaagattgagttgtccacgtcgcaatgctgcatcagtgagctgtgccatacttccagtgttttgtccgagaacgtccagtaaaacgtagaccattgcttcccaacttccacccttgctcaccaccgacgctggaatcgttgtgtgcagatcctccaaaacttttttctcttttccatgccacttccagaatttctcagcttccgtgccgctactgttttggtcgaaatcggacgt…	tctggtcgaatcaga	tc	637	2
WBVar00091740	ok449	UV/TMP	X	10592530	10593013	cacaaaccgctgtag	tagtaggtaccgttgtcggctttgcagtcacaacagcatggcttggagatgtaaccttgtccgattttgtggtagctgaagatggcggcttgcctaaaaaaggttttcaaatttgtctgtcacagattgaaaactgcaagcggcgcacacaattaaatttgcatctggactaacgcttttctaacaggatttctcacagttgtcaagaacaattcaaaatacccacctgacccatggacatcatcaccgtcttcgtcgtcggttgggtagccggatccattgacttcgatgtctgctaacctgccgggaatgtttgcacttccttcgacctgctgcaaaagtttcaaattattcatattgccaatattattattatattatttaaataaatattattcg…	catttgccgcgcttc		483	0
WBVar00091754	ok463	UV/TMP	X	3802018	3802720	gctggcctgagggca	agaataatttgaaatgcatttactaaatttttttagcaagagctcatgaatagtgcagcttggaaaagaggagtctctcacctgaattgttttcatgtcgccttccaagaatcttctaatagggagcaaagtatttgtggccgcttgtccacacaattcccgttccgcttgcccaagtcggttttccgtttgagccactttgaggagtgcagatcctgaaattattgagtattatatgtcttatgaggaaacaaattaaataactaaccatatggagtggtctctccgaactgctctccagcttcggtcatcgctgttgacaactgctcgagattattttgccgaatagcaccatcctttttcaattccaatttttcatagaatacttcttccatgcga…	tcactggctatcttt		702	0
WBVar00091756	ok465	UV/TMP	I	8551626	8552133	agaaaacgatttttt	gagacaaaacagaaaaaaagcgccctacgagcttttcatagttttcaatcattttacacgaaaattaggattatatgaaaacctaatcgtcaaacattttttgattctttttgttgaatactggttgccaacgttgtgagacccagacgcctaagatatcgcggaaattttcatctttaagtgtctacgtaataatacaaatcacttacttgtttgtaacgctggaaaagccaaatttgctgagacatctcatcggtggcgtcgaagatgtgactgaaaaaaatatataaatatataaataatttatcagaactgataagaaaccccacttgaaaatagcaatcaacatgctcatgagcaagatgttcgcaataagcaagaagaatgtcataagaagtg…	agaactagagatatt		507	0
WBVar00091757	ok467	UV/TMP	III	6018105	6018894	tttgtggaaccgaag	gcatttgtagttgttggctgagtggctccaaatgtgaagccggtacttgttgcaggcttcgcaccaaataacgaactgccagtattggctgtcgaagtatttccgaagagacttccaccggtgtttgcagcagccggctgaccgaaagcatttgtcgcctgaaaattaataaaatattgaaattctaggatatcttaactcaccgctggggcacctccgaaactgaatccactcgattgttgctgtggttgttgctgagcttggccgaagagtccggtaccagtcgtccccgtgttgccgaacagggacccagattgattttgattctgtgtattcccgaacaacgatccaccagtattcgtctgtggttgttgattgccgaaaagagacgatccagtt…	ttcaatactctttcc	aa	789	2
WBVar00091758	ok468	UV/TMP	III	498177	498753	gggaaaaatataaga	tttgattaaaaaaaacatttttagatgattttccggtaatctacgtgaaaaattgagtgattgtcagttcatgggtctgctaaatatttagcatacacatttttggtctgctaattattcagcatacccaaatttggtctgctaaatatttagcatacccaacattggtctgctaattgtttagcataccaaaatgtggtctgctaaaaatatttagcatacccaactttagtctgctaaatatttagcatacccaaatttggtctgctaaaaatatttagcataccgaactttggtctgctaattatttagcatacccaactttggtctgctaattatttagcctaccgaactttggtctgctaattatttagcgtacccaactttggtctgctaatt…	gggtctgctatatat	ggg	576	3
WBVar00091759	ok469	UV/TMP	X	5239840	5240505	ttcgtgttcgaaaaa	ctcttcagacaaggggatttgcaaactgataagaatattcgcaaagtgtttcgcttgagcttgaatcatctcattttcttgttttacaagctcttcctgatcagtgtcatcggtgttaatcatctccattgcacacggacgaagtgtatggcaccacaggctttcagtctgaaaaaatatctattttttcagagaaaaaataaataattttcttactatttttcgatctttctgcaacatctccgagaataacatttcatgaacttcatagtagaaacaagatgtccaaaaacgttggtttttccaaactttatgctcttgcacagccgtgtacatatactgctgcataccttgagcaactttctgaaaatttacaaaaattgacgttaatgtttgttt…	tgccactttgccttc		665	0
WBVar00091762	ok474	UV/TMP	III	855858	856771	tatttagtagaccca	actcgaatacttaaatagcaaattcttcgttaaaaaaacaacaacattagctgaaaatgagccaaacctcagagaaatcaataataataatattaactgttttagaagtaaaaccatcatggatacaataacccgtcacccatctctcggcccccgtatgatgcaattagccgaacgatgtggcgttggatacgaaaatgaagagattattcatcaaatctgcgatcggttctccttgcatcctagtgagcccacgtggttagactatgtggagaacctagttcaaacggtcggaagatttggatcagtgaaagagaccatgcagaaatctctaaaaatcatgttcgaattcctggattttgactctaaccgattcaatgaacgagcatggagtctctt…	tgttagtgaccgatc		913	0
WBVar00091763	ok475	UV/TMP	II	4653506	4654347	gaagtttgttgcaaa	gtgtgcaccagccggagaagccacttccaattattactctgaaatttacttttttctcacaatctacatcaaaaggcttgtgataaactgagtaagctttgtgggccaatcagcgaatcgcgaatggcgtggtcaacatcgctgattgatcagcccccccccccccccagttgacgggacgtcaaaatttgaatgagtggcttgaatattttctatatttttggcaaaaatgaattatttcaaataaactttttcatatttttgattgttttttcgagcttacttccattctttcctccattgatggtaactcaaaaacagatccttctccttattcactttcttgacatgagcaagaaactcatctaaagttgcgtagtcatccacagcaatgtacgc…	atttcagcggcagaa		841	0
WBVar00091765	ok477	UV/TMP	IV	7546549	7547507	taaattggctcatcg	aaacatgggaatgcatagcgagcataagtcgactcaaactgagttgaagccaagaacttttcggtgccgttcttatccttgtactgactgcgataaaatcctcgcatcttatcgttcagttcaccgacaaacttgaagtcgagctgaaccttctgtggctgcatggtagtcggaagcttgatagtcaaaatattgagcttatcgtcgtagctagtttcgagagatttagaagcgtctcctggctgagtgataagcgataccgactgaatcagcaaactctgtgcatgcaccttcaagacatcagtagcttctttgattgtgacgtcaatcgttgcatgaccatcgaaagagaatctgaaaaacaagaattagaacttgaagtggttttgttgcaaattt…	agtccacagggagac	ttgccttgtaaattggccc	958	19
WBVar00091768	ok480	UV/TMP	IV	421511	422467	gggtcccgcatataa	tataaaaagttcactttcaattccaaaatttaaaatttcaaaccaaattcaccgaatcagtgtgataatcctgacgcagcatgttaccggccgtatttggatggtatgattcatggaatagatgttcgagtggttcaaaaccagctattgactctacggttttgtgttcacacgattcttcttccggattttcgaaatcaacgccgacgactggaaatcttcgcacattatccggtagcctcgcaggaggaagttcgtcttcagttgccggcttcaccttgtcggattgtgaagcttccgttttcttgatagttccgggagcacttgatcctgaagtactgggtccagtattttcaattcctttagctgctttctctgcgtctattttttcctgttctt…	actggaaatgtgaga		956	0
WBVar00091784	ok496	UV/TMP	II	12834737	12835473	ttacatcgtttttga	gcgggaatgtcgaagcaggtcgctgaaaaagttacgcagtaggtgcgagcccgtgacatgtgtgccgcagagtacttgcttggctgctgcgccggactaatgatgatacctgttaagtgtcggctgcaccaaatgaaaagaaataaagcaaaattttaaacctgtaaaatgtcgagcgcgaaagcaaattcaggaaccagctaactagtaagtgccagaatttccttttcacatcattactactgaatgctcatggcctgtaagatgtcggccgcgttattagcaacttacatctatcgttccacttattttcacagtgactccaatatccggaattcccaatgaccacattatacatgtagacactgatccatgacatgagaagcatgaattaaatgc…	ccggcgtctcacagg		736	0
WBVar00091793	ok506	UV/TMP	IV	14794742	14795699	gtgaagatggtgtgt	agtgcgcgaggaggaagattaattgagatgttttgagagaatgcggaaattcctgcccaaacttgggggcttctaggactacttttataacttttacagactgcaataagccactgctggcgctgtacagtacactgaacaatacccatccaattcctccattacaaacaactattcttcactacaaggtataatggggtagtaatccttccgattacccccgggtgaaaaccgaaaaccggctttattgaaatatttagcactttttctgtgaaaaaaacttgtcgggggctcttcaaaatcgatagtttggcgcttgaagcttctgaagaagacgtcaaccagcagagcagcagcagagagacggagagacggaaaagaagtcatgcaattaacaga…	tgcgaaaataacaga		957	0
WBVar00091798	ok511	UV/TMP	II	11966425	11967166	aaaatgtgatttttc	taaatattccccgtacctagcctgaatcagaaactcgtcacgccacgagtcaagcgatttgaacgaggcggcatttgtgacgtcaaaagccagcacacagcaatcggctccacgataaaaagcgactccgagcgattggaaacgttcctggccggctgtatcccagatctgaaatttttgtgtaaaattttgtctatttttgataatttttcacctgaagagtgacggttctgtcgtcaatgtttacgtcgcgtgtgaggaagtcggctccaatcgttgcctgaaggagaaatttgtttatatttcagggagaattttgagtttaaacaaaaatttcagtttctaaaaaaattgacaaaccttatattgattactaaatcgccgatttacatattgatt…	aattcctccaacaag	ctccaacaagctactgc	741	17
WBVar00091801	ok514	UV/TMP	IV	11395553	11396470	agtattttaggatta	atagtgaattcgtatctacctgtagttactggatacaagaaaacgtcattatgctttgatgctcttttggaaatgtttaggatatccggaatgttgacttctgatatgcatttatttgctctcgcaattaatcaatttcttggaactatgtatccattaaaatataaggttggttttgccacgtttactccaggggaaatgttttgaaaacaaatttattagataatttaattctcaaatttcagataatggtgacaactcgtcgtcttcgatacatcgttttctgtctctggtttgttccattattatttgtatttggatggtttgtggcgaaggaagatgatggtctgcgacacgcgaattgtagtttcaacttctacagacgattcccgttccgaa…	cttgcatcaaatccg		917	0
WBVar00091810	ok523	UV/TMP	I	6253289	6254005	agacgaattaaaaaa	ggagaacgaaacactagaaagaaaggtacttgtttacttgattttttaattttaattaattccctctatcaggtcgagcagctacagaaagagttatcatttcttaaagaaatgtttatggcatatgcgaaaaacgacggaaatgatggaccaccaccaccgccaccaccatcttcttccgccgtgtagataacaatttaatcaaagatttatccaccatttctgtaaattttatacaaataactcaattcacgcattccaataaccaaagaaaaataaatttagaaaacgctttactttcttttttaaactgtttttttttgtgtggtacgtttccaacaatttatcttgaatgatcttattaattaactttttgaatttgtgttgtatcaaaaaaaa…	agagtggtatgtatt		716	0
WBVar00091811	ok524	UV/TMP	X	16800224	16800632	tctgacattttcatg	attatggagcacgtttccggcggggagctctttgactacattgttaagcacggacggctgaagaccgcagaagctcgtcgcttctttcaacaaatcatttccggcgttgactactgtcatcgtcatatggttgtccatagagatttgaagccagagaatttgttgctcgatgagcagaacaatgtgaagattgcggactttggactttcaaatattatgacggatggtgacttcttacgcaccagctgcggatcgccaaattatgctgcccctgaggttattagcggaaagtgagtgattatggtggtctcctgatcatggttcaatgtaaaataaaaaccaaattagaactgaataacaaaacatgaaacatgtgttcgcaaacaccaagacgacatt…	tagaaatccaattaa		408	0
WBVar00091813	ok526	UV/TMP	II	14600832	14601582	aaattgtcttttttt	tgatgacttattctacttttttatttttccttacatatctcccatctcccaaatttcgctaattttcagatcaaaaatgggaagcgaaccaccgccatcagaaaaaaaggttcgagaaccattctctcgagccatgaaagatgtccagattagtgatgaacaacggctcaaagagctctggcatttacttgatctgctggaaattgaatacaaaaagacagcggatctgcatactctcatctcttctgtatccgaatctttgacaatggtctggaaaaggagggatcctaagtcggaattggctctgaaaggacttttacttatcctcgaatactgtctgagtcatgtttttgatggccatgctgtttttgagatttttgtgtcgtcgttgggatttaa…	gtttcaagtgatagt		750	0
WBVar00091818	ok531	UV/TMP	V	726944	727708	ccaagctgatcttcg	tagtgaactcctgccgcaccggcttcgatataggcctaaaacaaccaacgatcatttttgttgtttttgatagcgttatctaatcattctaatcattgttgggtggagaaaaatagagaagaaagatgtttgttgaccgagaagtgagcgctgcgatgaaatgggggtgataaaaagagaagaaaggaacacatggaacttcgtatgtaccgattttggaaaactgaataggtcaaaggaccaggaccactggacattctttgttccctacacactccccgtcccgtttcctttagacgcccgcgttgaaatcatttgaaactatacacttttacacaacaaagctacacaccggcaatgccaactgccactcttatctctctcacccccaaaagtgtc…	ctcagtgtgcaatag		764	0
WBVar00091825	ok538	UV/TMP	X	16256890	16257742	gtcacggaaatcatt	gcgatggcccagacgctttgaacggtctttttgcaagagcccggtgatgagctcactgcatggcacagagatgttgtgcttgagacgaagtggctggttgatgatcttgtcgtacatctcgttatgatcttttgagtagaatggaggctgaaatgattgctcttttttggggggggggggagcagattaagaaagttatgtcagggaaataaatcaaatcagcaattttagcttgaactatgtaatattttgtgttctgtggttttgggaaaatcacagaacaaaaagaagaagcaaaagaagaagcaattttaagtttctagtctgaattacacatcagggctgtactaatagaaaaaatatggtaaataggttatgtaaaacttttagagaaggtca…	taaatcgctacctgt	aaaaaa	852	6
WBVar00091826	ok539	UV/TMP	IV	14896363	14897288	aaaattgccaaaatg	catgtttccttcctgtttttcgtacattatttgctcaaaaaatcatcacttcacccaaaaaatttcgcgtttttcatttcaaaacccctattcccacacattcaacattgtctcgtctttgtttcagttcacttttcccttcgataaatacaatttctcaatttatctaacttatctgatttgtgatattttactactatatacaacgttgaaaaatttctatatagatccgtgttattttttttcgctattttttcgatatgatgtgatattatatattccaatttctttttaattctcatgttaaataataaatcataaattatttgactttacctttgtttgtgtacatgtctatgaaatatgaaagcttggaaatcaaaagaaaaaaatgcaaaa…	aaactgtaaaaaaaa		925	0
WBVar00091827	ok540	UV/TMP	III	783837	784789	agtcaatcaggaggt	atggattttaaaaatgttgaatatttttatttaaaaaatttccaggacgcccacaattgtgtagtcgatttacacacagactggcacatgtttggtgtctatgatggtcacggtggcacagaagtctcaaaattcacttctgcaaaacttcccgactttttgaaagaacgaaagttctgggaagccgatgatgtggccgagtgtcttcagaaagctttcgttgatttcgatgacttcattcgtgccgaggaatcgatgaaggagttaaaggatattggagatgagggaaaaccgaagaaagcaggcggggaagccgattcggaagatgaagcagatcgcattgacacaattgaagaagcaagcgttcctcttgccgagctactcaaaagatacggtgga…	gcgtttgcttggttg		952	0
WBVar00091828	ok541	UV/TMP	III	6980753	6981407	cctcagaagcaggtt	ccttgatgcccgccgtaaacggcgaaacttttcgaaacaagcgacagaagtgcttaatgaatatttctatggacacctctcaaatccatacccatcagaagaagcaaaagaagatctcgcaaggcagtgcaatattacagtatctcaggtatcattataaaatttattcgttttttttgcatagtacctatcgaaggctctatataataagtcttgctcaaattttttagaatagctattaatagttctattcatttcggacgtaatgaaactatgaattattctgaatgttcacaactttgtcatattttttgtggcagtcgaaaatgataatgaaaatgtttagaaaataattttttaaaaacattgtcacaccttaaacttttttttcaaaatgtt…	tataatccacaattg		654	0
WBVar00091832	ok545	UV/TMP	X	11123346	11124140	tttaaattgtaagct	tgtttttcttactacttaattcttgaaacaaatattctaaaagatgatgcatcggaatttgctttgtttaactttcttacatgcgaatggtcgtcttactgtttaactgtgatatacaagtcccaatgataatttttttattgattgattaaataatgtttcaaaagtcacaaaacaatttttatattggttagatttaatctaacatgtatcttacctaacaatagataccacttatcgcattagatcgacattaattttattataactgtaatatgaaccgagcagatgagctattaacgccaatgtgttggtcccccctcgttaccttatttaaaagcaaggtgacgatgatctattagaaaaaagagattagcaagcaatcgcgtgaagcaattt…	ctgaattgagaccgg		794	0
WBVar00091833	ok546	UV/TMP	II	132476	133261	cgagtagtcacaacc	gcatcgttcacttattcctctagcacaatctcgggtaaccctgaaacatagacatagaaccttgcacgatgtatttcactcatacttataagcaacagcagctgacgaaattgcatgtacaaatgccgattctctagtgttttcatagagaaaaacgtccgggatgacttcatgagtcaccggatcgatcaaagtgcaattccatctgaaaacacatttttatattgtaaattcaaatcaatgtgcctcacctgcgtttatgaaattgaaattggcattcagcatgagcagcgagagatcccgaacgaacactttccattaagtcaatgttctttttacagaatctgaatacatttttcagattcggttagaagtttttgaagaaaaatgggcaaactc…	tgagaaattttcaag		785	0
WBVar00091835	ok548	UV/TMP	IV	6789925	6790369	attttcaaagtattg	tccgcaaggcacatcacgcaaacttgcagaatctaccgtatcccatacatttttatagtttttccctcagtttttaaaattaaaaacgctgaaaaagcgattaaatttatttaaatgcatcgttcgaataaaataaagtttatcttttgataaaaacatgagtttcctttggagaaaagtagggatttcgcctttcaaaaaattatttcgtgcaggatgctattttcgtggcgaaacccatactcaagagctcatgcgtcttcttgattactgtagatgtttggcaacttatttttacataaaaacgttttcattcattatttccatcattcatttatctttctgtgtttttagttagttttagctagtttttttctaaattcctaactttaaaaaatc…	actggaaaatcttca	gaaaatcttcaaacaggaaaaaaaa	444	25
WBVar00091839	ok552	UV/TMP	III	13340405	13340872	cgcttttttttcaat	aaaacagggtaaatttagtgaattgatttgaaactctatctgtatttaaaataataataattattattaaattattattaaaaaaagtgtgtcaacatctattttaattatgttaactactaaacataaataaaatgcgtatttttttgcaagaaagaaaaaaaggccgcgtaaaaagggagacacaaatagtgttctaactagattctcaacgcgatgcgtagtctaatatgaacgcagacatacaaacaaaaacgagaggtgacctcgtttccaatctaattagccatgctagcgtgtactgaagtgtcgaacgtctaattagaaaaaagcaattaagcatacgtaatggcttttctgtcttttttggaataatttgtaaatggaaaagtgaactta…	tttctaagcgtgtgc	tttttt	467	6
WBVar00091842	ok555	UV/TMP	II	6488113	6488853	tacatcaccgattat	acgtgtacaggaccaccagagttggtactagaagcacgaaagagtttctattcaggccattccgctgtttcactttactgcgcgacgtggtcagcggtaaataaaaacggatggaaacataatttttcaaaatattttttcagctttacattcaagctcgtctaggccctgtcctgaataatcgaattgtagtgccaatatcgcagacactgatgtttatgattggacttggaattagcttctccagaatcactgataataagcatcattggagcgatgttcttgtcggaattttcattggaatattcttggctgtttacactgtaatattattatgagtgtttgggaactttcgcattttttctgctttcagtgtaccttctggacagatttgttctc…	cagaacgtaacaaca		740	0
WBVar00091843	ok556	UV/TMP	IV	11580635	11581540	caattttagtttact	atgaaagtcccaaaaactgcatttccattttaatttaagtaagggaaaatcgacagcaataaaacctagataggttatccttattacatctagatgcatctaaagcatctctaattaacaacctcttggtctcggcggtgagaataattgtgaacgtattctcaattcttccactggacctctcccatcttctcgtacatcttaaagatatacacgcaagtacttattgtcgactcttctctcgacgatgtgccgatgtgttgttctctctattttcgtggcgctcctgctgcttctcctacttcttcttcttcttgcttcaacgacgcctgctgctgccgccgcatgccttgctcagaaatttgagcttttttttcgtttgtcgtgttgcctccgcgt…	cgcttttgaaattta		905	0
WBVar00091844	ok558	UV/TMP	V	13986540	13987419	atcattttatgaaaa	ttaaataaagaaatgtgaaaaaattccggtgtattttaggagaaggcgtgggtgaaggcacgaggcaggcggtggtcggcttaaggccgggcaggcaggcaggggttttggaagctctactttcttaatgttcttgattattcttcctccgagacgttttccaggcgtcacccctaggaactctcgtcccaaataaaataaaagatttcaaaaatctgtaaaaactgaaaatacaattgagcgcatttacaaacacaccacatttaaaattaatttcagcggttgctccctgtacttccgaaaaaatgggattcaaagaccagccgagttgtgccgtaaaacaataatgaaaagaaaccgacgcccacgtgccgaagtacaatctccaacaccagaaga…	atttggaaagtttgg		879	0
WBVar00091850	ok564	UV/TMP	II	10139180	10140048	aaatgtgctattgtc	tttcgttgcaatgcaaaaataaatatatttttaaacaatcatttgcaaattcatttgacacagaaaaagaccccgaggctaaaaaattgtttgatttgtgtgctgataaatcgaaaaacttacaactgataattcgtgttatcaggcaaaaattaaagacgcaattctaatttttctcagtcagcaccaaattcctgttgatttatggttggcggttcgattttttcagaaaatatttcgtttatagcttgatgctttatcaccgcgtggctttcttgtggccatccgggaatcatcattcatttttaacattttgagaagttaatgtgaacatttttagtttgacatggtttttaaattaattttgaaatattttttcagaaatctctaataatataa…	acaaaaaagaaattc	aaaaaa	868	6
WBVar00091852	ok566	UV/TMP	X	14138164	14138959	ttttgaaaattttct	ctgcagcctgaagagttgtgtctttcttgaaaaaacagagtcgaacaaatcttccactgagatgcttctgatctttagatgagaaaaaaatactgaagggaatcacggcaagtttcttctcgcgacacagccactttgaatactgaacatccagtggatctttcccgacaatgggagagaaactgaaagattctgaaatttcaaaaatctgcaattattgtacaactgaatgcaaaaactgactcattggcagcttgcactctgcgagcatgaaaaatccagcctctggaagaattgtttggaaattggctttttccagcatgtttgccaaaatcttccttttctgcataacttctttgggcaagccggttgccaaatacgactggtttggattctcca…	gaggattgttaatta		795	0
WBVar00091857	ok571	UV/TMP	V	8221639	8222501	tcagagagttgacca	ggcaagggaagaatcatggtgagaataattgatttattacttttacaatgtaatggactttagctggagtcttgatgattttgacgttggacggcctctcggaaaaggaaagtttggaaacgttttcatctctcgtgaaaaaaagaccaagcgaatcatagctttgaaagtactcttcaaaacacagttgcttcaacttggagtcagtcatcagttgaagagagagatcgaaattcaatatcatttgcggtatgttttctcgaagtcatctcatccaaatcaattaatcaatattatttcagtcatccgaatattctcactctttatggatactttcacgatgacaagcgtgtgttcgtcattctcgactatgccagcagaggagaattatttaatgtc…	cttgtatttcagctt		862	0
WBVar00091860	ok574	UV/TMP	X	3323337	3324145	taataggaaaaataa	gataattagtactgtttattataccttgaataattttatttaacttcaacattattttaacttaaattagacaaaacccgaacaccccggagttaaaaaaagtggttcttacagagatattgctgctcgaaattgccttgttgacggagaaggcaatgtaaaaattgccgatttcggaatggcccgatctctttattctcaagaatattacaaagttgagggaaagtttgtgctcccgattcgctggatggcatgggaagctttgctactcggcaaattttccactgccagtgatgtttggggattcggagttaccatgtgggagatcttctcgctgtgctccgaaaaaccatactccgatatgacagatgatgatgtggtggagaatcttcagagcat…	atcggtgcccaattg	aatttaataggaaaaaa	808	17
WBVar00091862	ok576	UV/TMP	X	14810842	14811326	agaagaggaaaggga	gacgactagcgcttggtgtagtttggctgcccccaatcttttccacctccggcgtttgctcgatattttttgtatgttctctgatcgcacccgtttcttatactatttctcttagtttatcagggctgtcgcgtgctatctgcatctctcgcggtctcgtacgtcatcaatcgatgtggattagtggaggaaattcaaatatcaaagacgttaagctgatctttggattgaaaaaagtttcagattaatttttaataaaatgtgtaagtaattcaaaaagctcccagagtgttttcttacagttaggtataattaaggtagggcttctctaaactttcttatctaaatttcccgatattcgctatttcggatatcggttattttagatttttagcgaca…	ttggagagtggagca		484	0
WBVar00091864	ok578	UV/TMP	V	10533886	10534870	tttaaaatggataaa	taagggtggaaaagatttttattacattttctcacattttgagaaatgtcgttacaattctttccagcaaaaatattgaaacttcgagtcggttttcgaaaaataagagcactttttaaaatgtcactgtttctcggagtgagatacaatttttaaaacggaattcaaaacaaaactttttagttttggtaattaattttggaaaatgattgcatatcggtttgttcaagtacaaaaaatacctctctcaaatcagagtgaactgaaaggcgatctttcacaaactctgcgagttcttcattcgtcatcacatcgtagattccgtcacatgcaacaaccataaactgatcattttcaagatttctctctcggatgtaaacatctggttcaggagagaca…	tccatcgaaaacggc	aa	984	2
WBVar00091867	ok581	UV/TMP	I	5603249	5604149	acagactatctgttt	tactcttttaaattaaaaaaattaaaaactcactctgatatgtttattatgagcattttgaatttgttgtgacgccttgagcaatgattccacaaatttccgttcgctggtctctgatgtacatgataaaactgcaaagtctcaaataattatcatagttcaactaaaaactattaccaataagccgagaagttatatattccacctgtacaccttcttttcgatccttcattttttgtttctgaaattcaaatttttgcaattcaaaacaaaatttgagataagttgggtgagttgaaaaagaataaaagatactcgtctcaatttttcaaccaaaaaaaaaagaaaagaaaaaagcaaacccaaaatttgacacatttgtcttttgattcttcctcg…	attttttcaaaagtt	ataaataaaaaaattg	900	16
WBVar00091871	ok585	UV/TMP	X	14139160	14139691	cgattattgtcagct	gtgtaattttacaaaaaaaaaaagattcctttgttgtagggctcccatacggtcgccgcaacgcgccggcctcacggcgtctcatgtattcgaatgtgtagtgcggcgaggaacccctaacatgtcggccgcttccaaataaccaccttttcgcactacgttgcgcacacaccaagctactcgtttcacgccaaactgcggaaccccaaacgtgtcggccgccccaaataactacctttgcacttcgttgcatacacacagcggcgcgcggcgtcggcgtgaagccagtgcgaggcatttcgcgcttcactcagctgggagccttacattgttgtaaatcattagcaaaaaaaaacgttagcaaatataaagccttcctgatattgcattctttttttc…	taatcaggatatcat	atatca	531	6
WBVar00091874	ok588	UV/TMP	IV	11619884	11620730	tttataaaactcacg	tagagattagttttaaaaatatgcaactcacgtttttcacactttgacccagttaatccattcaaacaacttggttttccttgaaaattgcagtgttttcccgagttggttgctttgttctcatcacaaaaagtttcacatttctcaccaaaccaatttctaaaacaatgatacagattcaaaaaaaaatttaaaaatggtatattttctcttttagactttcagactttcagccgtaataatcatgaactgaaatgttgtaggacctaaaatgacattttgacaaacttttcttcaaaagctagattttacaatgaaatttatgatagaaccgtagtcaagtatgtcaagtataaacaaagaatttgagcaacattccaatttttccgttagctctat…	taaatgcactatttt	g	846	1
WBVar00091875	ok589	UV/TMP	I	7647550	7648460	cttcctaattgaaat	cgaacttcgtcgattttcggcttgaagtttatattcgatgctgtcggattacatttgtagaagcgatcaagctgcttgtctgtgaatctcatcatgaaatatgctccattgtctctcatttgtgaatttgagcatcccaagaaaccatattcacgatttgcaattcgaactccgtgctccaaatacttgttcgccgtcctgtcgagaagtttacccgtaacatttgatctcattttcttattattatcatctcgaaatgttactctaagcacccgggtgccatctttatcgaatttccgtagaactcgatttcccatgatcgtctctggtgcaatgtagatgactctcgtaggtgtgaagataacttttcgaactcgttgatatccttctatgctctcc…	ggatagtgactgccc		910	0
WBVar00091878	ok592	UV/TMP	IV	3337127	3337671	aaaaagtacagaaga	ttttgatgagatagcagagcaaaaatggttgagaagatcgatacagaggagagagcacgggaagctcagacacgttggacacttagaggggcttaaggaattaatttaatagtttctgtttcctccttgagcatgagcccactgctgagcaccggattgacctccccagccgccttgctgctggccttggcctccccagccaccgccgccgcctccttgttgaggacctccccagcctccttgctgctgttgctgtggtcctccccatccgccttgaccgccgccgccttgctgtccccagccaccacctccttgctgctgttgtgggcctccccatccgccttgaccgccgcctccttgctgtccccagccaccgccgtaatctgaaagttaataata…	accgccacgctgtcc		544	0
WBVar00091886	ok600	UV/TMP	I	11956875	11957752	ggatcccatgtacat	atcatctggcttttgctcattggctccgtgtgctccagccgagttgctctgcggctgagatattataggatgtggagattgttcacgtgagcttgtagctcctccatcagaatatcgactactttgtgctccaaatgtatcaccaaatagatcctgagcacttcctcttccaacaggagaatttccaaattcatcggtaacctctgagatcagtggtccttcattattcgtaaatcgacgggaaaatggttcctgagtctcgcgttgaagtgattctagtagatcacaaacatccttgtatggaccttcttcagagttcattcgagcacgttttgagttgggtccggcagttccgttggcggcgcaaaagtctatttccagcacacctctgaaaatttt…	ttctaagaaattttt		877	0
WBVar00091891	ok605	UV/TMP	II	7849050	7849898	aaatggaaagagtgt	tatgtccattttacagcttaactgcaatatttcctgtatacttacagtagaataccccattcatcttactttaaaaattcctggtggtatccaatttataactccatcactgtatgcaactgcatttgttttgtaagtgatgtcaaagctttcctgctcactgaaacaatagaaagtattttgagatacagaaatgttacacgaactcttcaatatatcgattatagagtaagatatctggttgccatatttgatcttctccttggaatcgaaccgaagtgatattttcataatcaagtggattccatcgtaaacgaaaatcagtccaaatcttgaaaaaaaataatttgaaaccaaattattttttaaaaactaacatatttgagccatgcattcact…	acaaaaaccactgta		848	0
WBVar00091907	ok623	UV/TMP	V	9236713	9237548	atactccccatccaa	aagtccacagtgatccgtcagaacatataaaagccgagtggaattggccacatgcgattttctcgattgcaggccaatctccatcaacttgctgaaagtaaaataaatttgaaaatttgaaaagattgttcaaacttacgtgtaaattagcaattctaaaagagtgtccaacaccacactgtccaaatctatttccaccccatgccgacaattgtccagaagaagacagaacaagaatgtgctcggctccacaagctatcgctctaggccgcccaccgggatattcgagaacgcggggaaggtgctgaaatttagagtacattggaaaaatatttgacagacatagatatgttacttgttcaggttttggtgccggtggaggtaatgttggtgctccat…	atctaaaatctgaat	ttcag	835	5
WBVar00091908	ok624	UV/TMP	X	3197903	3198851	cagaatttgtgagca	ctgtaaaaagccgaaactgttgagcccactggagcacactttcgagttggctcattgtagtttcttgtaagctatctttctggaataagtatatttgttttagcgctgttaccctatttcaccctcaccttctcatcttctgttttcccgtcactagcactagatggggaatcttcccttttcatcatattagaatgtcccattattgcagacacggcacctgcatactctctgaaaaagttttgtggatccatgtcaagggcgggtcggattgtggcggtatttctcggttgtctctcattttgtactgctgaaagttggaaatcatttttccattgtttcttctgaaattcttaccatctttattcattcccttgttaaggcattttttaagtctac…	attggaaaacagttt		948	0
WBVar00091909	ok625	UV/TMP	II	8105982	8106949	gctaatccatttttc	cgatcttttgggtcaacagccagttttataattttataatctttgagaaactttccaaattcacaattcctgaaaaattttaaaattgaaatggtattactttcaacacgtaccaggataacggagcagcatgtttatcttcataagatggtcttattctcgaataatcacttgaatgttgaacaaaacgttcatattgtttttccaaaaagcaagtgacatttccttgacaattatagcattgcttacgatcagggtatttttgggcttcgctgaaaaacaattcattatttattatactgaaactttagttcaatatttttcaatcaaaatgatacgttcttgtcgttgttcaacttttatttaaaaaaaggatatttctgaaacctacaaaatgca…	aggaaaattgaaata		967	0
WBVar00091912	ok628	UV/TMP	IV	346894	347802	aagcctggagatata	attgcaaaacttgaagctatcgatgtggaaaatggtgcggaaattcaatttgggatgaaagaaaatgaacatttaaaaattgattcaaaatctggcaatgttcttttgaaaaaactacccacagatgatgcgctgataactgtggaactgtatgccacgtcatcaaaaaacggaaaatcaaaaaccgtagaaatgaaactaagactcatgaacgacgaggcaactttacctaaaatagcggaaaatcaggtaaactttacgggatagtgagtgtttttatatgttttttttttattttaggaaaagcctgaactttgtgagtttccaatttacgaagctcatttgattcaagggactggaactttctcaacaccgctcaagattaagacattgaagtct…	cgtctaaaaagagta		908	0
WBVar00091916	ok632	UV/TMP	X	2309326	2310269	ctccttcagaacgat	tcattaagtatttgttctgtttcatcagagaaagaggacccgctggaactggttattctaaatacatcgaggatagattgcgaagaacacaggtgaatggtacgagacaccaaccaccaagttatgtggagctgcaagcgaataaatcacaaaagccagtagtcttggccgtaacatttatggatggaagtgtcaagacgctttgcgcagattctgcaacaacggctgcggagctgtgcaagcagctagcagagaaagttggactaacgaattccttcgggtttagtctgtatattgcactttttgataaggtatgtctatatttcgaattaacaaaaattaatattatgtttaggtttcatcactgggaagtggcactgatcacgttatggatgcaat…	caaattttaaagcag		943	0
WBVar00091919	ok635	UV/TMP	IV	2114230	2115181	taacccaaaacctat	atctcttcaaaagacaaaaactcaatttttcctaaactacagtaatcctacagtactcctacagtacctctacagtacaactacagtaccccgaacatatcccaccactaaccccaaactaatatccctccaacagccgaaaacgccttgcctttgtaagctatgacgtcacagactacaaactacggaacaaacggaattatttttttatatataggtaatgataacataacatattcatttacagaaattttttggaaattctcgataattctcatttttaaatacactttttcatcaaattctccttcaaacacacgcctccaacgcccctacacccactacacctgcctcccactagttgccatgacaaccgcgctccactgagaaatgccgatt…	gaaaaaaaactataa		951	0
WBVar00091920	ok636	UV/TMP	II	11367933	11368867	cgatgtttccatttt	cactagcctggtgctatactatattttatatgtaagttttgagatttttaagcttgaatttttctgtttttccagtttgttcttgtggcgatctgcatctccatcaacgtgccagcaggagtatttgttccatcttttatcattggtgctgcaggaggaagattgagtaagattgagtttttaaattctctttttcaattccagtaactgtttttccagtgggtgaaaccatggtggtcctcttcccggaaggtatgcgtggccctggtggtccaccaattcaccctggtctctacgcagttgttggcgcagccgcgtacactggagctgtcactcatactctttcggtttccgtcatcatttgcgaactcaccggacaactttcaccgattcttcctg…	aaaaaaaccaaagaa	tc	934	2
WBVar00091921	ok637	UV/TMP	II	5618524	5619448	tagttaggagctaca	gtactcactgtacgtattttttaaaaatatttcgagattttcaaaaatcgaatattttttcaaatatattaccatgtggtctgaattcttcatgctgcccgagaacacacatcgacattccatacttggccattgtataggcaacatgattagcaaaccagcgagtctccatcaaaagtggaggtgaaatgttcagaacgtgcggattctttccagatttcagatatggcaaacaagtttttgtcatgaggaatgttccacgtgtattgatcgagtgcatcaagtcgtagcgcttcatttcagtattttctgtgtcggtaagtgaaattgctgaagcattgttgataaggatatcaattcctccgaacttttttacagcttcttcaactgatgctttca…	cttatcttccctcga		924	0
WBVar00091923	ok639	UV/TMP	II	11451637	11452621	aacaggaaatttcac	atgagaggtgcaatgataaataaaattatggagatgcagatccggaacgtggagaagagttgtcgcgtcttttctttggtgatggagaacggtttggtggagagttggagcgggaacgtctggaaaatagaaatgtattttctcactaatcataaatttatttttaccttccgccggaacgagaacggctcttgctctcactgcgagctctcttgtcggatcgtttctttggtgatgcactacggctctttctgtccgatctgtcagatccaggactgcgacgacgagctggtggagaacggcttctagtgggacttctggatcgagagcgacggcgtggacttcttgaacggctgcggtcacgggtctcatccgtgcatttgagctttcttccgttca…	gttggctcacgtcct		984	0
WBVar00091926	ok642	UV/TMP	X	14198625	14199403	taatataaatttaca	aaatgaaatatcaaatcctatctagataacacctgaatttctcacctgaattcgactttcttgaagacgaatctggtcggcgactctctcgcgagcaaatacatcaggatactgagtttcgttaaacaatgtctctaaaatttccaactgctgacggctgtaagtggttcgttcgcgacgattcttccgtgggatcattgctgaaaatgttgagagttacttttttttagatttaaagtgttttaaaacttgtggttagaatgaacaacacacctatcagttttatcacctcgttatttacctagatttacaatataatttttttgacttcataattttaacggtgtaattagtatcaagcaaatcttattatcccttacatttttcgtaatacaaatt…	gtctaggaaattatg		778	0
WBVar00091928	ok644	UV/TMP	I	5594728	5595408	tgtttttttattatt	ttttttcaaaaatgaacaattttaatgttaaatttatttcttggcgtaaataagagtctcaatgagactctcagaagaaaattgataaatattattaatgatataataataatcttgttgatccgttctatctccagacgattttcctcgtctccagtcgattttgcgctgaaaatgggatatttaatggaattgtttttgtttttattaataaatttacgaaaatcacaaaattttcaataaaaaacaccaaaaaaatgagaaaaaatgagaaaaatcgacgaaaatcggtataaaatcaaataaaaatagaaggaaaatattcagctcgtaaaccaacatgtgcggcacggtttcgtgggcggggcgtctctggcgggaaaattttgcgtttgaaaa…	agtaactaaagaaac		680	0
WBVar00091933	ok649	UV/TMP	III	13717707	13718624	cccagtcttgtgtct	gcgtctcacttcttcatcggtgttagttggttggtgtgtgtgtgtgtgtctgtgtgagaggaactgcctggcattcaaggttagccccccacagacccgccccgctcacttggcccaacaccattgccccccttcccgccattctactacacatttgaatttttgtgcggaccacccgttttgttcagtcactcttgctaatttcttcgtgtatttactttaatttatcaactgttcatatttatatatatatatagattcaaaaattgaaaagtctaacgaaaaagacaattacaactacagtatgcgggacatgatatatggttggttgataaaaatcgataaaaattttaaaaaaatcttctgtgaaaattttgcacacatactgtcacatatgat…	gagcacgcactctct	ctctc	917	5
WBVar00091946	ok662	UV/TMP	X	17525946	17526659	tttattccccaccct	gtacagacacatttccacctgatagctgacagtggattttcagcgggttttcccctgaaacactaaacatcacacggtcaagaacgattttttctagccccaataccgataatgaaacagagcgcgcgcaccaaaaaaaaactaaaataataaaagttagatggccaatgaccatccgctttgcatgtccatgtgatgcaaattttaatgaagaaagtagcttttcgagcaagttcttacacaatctgaaatcttaagatctacatgtaaacaacaattataactcagaatataaaactttgagttttggttgtgaaggggttttcttgttaagggaaacgaaatgtattattttcagtttgccctcgtccgaaactttgccttcgcatttaatctgct…	cgtacccagaaatct		713	0
WBVar00091949	ok665	UV/TMP	II	8515714	8516629	ctctgtgacttatat	gatagcggaagagaaaaattgaaaaatagaacactgatatcgaatacccgaaaattatattttgtccagagattaagaaacattagttgcgaaataagatgtagactactgtaataataatgaaaaattagaacttatactttcagaaaaatggaaaaagagcaaggaaaaccattgggaacatctgtcattttcgatcttgacggactttcaatggttcaaattgatttggctgctttgaaggttgtgactaccatgctctcgcagcttcaggtacattttccagattagtcgtattaaaaattgaattgtttaatttcaggagatgtttcctgatgtaattcgtaagatatttattgttaatacaccaacatttattcaagtactctggagtatgat…	atataaattcgtatt		915	0
WBVar00091950	ok666	UV/TMP	II	2221992	2222684	cgaagatctcacgag	gcttgataggcttcttgccgttcaccttcatccaatcagcatctagatagtccctgattccatccatcagaaccaccacgaccactgacccggctggaagatccttggcgagtttgatggcttccagcactgccgctccggaagatggtccagccatgatcccttccgtctcgatgaggtgtctggtgaaggtgtaggattcaggagcatctcggatttccaccttgtacttctgcagaagaacttctgtttctggagctggagctgaagctgaagctgaagctgaagatctcactccgaccactgttgtcttctgatcctttaagaagtaagcagcgatccctgctgccgctgaagctccaccagcatccaggggtaccacaactgcactggtcttcc…	tcgtcgcctcgttgg		692	0
WBVar00091958	ok674	UV/TMP	X	10222522	10223220	gttgtgtgagaaaaa	ttaaacctacccatgcgttaagatagtctccgtattctaattcgtcttggagtgtcttttcagcaattgcgatagcatcatgatcgtcattattctggatcaaatctttatgatgctgaattgcatttttgatgctaacataattgtacttgaaaatgagcacagtcggaggagtgaatttgtttttgtatacacggtttgccaactccactggattgtcaacacctatcatctcaacttccggaattgctgaaagtcccttcaacatcactttgctcaataagaatgcgttttcgatcatgtcaacaatcttctttccagagaggtatgaggaagcgacccaccatggaagagtgtcaagtttctcacggtacgatgctttgtatccttccactggcc…	aagtggcttctttcc		698	0
WBVar00091960	ok676	UV/TMP	III	7340177	7341166	aaaacagatttctta	ttatggtgagagcctaaaaccaaatagaacttgaaaaactacttttgaaattaaaaatgtatctttcaggagtacatagaatgcttctacggtgaaacttctgttgagaaaaacaaaggagccgtggcactttatgaactttcaaaaaatcctcaaaacctcacacagcttgtgaacaatggtaggtaattctagaaaagcttacccgatgaccataattttcggacgtaatctatgtattaaagttaacgttcaaataacactacatttcagaaactcttatgatggcactggcaagagtattccgagaagactggaagaaacactttgaagttggaaccaatattatgaacctttttgtgaatatttccaagttttcatgtttacacggaattctgc…	aatcgaaaaactttt	aaa	989	3
WBVar00091961	ok677	UV/TMP	V	9905055	9906021	cctcttcacattgat	ttgagtcaacatcatcctgataatcattcccatcgaaataacattcataagcctaatatggataatttggataacagtgatgtggaaaacgcattgatattggacaatttggataatcatcacatgacctcaaatgaacaatttcctccttcaggaaggaggtaataattgagaaaaaggcgaacagggataatggtagctattaaaaaaataatggaataaaaaaatgggataactggtaccgagactgaaaactaaagaactgaagttttaattgaaaaaagttcagaattattgtatcttacattaaagatcaacatttcagaggtgttcactgtgtttcaaactcacttcgatcaatacttttcctatttcgacttcttgccatctttcccgcta…	atcctccataatatg		966	0
WBVar00091962	ok678	UV/TMP	X	14285288	14286132	aaacaacaagttgca	aacaaaaaggatttgaaaaataaaactaccaattgttgataagcgctgggacgattgagccgggacgagaaaaacataacaagttggtttgatgagaaaatttttgagattttcgtgaaattgattgattgaaatagataacggactgagaacaaaaaacatgataaaaagatggaggagataggcgctagtcaccattaatccgtgggtttgtagaagcgtccattttgcaaggaatcctgaaaacaatatttattgttggatacattttttcaaatgaattcattttcttcaagggaatgatctgatagatatgaaaaaagattctcgaaactttcaaagcccaataaattctcaccatgaaacatgctcctttttttatccattgattaacaataa…	cgtaggctgcgtcag		844	0
WBVar00091966	ok682	UV/TMP	III	4737883	4738860	tatgactacttgcct	actgtgttccttccaacccagggtcgcgcggcaattgccgtttgacaatttcggaaatttccaattgccgcgcagccctgttccaacctaattttttatatcattcctgcctgactacacacatagctcgtgccttacgatgtgtctacttcatgattgtgtgcctacgtaactatggacctaccatgtctacattcatacctaactcctacctaatgtagtttttatctcattcttgtcttactacaggcatagttcatgtctgcgtgcctatgtatctgactcatgcctgtctgcataagtacatagactggtacttcagaagtaaatcaatgggaagacagaaattcagtcgtaggttgtcttgaaagtagtcaaacaatttgatagttttttgaa…	ttcagaatttttcta		977	0
WBVar00091967	ok683	UV/TMP	X	3740577	3741468	aagaaggattactgt	agttttgtgaataagctttgttgttggttaatgtataattgtaaaagttcaggttgtgcgaaaacttgaggcatcgctggaatcggcatcatttgacgagggagaaagccatttggagcagtcagatacgggtgacgagggagggctggcattcctggactgaagtatgggaagaggtttgcagcggctgctccgtactgcttgtaggcgtccattctagcacgcgagagagaggaagggcgacggcgcagttttccagttgctccaccaatgaatacctcgtcctcagcagttgcatcgagcatccaatagttccctgaaaatgtattggattaaaatatgagttaattggaaaacgatttagagtattacctttgcctggatcatcaaagtttcttg…	gagggtttacaaatc		891	0
WBVar00091968	ok684	UV/TMP	III	9504388	9505327	agaaaaaataatttt	aaaaccgtgcggcagttgcagaaatgggcgtattgcaagccacggttctgtgggcggggccaatccctcaagttggtaatccccccaattggacatccccctagttattcgggtctcgaaaaatcggcatattgcctaatgggctactgtagctaataagttgtgcgacaagtcgtgttttcgtgtgtttggtccgtaaacaaaacatcggcgccgaatcggcgccaaaatttcactcgtttcagcaatttttaggcctaaaatttaggaaatttccagaaattttttttcgtgatgaaatctcgttttctttcaaggcttgctttattaattaaaaaaacaattgaaattcaagttttaggtcgtcttgccgtaatgtctgccgactactcatcggag…	tgagaagaaggagaa		939	0
WBVar00091969	ok685	UV/TMP	V	10479247	10479906	gaatgtttcttattt	attttttaaattatcatatttttttaaaatcaaaaacaacaaattttaaaacagcaaatccaagtggtaaatgaaatgatatttatgaggtgatagaaacgacttccgttattcatttcccaattgtcttttcctataaaataatctgctaaatccgtcaagtaattcgattaaagtcacatcaagcgcaacgacacttatctaaatccttttgccaatttcattcaattacccatttatctcatttccgaaaaaccagttattctattacagtcttcttgtcgcttacacgaaaaaacaatttctggataactacacaactactgtatttgataactgggctgtttcagttcatattgacaataagaactatgctgtcaatttatttgatactgctgg…	acattgaagaacaaa	ttctt	659	5
WBVar00091971	ok687	UV/TMP	II	8762949	8763827	acttaagtttgttct	tagcacttgcaaatgattcagctaagaaatactttggctgatattctgtgattggatatttggtgacacaacatacagctggatcaaaatctacaacttccggcttatcactcaacgcatattgaagctctccaaatgaactcaaaagtccggctccgtaagcttttttctccccatcttgttgacagattccaaattcgattgtgaaccagtagagctaatatttcaaaataaaaagggggtttcaatgttcaaacatactgtggcaagtttttcaataacatcatctggagctccaagagaagcaagaccgatttcctgtgagaattgtgcaaattcaacatcagcaaatagtggaacatgtcccagaagctcgtggcagatatctctgaaagttac…	cgttgtagactgtac		878	0
WBVar00091973	ok689	UV/TMP	III	734721	735680	tcgagaataatgatg	aagctcgatttccgatgcggagaaattttgatgaatcggtcttggtccaccgttcatatctccggatggatccactgactggctccgaggatgctgttgatactgtggctgttgcggctggttctgccctggattaacctgctccaatcggaaaaatggaccattaaaggaggtagtagttggtcttggaccattaggaccacttctcatatttcgatgcctttgcaagttttcatgcataattcgagttttttcatcttcactaagatcttcaaagtgagtcggtgtccgacgatccgacggtcttggatgcatttgttgagggttcagggatgtctcttggctagactgatgatgatgtgattccgtaagatttgtctgcgaatagtactgttgtga…	ttttttccttcctct		959	0
WBVar00091979	ok695	UV/TMP	X	8391115	8391919	cttaaactacaacca	taattataggatcagagaaaaggaagtcaatgttggcaaaactagcaattagtagtaagagtcaagagattaggggtataatgaaccaacctgtttggtccaaaccactcctggttttgggtttccttccttcacgtggcatgtgatcaccagattcttttctccaacccgagcatgatagacaccagtgtctggagagatgacgacaagtggtttaactgaaacttgagtgggtttgaaaactgaaaacatataaaaatattctctacatatattgaaaatatctattatttccctacatcaaaaacaattttcaatgtgcaacattagacaaatttttattgactcaggtaaaaataagaagaaacaaacggttcctacaaaaaatattagtctata…	gtattttttgtaaag		804	0
WBVar00091982	ok698	UV/TMP	I	7160087	7161000	gtattctttgactat	atgcttacacaaattttcaggcgaagaagcagctcacaatttgattcaagctcctgaaaattgtgaaaagtgcgacaaaggtttgatggacagttggctttgggaacgatataactgtgcagtttgtgatgcttgtagagatgataaaggcgaacataaattacttgctcgtacggaagtcaaaaatacatatcttctgaaagtaagacggtattttaaaaatcttaaaatgatatttcaattacaggattgcgatctggatctgcgcaaaccaaagcttcggtattgggcgaagaaaaatccacataatccgagatatggagacatgaagttgtatctgaagtgccaggtcatttattcagttcatagatttaatacattttatttttcagattgaaa…	caatattctctaagc		913	0
WBVar00091985	ok701	UV/TMP	II	11301893	11302836	ctccacttcagaatg	aacggacgaacgctgtttgtcaatgcttcaagagcagtatttgggatgagacactctacaaagcgtggtccgcgatagtctatcatctggtgccaaacgtcggaaccatggaggacaagctgaagaagttcggagctattttggatgccgatgaagttattctattcgagagagcgacgttcctggttattgcgcatgctgttctccgagagcataaggatccacatcgattcgagaaggtttcaaacatcataaagcaattcaagctttcatgcacgtaagttacatcgaaacagattaattcaagcttcatcttcctttcagaaaaatggggtccaagttggattcgattcaagtccgaaacagtcaattctccgcattcatcgactcgttcaccca…	tctgcctattttaat		943	0
WBVar00091992	ok708	UV/TMP	III	5605759	5606358	aattcctgcatataa	tcataaaactcctatgacgttctactcgaatatggcggtaaattatatatttttggaaaaccctaaagtggaacttcaatatttcgaattttcctgcattatcattaacaaaaaaacttttcagcaattactagtgtttttcatccaataattatattatttcattccctgttttcatcataagcaaaaaatattttcatctaatggttgcacaaaatggtaaattttttgaagaactacagtaacccaactccagtttctctcaataaattaaaaaaatcttggcgaaaaataagaaagttcagcgacattgaaaagaagaggagaagggttactgtagttctaaaaggcgcttacatttttgcgccgggatgattggagataattgttcgtggtgcg…	attgccatccgtgct		599	0
WBVar00092001	ok719	UV/TMP	III	6433127	6433954	aatttcgtaatcgca	aataaagagcatattatcctttgaaaaatgaaaaatagccgttcggttaatatccagaattatttttaatgtaaaataagtattttagatattaagataatgtatttccagaaatgggggagtctcatgctccatcaaaaccaaaactagatggagagttgtgtcttcgtccgagtagttcagtgtttttgggagatcaacagctgtagtaagtttaaatttttcggcattacacgggcttcccaaacttcgaaacttttcgaacacttcggtttcagtttcacacaagagtatctacgaacaaactcgttaaatctcaaatatgtcgtttactttacggcttgccaattctcaggtccaatcggtaattttttcttactattaaattttaaatacaaa…	gcatggacagccttc		827	0
WBVar00092002	ok720	UV/TMP	III	1521524	1522387	aaatttcacgccgct	aaacaacacgcgttggcgtaaaaacggatcgtcgtagtttcttctcccaatgatctacctgtaaaaccccccgcgaactggcaatttcgacttctggcggcagcagcaacctccgggcctctggaatttgtagcggaaatttttcggctcgatgtattgccatcgcgggtccccaagcgtcgtccgggtacagtaccctccaccatttttgggtaattgtacccttagcgatacaaaattgccagattccgacgattggaatgaggattagcggaaaactggcgatgcaccatgctgtcagaattgaccaatacgggaattgataggattcgtattgaattgagttccaatcaagccaaaggaagcaaagaatcgccagatataccataggacaaatga…	tcgaggggtacggta		863	0
WBVar00092003	ok721	UV/TMP	II	8235426	8236170	gttggtactttatca	atgtgacttccataaaacgaattggacgaggcggtgcttaagaatggctgacgcaattttgatggtggcacttggaacagaaagtaaagaagaacaagttttggtgcacaaccattgatcaatagtaattctaaaatattttgttttcaggctgaagcactattgtcatgcaatgaaaagggggtccgtcaatcaaaagagcttgtatttttatggccaatcgatacaccaacaccaagtggtacagctgcttggattaaagaatcatattattctggatatcatcatctacgagctccaaatagacttttcagttttcctttgaaaactcgagagaaaaaggtatttagatatatctcaatttcagaaattaatttacaactttagatcgttgaatac…	gatttaacatggcca		744	0
WBVar00092006	ok724	UV/TMP	III	4292191	4292984	atttgcatgacgaga	ttcgccatttttgggccaactcctggcagtgcgcacagtccgtccagggaatcagggatatcgccagaaaaatcatctttcagaatttttgcagtcttttgaaggtacacggcctttctctggaaagaaaatgtttagattattaccaagatgcgaaattttacaccaaaaatacagtacccggtctcgaaacgacaatttctggtaaatacaaaaagatgtgcgtatttaaagagtactgtaatttcaaactctcgttgctgcggaattttcatcgatttttcagttttcccttgattgtaaacaattttattgaaaaaaaaaaaccgaaaaaaaaacaataaaaattccgcaaattctgaaactacagtactctttgaaggcgcacacctttttgca…	ctgtaatgtcaaact		793	0
WBVar00092007	ok725	UV/TMP	X	13869539	13870374	aaaatcttcctaaaa	ttaataggaattctaataagtcattagtctaaatggtttccccaaaagagatgggttctataggattaataaagtgcaaactggctaaaaggacaaaaggaagacattatccttttctgcccaatttttttgtcctcccacaaattcccaaagaatatcatccagagagcacacagaatgcattttttttgtttgttaggcgacggacctgtgagagacgcagtttcttctcggtttcgtttttctcacgctccaaagtggcgtaacgcagtttcagggacgacacctccgccaacaggtccattttcttcgactcaagctcttgacactcatcgatacgatggtacttctgaatatgtgattttagtgaagggtgcaagtttacgttttttgtgccca…	acctataacaaacca		835	0
WBVar00092008	ok726	UV/TMP	IV	11651803	11652348	tctttgttgtggcat	atcaacttattggatcctaaaatgtatcgaatttaataattttaaactttaattaaaagacaaacctccaaggaacataagtttggaaactgaagtgactaaactcattgtcatgtatgattttatacggtacagaagtgacggtttttttggaaagggccatgcaaaccggaagccttgcacgtcatttgttttatcccgcattgtacccgacatcgtgctgaaatacttttaaagtttagaaaaatctttcgaatggaataataaagtgttagagaacgtggaaactatattaattttaatcagaacaatgcaagaaaaaagaaagagaaaagtgcgccgcgcgcttgcacctcgaaactccgccttcttttgcaagccgcaacgggctttttaata…	ttttactcagtttat		545	0
WBVar00092012	ok730	UV/TMP	I	6039502	6040081	ttccatcttatttcc	gaattggtaaatttaaaagaaattaaaataactttgcagagactcaatatttcaaagtgatccatcaacttcttcctcttcaccttctcaatttcaatcatcaaatcaaacaacaaaacaatctatatatccatcagaaaaagaaatggaaaaagctgcaatatctaatgctcgaattgatgacgttattaatacagtattggctcgagttttggctccgattgatgaagaaattccgatcgaagaaccagaaaaagctcctcagaaaagagcatatatttcaaatcgaagagcaacacttgcacaatgcaatatttgtggattaatgcttaaacatccgagcaaaattgctgttagtttttttttcgataaaaaacgaattttggtgaaaaatgaaaa…	aatttccaattttct	t	579	1
WBVar00092015	ok733	UV/TMP	I	10164711	10165677	ctgttggggtactgt	acgagtactgtagctaaatttccaaattatttaatggcgtcataggagaacttaatttgagctgatttgggaattccacatattcacggaataaaatttatgatttctacaattttcttggctagtgaatcttctaattaattcagctacaaaaacatgaaacttctcctgagctactacatttttccctatttccaaactgtattttacctctgctagaaccattttcttttgtggtgatgaaagaattgccattgcaataagtccaatatatgaatgttgtggttttggctgttgacattctgttgggctcataattgaagtatcaaaagacaaaggaatcattggaaatggtgaatctttgagtgaatgatttgaggatgatagaaactgacgtag…	cagcagtttataatt		966	0
WBVar00092019	ok737	UV/TMP	III	7555914	7556434	tccgacaggggtgac	agcatcacagcataacacatacaagtggatgcatacaaaacggtcacaaagaccagctggttagttttcaagagttttaattgttaaattttccaacggaaaacttctagtagacgtttgcttgaaatagacttctgatctctgttttttttcgaaaactaatccatatgcttaaaagaaatcgtatattttcttgaagtttttgaataacagaaacagaaacaatttcagttataatttagaccaaagtaattccaagggggctgaaattatttttggaaagtttacaaactggcgaatggtattccaacttttcttttaattgtcaaattatagaaacatattttatttatttggaaatagtttttattatgtttgaacatgtttaagacgttctca…	ggcacctaatttcga		520	0
WBVar00092024	ok743	UV/TMP	IV	11654462	11655394	cggcacgggtactgt	aatactggtagaaacgttgtttcttgaggatgtggaaggagataaagcagaagacgagtgtgattaaagcaatggagaagtaggcgaatgatctgtccaagatgtttctggtgacagctttagtcgacatactgagcagggtgacgaaggttccacacaaattgtttccaatgatcacagcattggtgtacttgaaaggaagctccgatgcaagaccgaagatactgttctggtatactccatttgctccattcaatacaataattgtgatgatggtgagtgtgaagaatccggtgagccctgaaaacgtctgggtttataaaaataatagaaagggatgatgacttacatgtggaggtttcgacgtagatgaacatcattgtagtgatcacacaaaca…	ctggctccggggatt		932	0
WBVar00092026	ok746	UV/TMP	V	1463734	1464569	atgaacttttccgcg	ttcaggaaaagccggttcaccgcgcatatgcacattgctagaaccaggcagactatgtaccacggtgacgtggcatcgatagacagacaagcttaaaatattttagcttcgagtacctacatcagtgtcaaattagaactcactgataataagagcagctgcagcacaaatactcaaattgttcaacggtacgacggtcatgattgctgaaattgaaaacttgattttctcttacaaatactcacgaaataagtatttgattgtagtttttgttaggtcaatgtgatacttgaacaaatcatttttgcagtaatcgaaatttgtaaaaatgaatcgttcacgtggagtcagaacgtcccattttgctgtgatcttcgaaaaatgcgagagaagagacgc…	aggcacaatacaaaa		835	0
WBVar00092027	ok747	UV/TMP	X	12740459	12741400	ggcatttaatggtca	agaagaaatggttgcaaaatacgagaaacaattgaattctggaaagaagcatgcaatttggggaggattttggagtggatttttcggaggcattttcttcttctggttgatggctttcatgggatgtggaattctatatggaggttacctactcaaagtcggaatcatcaagtctcctggtgatgtattcattattgtggtggccatgttactcggagcctattttcttggattaatatctccccatttgatggttttgcttaacgctagagttgcagctgcatctatatataaaactattgaccgagtcccaaaaattgatccatactcaaggcatggaaagaaaattgagaaggttgttggtaaggtgacatttgaaaatgtgcactttagatatcc…	ttatgatagctcatc		941	0
WBVar00092037	ok757	UV/TMP	V	12449630	12450298	tttagcaaaaagctt	aacattttttcgtccaactccggccaaaaagtttttcatagacattaaaaaattacaatcacaggtattccaactcagctgaagctctgaaagcttgtattatctgactacttgcgtacaatgaagcctcgcaaaaatggaaaagttttattggtacttccaaaatataaatataaactcacttgttctcatatcaaaataaaatttcaatgtaattggtttattatcacagttgacaccggtatccttctcctggcggcagtttatagcagagactaaaaaatatttcggaaattttaaatagttaaaattgtatcctacctgacgatatacaacaaagtaataaaaatatagatatgaactgcattttacctggaaatttttaaaataaaatattca…	tttttcatttttctg		668	0
WBVar00092044	ok764	UV/TMP	III	10326876	10327543	ccgaaaattagtatt	gcactccctattagtgttgcactccctaatagtcttgcgtctatttttttttggtacaaaatcacctcactaattttgagattttaacaacattttttgcctactgtgcaacaatttttggaaaaatttcaatgaaattgaagttattacacctttttgttgcaattacaatcaaattctctgaattttcacacaaggttcgagttttttcagaaaaaaaatagtaagctcaaagtcagaaaaatgttctgaaaattagtattgcactccctaatagtcttgcactccctattagtattgcaagcgggaagaccatcgaacaatagtattgcagctatattaatagaagaaatacggtactcgaaaggagcaaactttgcacgttattcaaaggacagc…	tcgaaaagtttacct		667	0
WBVar00092045	ok765	UV/TMP	V	6050257	6051106	tttattcaaaaaatt	gtgaaaaaatagcattttttgtagatttaccaataatattcaccgtacatctctattcaagatgtgtaataactaatgagctttttagaaagaaaatcttacaatggaaatacaacttcataagtgcatctcattgttttcgtatatcctatccttggattatagcacgctggatacctgaaatttcaattttaaagatttttagaccaatttatttgaaaaataccattctttaatgtcagtcttcgagcacccgttaagaaaaaatgtgaatctcggtggatagatgagcacggcaatgacacaggcgatgacgttctccagaataacgcacaagtattcggagacttcgtagtagcgtgttcggcagctgaaacgagataaattttataaggctat…	gtggatccggccgcc	t	849	1
WBVar00092048	ok768	UV/TMP	II	7219446	7220286	agcatgaccaatata	acaataacgttgttaataagctgtaagtcaaataattttgataaataatcctggcatttattttaaactatattttatctaataccaattagtctgtttttaacaactgaatatgttatccaacccaaagttatagatcgaaagagcaaggaaaaatagtctcacattttctataaaatctggatcatcgttaatgcttttttgattctgcaatgtttaaatcatcacaggtgaattattttgatattttgaataaaactcaagataaactttataaatgaaaacctcttctccaaataaatcaaactcgttatgattgttcttcttcggaaagttttgtcgcccaaaactaagatgtgtaattgatcggaaaatgtctgaaaagtacaataaaagtta…	tttgagaatcgacgt		840	0
WBVar00092049	ok769	UV/TMP	I	13331731	13332399	acctttatcttcgtt	ttgacagacttgtcggattggtaattcaaaaaaaaaagaattttcgagaaaaaactttaaaaattgtttaagcatgacgcgtacaaagttgagacaatcggtgatgcctatatgattgtgggcggagttccggagcgttgtgagaatcatgcagagcgagttctcaatatttcaatcggtattgtgcatcgaaaaatcgaaaattaatttttttaactcaatttttcctgttttttaggaatgctcatggaatccaagcttgttttgtctccaatcacccataaacctattaaaattcgtttgggcgttcactgtggtcccgttgtagctggagttgtcgggattaagatgccaaggtgaggctttatctcggcatcccataaagctatcaaaaagttg…	aacgtggcgaacaaa		668	0
WBVar00092050	ok770	UV/TMP	V	16569051	16570032	tatttttcaatgcct	accaaaaagaaaacgtcagagttctaccaaaattctcatttcctaacaccaacctctatacgggcacggattttgttttttgataattaaaactttttcagctaatgttggtcaaaatatgtaaaggtttgtttttacgtataccacaaaaaaccttgcagaaacagctacagtactcggcctttggaggcgcacacttttttgcattggacaacaaattgtagtgtcgagactcggctcaaaaattgcaaaatttaacttccgagtaatacagaatgccgtgtatttcttgaagattatctgtttcttttgtgaaagtaattttgcctgaaaaatttcatcgcaactttatttttttcttttcataaaaaaccaaataaatattgggaaaaaatcaac…	cttggagtcttgcaa		981	0
WBVar00092051	ok771	UV/TMP	III	13459516	13460483	attccaactcgatga	ttatcgacaagggggggggggaataaattatttctcaattctatcaggagacgtccggctcgcaaatgaggtttgttttgaaacaattgctaaaccttattcaaaacaataatttcagcgaaacaaaagaaaccgataacaatctcaatgaacagtcttctaatgttcctgttcctgcagatcctctgcagcccgaagttaaaaaagatgataaacaagagagtgagatgaaaactgcgaaggaaaactctcaatcttcgaagagaaagggaaaaagttccaagaaatcgtcaagcagcaagaaaactcgatcgcgtctttcaattcgtcgcactctccgagatgatcccaacaaagagatgaaagccacactgctgacatttcaagccattcgaaata…	ctgagcaaacaccag		967	0
WBVar00092052	ok772	UV/TMP	I	4424393	4425231	ctatctgtaacttaa	agaagtcaaccgtttcctatttggaatatttaaaaaaaatttatatgataaaagtaatgggatttggatgaaaaaattaaattttacagcagaaccctctaaaatgtattagatttttctgaaaatttttaattaaagtttcgcccaaattttgggaaacgttggttttgaaaaaaaaattaaaatattgtactttcgtaagaaaaacacaactaaacatttatgtatggcaagctgaaaaagctttgtgcatttacagaaaaattataaaattgaaagctgagattatttttattattttttttacaaattgctgcttcaatttacacaacaaatattttgaaaattttctaggaattcaataaatttgatattttattctttttgtagtgattgaaa…	tttgctcaagcggtc	ctgtaacttaactgtaac	838	18
WBVar00092053	ok773	UV/TMP	II	6880321	6881273	tgaaaaattattaat	aactattattattagttttttttcaacttgttattgagttacttaaacttaaccaaatcaggtatgtaaattattcaaaatattttcagaaactcgattttcttatttcacatcaagaaaaacttccaaaggttttattaactggacaaaagcatttaatagaatcgataaatgatgtttgagtagacgaggtctaacgacagacatgtgtctccgcgtttttcatactatttccttttagctgttcaatctttgaaagtcaaacgtcttttgcaaagattgagaaatgaggaactagacaaggaagaaacattgaaaaataatgcttgttttaacttgagaaccatagaggtacttatcaaaaaataatgaaatgatacgatatcagaaaactttatt…	ccgcaattctttgtt	tcttttttaat	952	11
WBVar00092056	ok776	UV/TMP	III	6432483	6433337	gaaaagcgataaagt	tgtctgtcttttctacttacctggaaacttccgatgcaaaattgtggataagcatttcgagatcttggctagaaagcatgttggaacacgattcatacatgtcaacgccgagaaggttcatttcctgacaactcgtctcaatattcgtgtcattccaagcatcgctatcgtcgtggtaagtttgaatgtggttcctgctatagtatttttttttctgaagttgtataattcaaatctgactagtttcatagagttttgttggcatctgtaccagattatttagttaaaaaaaaataaatttagaagcaacaaaccgtcgattacattcgtggatttgatgaattgggaggaaaagatgagtttaccaccgagaccatggaaaaccgattggctcgatct…	aagtttaaatttttc		854	0
WBVar00092070	ok790	UV/TMP	I	4980440	4981397	tcagcaatggcatat	ttgttcgcaatgacaaacttccttaacttgccaaaattgatactcgaaaatggaggaggtatgatttcggatttttttttggtctctttttatgatatcctcatcagggctgtcaccaaatatcttcaacaaaaaatattgtttggattttggacaaacaaacaaccacattttcagaaagttttttacctggaaatttaccaaagcttgtactgaaaattttgaaaaatctgataaatttatatggctctatgaattttttgagttcacttcgttcaataaatttagttttttttttaattttcaaagctcgaaatattttttaaaaaattgaaaaattaatttgccattttattaaataaattcttttcagtagcatttgcggctgcatatgcaata…	cagatcaacaacaga		957	0
WBVar00092073	ok793	UV/TMP	III	4165409	4165917	gggtgtgtgtgtgtt	atgcgctttttgggattattttggtatttatttagattttttaataaattataaattggttattttttcttaaagaaaaattgtgcaaaaagcaaacattttgtcagctttctaaaaagttcgaaaattttttttttttttttgaaaaatttatgtttaaaaacacttggctttttatcgtgtttttggcttaaaaatttcctttagcaattgttttcttttttctctttttattatttatttaaaaaagaaattatgtgtttgaaagagacattaatttccgataaaactatatttgccgaacatttaagaaaaattcggttaaaattatagaaaacactttccaataaaaccggtctttttgttataatcatgtgaaatttttcttctttttttcat…	cggtggtggttcact	gtggt	508	5
WBVar00092077	ok797	UV/TMP	IV	3286288	3287130	gtaacttgaagttcg	taacatccatttccagtttttgttccgtcgcaattggtgagcatgactggctccagctcacagactttacgaactgtgtcactattcgggggaacatagaatgccgcataaaccggtgctctttccgcaatatcgtccatcataactgtccctgaagtgacgccggcattggagacaagtcccgggaatgtgatacgtctcatgtgattccaaacttcttttccgttcaagtatgaattctcgtttccggtttcattcatcgttgcacggaccgccaaggcatacaatctcagagcgtcgtagagatggatgtagccgtagatgtttttctgaaattgtgggaacttgaccaaaattattgattttgttccgaaaatgttagacataaaattgagttat…	cactcttttttttta		842	0
WBVar00092080	ok801	UV/TMP	IV	10862733	10863306	agagaaaggatgtgc	atttattgagtttacaactcgtgaagctgccgaacgtgcagctgaaagatcattcaacaagacttttatcaaaggaaaaagattgacgattagatggggagaaccacaggccaagagagcagcagataactcaaattatgttactccagtaccatcagtaccgatttgtaagtttcttttcaatttcaacaatagaaacataattttgaacagattatttgcaatcaaaatgcgccagtttggcatgttctcccaatctttttcattaaaacttattgaataaatatagaaaatcaatgacgttccaataatttttgagcacttctttaattgttcaactaaaataaaagctattctcagcaataatatcatcaaaaaattgctcagaaactcgaaaca…	atcaacaaaaaaaac	tcaacaaaaaa	573	11
WBVar00092084	ok805	UV/TMP	V	12195787	12196668	aaacccttgactcgt	ttgtaggggacactatgcattcacgactttccgaagataccatcgatcggttagctccacccttatattcctatttctctttcttttgagttctattttttgtttagatcagagttaggcaagcagagacgtctttttacgaaccaaacaacctaaaagtaaatatttcgattcttaccaaaaaatgtgttttgtgtgtatagaagaagaaacgagaaataaaaagtgaatctatagttctagctgcaacagtttgaaaacattaaaactcattcaatcagagcacaatgacactctttcctgcttataatattatcaaatacacttctactgttgtgaaacaatgtcaactgaaattatgacgcggcactacgctaataaataggattagacacccgt…	agttgagaaataact	gttg	881	4
WBVar00092093	ok814	UV/TMP	I	10588377	10589104	cacgcctcccccagg	cgtgggaaaatacgtgggaaaatgacaactttcccacgcttgttattttcgatgaattgtccaattattcgtcggtgccatgttctttctcatttcaaaagaattatttgactattcaatcttcgcgcgagacaatgtgttcgacttttattcttcctccaagagtgagttcactttttttttgaaattaaatatgtattttctctttccgattgaattgtttcaacgatgatcccgattctccaactttctccatttcttttattaccttcagttttataataatattatcatttttcagagaaacaactgcaacaaaagcagtagtaccatcgcctactcgaagtcgcaacacgaggcgccgaagcaagtgagttggaagttttatttttcgtttat…	agagttcgtgcaatg		727	0
WBVar00092102	ok823	UV/TMP	V	8594930	8595828	aaaatgggtaaacct	atagtttgcctaattttgttacttgcatctctccacacagttgtctcaaaagtgttgccgataaatgaagaagaccaacttctgtacgaggtaatctatttcaatcattttatattccttatcaaaccagttgtcatcctatccatccatcaccttgtcaaattatttttgttgtagaaattcgcgcgacatggtgttgaaaaattcaatcagcaatcgaatgatgcctacaaatgggaactcgatagaacatgggaggttgaaagaaaactgtccggtggaatacattattcaatttttgtcacattggtcaaaaccgattgtaagaagggtcagacggacgttgaggggaagaagtgtcggaagacggatacactcaaggtgagaaaacaaaaacca…	gtttacaaggaacat		898	0
WBVar00092103	ok824	UV/TMP	V	8595222	8596120	gtggaatacattatt	caatttttgtcacattggtcaaaaccgattgtaagaagggtcagacggacgttgaggggaagaagtgtcggaagacggatacactcaaggtgagaaaacaaaaaccaaaaatagttgatcaaaaaatgaataggaagaggaaatataattttagaattctttgaatacattcaagatttttttgactggacactcgatggggctccatcacacctaacccgggtggaatgtttacttgaaaaaagtattatgcgtttataaagtttacaaatcttttctgaaactagtcacattttgtgctaagtggaccccaacgacctattctaaaagtcttgtatagtttccgattatcccgtgtaaaaaacagaacaatcagatttatagtttttaacaaatcta…	gtcatttggaattct		898	0
WBVar00092104	ok825	UV/TMP	II	7617682	7618314	cctgtaacttatcca	gtagaatctcgatgagcatgattccagaattttttaattgtttcgtatagaatttcgataagcagggcagtttatagtttctcatctgttttcgaatttttatcgaataatcccctcgaaaatttttaaaagttcatccaaattaactatcattcttttcaatgacacctcctctttaacattttcgtcgtcgtttttattttcttttttatcccaaaacgtgtttatagtccggatacaccgttacgtaatgcgccttctcctttcccatggttctttttataattatataataggtgttgtatagcacaaccaactacatcccgagtcgcttgtttcttcatttgctgctcaaaaataccgaccagtttgtttttcttctttccttttttttgtgct…	aggcattgagaaaaa		632	0
WBVar00092112	ok834	UV/TMP	II	13063533	13064132	tctgagagaaaaaac	cgaccatatatttttctgaacataaacacaaaccatctcaaaacaattaatcattttaatgattcagaattcccccttttccgcccaaaaaaaggaaccccatttttcttatttttcatcgttccttcccggccgcccgtttccatcatctccaacttttatgtttttgtttctttccccgccgcgcttcgttccccgcagaaggccacagagctcgatttcatttttttttcggtccacaaacatcaaaacatatgcattggagggggagaagggggggggggaggactgcaaagggataggaatttctgttcatcaatattttttttcaaattaaaaaaaatggaggaaagaaaaaaattaatcatgtaacaattgctgggtataatttggtggctc…	ttttttttacgaaac	ttttttt	599	7
WBVar00092113	ok835	UV/TMP	V	4772299	4772797	tttgcacattttttt	tggaaatttccgaatttcaattttaatcggcaaaattgtacgcatcctatgaatgttcctacatctattctgaaaagtaagcaagttctgtgaaaatatctaaagaaaacggagaaaacatttcaaaaatgcacagttttaaatgtttccgtcttataaaaaatccctctaaaaacaaaaatcatcaattcaatttccgaaaaatcggcaaattgtcggaaatgaaaatttccggcaaaatggcaaaccggcaatttatcgatttgccaaatttgttgacaaaaaaatttgccgaatggcacttgccgcctacccctgaattttttcgaacatttagaacatttacattccaaatcaaaaattctcagttgaacttgcttataattttcgattattttt…	attaccgtcacaaca		498	0
WBVar00092117	ok839	UV/TMP	II	8994760	8995465	catgccagatgaggt	ggattcagatgaagatgagccaccgaaaaagaagaagaaagttgtgaagaaagaaatcaaacaagaactagaattgaccgatgagaagcttcaagagttactggaaaagtatgaagcgtctaaggctacagccacaaaaacaaaagacgacttcaaacatctgccaaaaagtcaacgtggaaaagcattgaaaagagcattgagaaaggacaaaagagccagacagggagaaagagctcagattcgagatgaactgggagaaagtgctccacaaaaagaagttccaaaaactattgaaagtatgcgggagtatgatgcgacgatggtaaatgaagaagatgacgaagttgagcacgacgaggccaacgacgagtttgcaccatatttcaacagagaaac…	ctaacattcacacag		705	0
WBVar00092126	ok851	UV/TMP	III	5447507	5448205	gcatggtttcaacat	aatctgcatttggcgggcagtgagattagtgcgagagagatcgagaagctccaagcgggaggtgctcagcagtgcaacttcgacgagccgttcatcggcacgaaggattcgatcggcctggaaacagttagttttataggaaataaaataaaattctcactttagctcctgccagacgaagaactttgatttttcgttgtgacaacgcaatcagtgaaatttcggaaataggacgatcctgggcgtcggtgataatccaatttctcgatttgtgtccgattccgtaaaaacgatgacagacgagcatcgccgagagaagatccttctttttcaaattggaaaagatttgttcagtgatctcatcgggaatactgtactttttgaacggattctgaatac…	tctagagttgatgga	tttcaaca	698	8
WBVar00092128	ok853	UV/TMP	X	7565427	7566329	cgcaattgcgaaaag	cagatccgaatttggtgaaaaaagcaattgcttctggtgacggactaaccgagtcgaaaagtatgtctctaaatgtcaacatttgaaaaatcaataattcagacgacgtcagcacgcggctatcggaggcacatcgttattctgttcaacagtgtcttgataactctgagcagttggctcaactccataatcaacttgtgcattgtgataatgtttttgaagtaagtatattgtaaaaattgccaatatataaatcagtcgactatttaattaaactttttagcgcttgcaagcaacattgtacagttttcaagacaatctaggatcaattgggcaggatatgaaaaatttgcagctacagtcgcatcatattcatcaagtaaattaattttccaattt…	atttcaaagcatacg	aaaagacatgcttcacccacattgggtgatcgttcacataaactccgtcagtggtcgtccattcttttcccaatcctccaacaatcaattcggtatccttaacagtgatccattctcctttaaatcccttcacgacgtttcctggcccatcgttcagtaatacccagggaagtgccttcaaaacaatattatattttttttctacgaattcc	902	212
WBVar00092129	ok854	UV/TMP	I	8930180	8930631	tcaaagggctccaaa	attgctcattccagagtcctggtgagttcatgagtttatatactttaattggagtaacatttcttaacttacataatttatacaaagtaatttttgctttattttttaaaagagaacccttttaaaaatattttaatttcagttgtatcccatcggaaatcgaaagatgccgttcaaatccatttgatcaggatgcacctcctccatactatacaagtacatgttacgaaccccttcaaaatgatcttttacacgttatgaacgttgcttcatggctttgtataaccaatgccattgtacaggtaatttttgtctcattgaaaaccatcaaattgcttaactttattttgttgaagacttgaaaattgcacgaaatctcaactgaacataaatttaaga…	caaataaagttttga		451	0
WBVar00092131	ok856	UV/TMP	X	10855195	10856123	ttttgtctgagcgct	gagcatattcaaatgaaacattttttaattcaatttccccatttttaatatttcgctttccttgtgatgaatcgtagggcataattgcaggataggtaaataaatggaatattaatccggctgcatggattgcttttcgatgatctggaagatatgcaactgcggaaccagcgtagcttgcagtcattgataacgtcatgagcactaggtaagtgtccattggtagaatttcttcacgtaagacaagccaagttccgaatttgaacgaaacggcgtaaataaagaagtagcaactgcatgcaaaaccattcgcagttccctgaataattttttatgctatttttcaggtaatgcgcagtgttacctgaattacagctcgtttgaaataagaattacgaa…	ttctgctgttttacc		928	0
WBVar00092132	ok857	UV/TMP	II	14412954	14413569	gaattgtcggaacaa	atcacacgtggcattctccgcttcttcatcatcacctctctcgggcttcaagtactccaaaaagtccaaaatatcgtcctccgtctcgaatgtctgcgtctctccgctctcttcagcactaattccaggcatacgacggagtccagtgtttttgaactcttgacttgtcttgttcacatttgtggttttcacatcgaatttcatcgttggatcgtgttttgcgtggtacagacaacgcatgaataggtggtgagctgaaaatcgaattacaatcgcgctccaacggttcgtttggttttggcggcaaacttgaaaattcaaacattttaaagcatttttatcgtttttgtttcgttttctttggtttttgattaaaaaaccacgggaaaacagaaaaaa…	ttggagggtcgcgtg		615	0
WBVar00092133	ok858	UV/TMP	III	10867036	10867675	atcgtgcagaacaaa	ttttggaaattttgggcttttcgaaaggatcagctatacaattcaagaaatgggactgttctcaatacaaaaggtgtttaattagataacaaaagttgatggtaggtgtcaacagctagaagcctaagctttagctggagcagcggtctcttccttctgctcagtggtggtggtgggctctttatttcccttgcgctgacgtttcttcttcttctcggcggctggagcagcatcggtagtggcagcggcagcatcaccgtctcccttctcgccggatggagcatctggctggagctttccgtggcggcgagtgcgacgctttccgcgagtttctccgtctccgctgaaaaattgtaattttagagttaaaattccagttttaaatggaacgtatagacc…	gtttttacaccaata		639	0
WBVar00092141	ok866	UV/TMP	III	8269121	8269649	atagtgtaccgaatt	ttccacccatcaaaagcttttcctatccgaacacggctgagaaatatggacaatcatttttctgcgcatcaatggaagttcaacatctaacagagctcgcagagcattggaaatatattcaggtatgtttagaaaaacctgttataaagttttttaaagctacttttgaacgaattttgactgcctggcttataaatctaaaagacgcatgaaaaagttaacaacaaatttttcaactgattgtttataaagtttcctagcttttcaaacactaataagaaaataaaatcgactgatataattatataaaattcaaaagataaacaaagaaaaagaacaagaaaaaccgttcaagtaaacgcgctccattgataatagaagcttatggtagtcggcgtg…	aatataaattaaatt		528	0
WBVar00092142	ok867	UV/TMP	I	7700503	7701211	aaaattcagagtcgt	atttcatagtagttttagaagatgtaaagtaagttcttcccaaaaagctataattcatctataaatactatttcagttcttcaaaaattgttggtgctgccactcttgtagtcgagctcaagtacattcatgaatgtggacttcgtggaagagtcgaagatgttgtcgttgatttgacaatgcgtggaaaaaggctgggaattcttatcaacgaagctctcgttaaaatggcaagaagtcttggagtttataaactttctctggaatgcaaaacagagcttatcccattctacaacaaattcgggtacaacgagaacatccatttcatggttcaacgcttcgacaagccagaaattatcactttggactaatattttctcataaattcatcatatttat…	tccgacgaggtctgc		708	0
WBVar00092143	ok868	UV/TMP	III	13463867	13464692	ctttgcccgtacccg	tcttgctgctgatattggaaaggccaacgaccgtgaattcaagggacttgctgactgccttatcaagatcgtgaaatccgatggaccaatcggactctacagaggattcttcgtctccgtgcaaggaattatcatctaccgtgccgcatacttcggaatgttcgataccgccaagatggtcttcgcttctgatggacagaaactcaacttcttcgccgcttggggaattgctcaagttgtcacagtcggatctggaatcctttcctacccatgggacactgttcgtcgtcgtatgatgatgcagtctggacgcaaggatatcctctacaaaaacaccctcgattgcgcaaagaagatcatccaaaacgaaggaatgtccgctatgttcaagggagccct…	gtagccgtttattaa	gcaaagtcgagtgg	825	14
WBVar00092144	ok869	UV/TMP	III	10249545	10250157	taactttaaatatat	gcgcagttaattcagttattttctaaacttagagagttatttaatgccaaaaattgaatttgtcacgtggccgtgaaagagaaaactcggccaccgatattttcttttgcgttaaaaattattctgaaataccaattcatattcttagaaaagtttaaaaaaagaaaacacctttttttttccaaaaatttgaatagatttttaaaagtatagaaaactaattaataaatagttttttattgtttaaaaaatttatatatgaaaatacagtacccgctatttaaaggcgccttaaaaacttgaattcaaccttttcaggtcacagaaatcacttgggattcattattctgcgatgtcaatccgaaattcatcgccttcatcaacagaggggctggtgga…	atcaataatttttaa		612	0
WBVar00092150	ok875	UV/TMP	V	11465936	11466531	atctcatcatacaaa	tggaaatacgtcgcagtttctcgacgttatcaacaatgaatttcacagaagaatgacaccgctttcgtcaagacctggaagtccggtgacaataaacgttgaagaaccaaaagaaagctatgaaatgaagcagaaatctgaaaagccaggtctgaatcatcaagataatagtgattcaatgtcagtatcaattcgagttgttgagaaaaaagtaattgaaccagcagcaatggaagtagcttcagtcgcctatatgattatttttggatcatcagctaacaactttgtggatggtatgagcatgggagccgcattttcagacaatttgctcaggggtctgagtattggaattgctgtaatctcccaacagtttcctcaagaacttggaactttggcaat…	atggcctattgtgat		595	0
WBVar00092156	ok881	UV/TMP	I	8929657	8930256	aagcttctaagcatt	tatttgaaaagttgttaggaaaataacatgttaacagttctatgttgatgatctaaaaaactctcttaccaaacaaaaattctcgaatcaaactaatttttgttagtttcaaagtatttaggatgatttaatctgttagtattttcagttgaaacttgattgaaccagaaaaataaatttaaaattaattatcttaattttcagtgcgcagttgcgtccattgttattgctgtcatgcttattattggcggctgtattggactcaacttccgtgatcaattgactcattatactccactcaacctgaaaatgcttacttcattgagagaactgtatggaacacatgatatgaaaggaattaccgagtcttgggatgctcttcagtcaaatgtgtgtctt…	tttatacaaagtaat	at	599	2
WBVar00092158	ok883	UV/TMP	I	6817321	6818275	cttaattcaaattaa	tgatcattttttgcagaatggaacattgaacgagttcacggaacgaaaactattcaacgcagatattgcatgcatgacgttcagtgagatttcagaaggagaactcaattctcgttttttggcactcggaacagttgataacgctgttagaataatttctctcgatccaaatgatatgcttatgccattgagtactcaaagtcttccatgtccaccagaatctattcttcttattgatacaccgaatgaagatggaaaaggagttgcagctgttcatttgaatattggtttgcaggtttgtattctattactaatttatgagtttttgattcttgaataattaataaaggtctactaaacaaacaatattttcaaaatcgcaatcgactacgttttcag…	cagcaaaaatgaaaa		954	0
WBVar00092165	ok891	UV/TMP	X	10995182	10996101	ttgaggtaagcatat	tattagtttttattttaacctgctgaaataaacatttcagggatgttactacaagcttcactggcacatatacatgcgtggtcaagaatgaagactccgaaaaactactggaaacttcaatcgacgtgaaagccatttcaaaaccgtccattacaggcggaaattccaacgctgttgtgatagtagattacgatcaatattttgaaattaattgcaatatgactggtaccccgccgcccgtataccaatggtttaaagatggaaatccatatactcatggagatgttgatggaagtatacttcgtgtttcaagagccagaggtgaagatgatggagaatttcattgcctggccaccaaccgtgctggagacaaacttaattccattgaagttcaagtaa…	tggcagaagaactga	atattatatatttt	919	14
WBVar00092168	ok895	UV/TMP	IV	10068356	10069261	ggagcacaaaatgct	attcaggtaatatttataaatatatatctctcattatctttttttactattcaggaatgtcaacgacaattcacaggtcatcgatggaattgttcaacacactacagtacaggaatgcttggaccaattcataaaatggcaacacgagaagctgcattcacatacgcaattctatcagctggagttacacatgaaattggaagacggtgcaaacagggacttttaacttcatgtggatgctctgatgagactaaaccaaaaaatgttccaacagattggagttggggtggatgtggagataatgttgaatatggttacaagttttcgagagattttattgatattcgagagaaagaacacgatccaaagagaaatcacgataacggtagaagtttaatg…	caatttttctttaaa		905	0
WBVar00092169	ok896	UV/TMP	X	11038249	11038926	caatgctcaaaatcc	tcgatccaatgcagtctatcatgagctcagcaaaatctgcaccggtaagtatcattttgaaacgaaggaaaacttgttgggaaacttaatccattctattatacgctgctctctttttctttcaattcagttcattagtacatttcacactacacacttcccccgctgattggattcatttagcgcgttcatgtatagcttctgtctgaattattagcttgcctttttttatgaaaactctgatcactccactctccaccattggcactcactgattgaggcggacacaattcactaatgagctcttataccgagtcatattgatacgcacgcgcccagattttattcattctgaacaattttattttgcaggctattacaccccgggaagtcatgaaa…	cgcaaacaaccaaca		677	0
WBVar00092171	ok898	UV/TMP	II	10909798	10910413	gccatagcttcggga	aaatcgttgcaaaaattcgatcaatagtcattgcggattgtataaaaatcattccagtgtttccagcgacaagactaaaagtgacatacttgcagtcaatcgctggatagtaaagattacatggctcactgagcttaaaaaaaacttgatagatcacttgaatctgtaatagaactgattctcaaacatcaagattataaaaactatacagatttgcaagtcaatttctacttgactgattaaataataacataatgaactcaaaaaatcagaagccaacttaccctcaaaactatatacgcagtttggtgcaatgagcaacacatgagcccacaaaataagaacattctagttgaaatattaataattgactccataaataacttttgaatagcaaat…	cgatcaaaaaataca		615	0
WBVar00092178	ok905	UV/TMP	V	3708806	3709746	aaaaaaattcatttt	taacattaaaaccatgctaaaatgtggtccaaatgacaaaataatgaaatttttcgaattttttggctcaaatctgatttatacaaattttcagtgattatgctcgacaagaagcaccttctgcagtcggcgcaggcagccgcaggcgataagagaagcctgattgtcgagtcggaattccataagggaatcacacatttacaacacgtaagtcttttttttgtggcagcagggcgcacatgcatacacacaagaaattttggataattttacaatactcggaatacgaaaattcattaattttgaaaaaaaaatcgttgtctttggcgaatttccaattttgaattaccgcacggttttgtctcgaaactccgcccatttttccgtgccgcactctgg…	aaaattcaaagaatg		940	0
WBVar00092179	ok906	UV/TMP	V	3708889	3709883	caaatctgatttata	caaattttcagtgattatgctcgacaagaagcaccttctgcagtcggcgcaggcagccgcaggcgataagagaagcctgattgtcgagtcggaattccataagggaatcacacatttacaacacgtaagtcttttttttgtggcagcagggcgcacatgcatacacacaagaaattttggataattttacaatactcggaatacgaaaattcattaattttgaaaaaaaaatcgttgtctttggcgaatttccaattttgaattaccgcacggttttgtctcgaaactccgcccatttttccgtgccgcactctgggttttttaaaattttggcgcatttttttcaattttcaagtttatgtcttcaaaaatcacccaattataacgggaaatcgtgta…	ttttttatcgattaa		994	0
WBVar00092186	ok914	UV/TMP	II	8271884	8272513	tgaatggtattgaat	atgcaatgtctttcaatactaaccccaacaaatggcttcttatcaactttgattgcagtacaatgtggtaagaactaatcttctgaattcgaaacaaagcttaacattttagggtacgtgatcgtttcaaactcacacaggctcttgtcgtagatcctctctacctgcagcacagctggatgggtactgaattcgcactttttcaaacaattcatttctctgttttagataagtctatcgactatcgtcattggggaattcctcttagtcgaagattcagatctctcaaattgtggtttgtcattcgaatgtatggaattgatggactgcaaaagtatattcgtgagcacgtgagattggctaaaaagatggagacacttctgagagcggacgccaagt…	ttgactcgtctcaac		629	0
WBVar00092189	ok917	UV/TMP	III	10753384	10754163	attttctccttctaa	aacttcaaattttctcacaagaattcgatgtcccggtggcatttcaggccactcatcatctgcatcatcttcctcaatcgaacgcttcttctttccctcggaaatccgtttgtgtcgtctctccatctttttcttcagaaattcgccgtaagcgtcgacgaacgggcggtatctgtatggaaaatagaatgtcgaatgtaatgtgtctcaagaaatttttattgattcaataatatttagtctcgatttcaggggttagcacaaaaattggtatagattttacaagataattcaaaaagaatatgggaatgagatgagagaacatgatattgaacacgtgtatcggggtggggagtgattaaagctcgtcggcttttgggtcttggattgttagcttgg…	cagtacagtaaatac		779	0
WBVar00092191	ok920	UV/TMP	IV	15469195	15470115	gagaattttgtccta	tatttcggagaaaattggaattttttttgttaaaattttatgaattttgggattttttggtgaaattggaagattttgtgctaattttggaattttctagtgaaaattttgaggatttaggtgaatttatgaagaattttaggattttttggtgaaaatttagggatttcgttcgaataacccgaatttttggttaaaaatctcgaattttcgtgattttccgtcatttttccaattttccgtgggttttcacaattttcgcactccgaaggctccggaatagctcaatttcgataaaatctgggtttttgggctaatttcgttcgaaaaccccgaattttaggtaggttaaaaaactcgaaatttctcgattttcaagcatttttagccaattttccg…	attgggggtttttgg		920	0
WBVar00092197	ok926	UV/TMP	IV	248677	249600	ctaagaatttgctga	ctccggtacaacgggtaagtatgtgttttgacaaaactgaaaaatctggaagttgcatgtgtttcagataactttcagtttaattttcagaaaaagaagaaaactaaccaaacaagtcgtgcatcgaccaaatcgggcggacttgtaagcttttactaaccatctctgtcacttagttacttagttacttagatatcttaattttggaataatattttctgttcaaattaaaacatttgcattttcagtacgacacacctggatgcccaacgctccctcaccatctcatcgctctttgtgacatttctgccgatccaggaggttcggtagagtttatgagagaatgtactacaattgacaagccatttgccatttatgatgcagattttaacacctcat…	atggggttattcaag		923	0
WBVar00092198	ok927	UV/TMP	III	4148910	4149545	ataaagcgcttattc	tgtgtgtccatagtttgtagtctatgtagtctttgtagtctgtgaagttttgacttctggagggatagtgagttggggttagtgtagggatatagtcggggtactgtagtggtacaatagtggtacggtaggaatactgtagggttacggtagtttcataaaaattaattttcagctctagaagtcgggggccgcgccgaaggtgcggaccacagctggttttttataaagtgcaatcgtggtaggatttccaaacaaaattttggcaacttatagtatctcgggtcattttatagatatcagaaaatgttgaactacaaaactatagaaaaatacatgataaatattttgtcaattggcaaaatttcgaaaaatcaaaaacaactgagctatgggatg…	aattgtttctcgact		635	0
WBVar00092202	ok931	UV/TMP	X	17408977	17409820	gactagtgccacaaa	aattactccgcgtgtcctcatttcttttgcacacctgtgtcttgtgcattattgcgtgacagtgttcacattgtgtggatttacgaagaacacatatttctcacgcttcaatcattttttgcacaatttctcccgcttgttcaactatcttagtgaaaatttcattgaaattgttgaatcacagaatattactggactgtgaaggaggaagtggggttctttatgagtttttatcgctgttcatgaaaattccgtatgcgctttcatttgaatacataaaaaattattagttatagctttttcatttttccagaattcacaagaccttttccaacaccaacatgtttccacttcttttcgcaaattaatccccaactcgtcaggtgttcaattgattcg…	ttcagaaaaaattaa		843	0
WBVar00092204	ok933	UV/TMP	X	13645436	13646233	tgttgagtcgaaatt	ttcgtcagcactggaaaatattgtttattttagtgagcggcgctgaagtttgtattgtctagaaaataaattaaatgtactcctaatgatatataaaacaatagaattcgtcaggctattacattgttttagtccgaaaattttttttataagtaaaagtttaatgactaaagttaaagtacgcagccgacaccgatccatgtcggctatatgtattttcactttgccgtaaaaaacataaaagttccataaaaagtatattaggaaatagaaatcagcatatgatctaaacctacatgccctttccggaaacttttctgaagatttcatgctttgattgttgcatttcagagcctaaaggtcaaaaacattcgttttttaaagatatagttttttagt…	agatctgctaaaagt		797	0
WBVar00092212	ok941	UV/TMP	III	6807331	6808216	atttggtaatacgcg	ttgagagtgggggggggggggggggcaccatccagccagtcgatcgctcaactttttcgatgtaatctcttttttggaaaagacggcgccgtacgtttcattctctaactctctacaacgtaatattatagatctatctatattcagtctatgacatacaacaagtgagacgtttaccgccaaaatctcattgttttgactcttcattcacacctattccgatcacttccggtccacgtcaccaatacatgagctccgaaaatggggcgtggcccagatggagtcgtctgtttccaaatgaaagtgttccatgtatgacacgagatcaacgtggatacgtccatgtggagataaccactagaagaggcggtcagagagcagcagacgttgaaatgatga…	atattacctatagta		885	0
WBVar00092222	ok951	UV/TMP	IV	6614395	6615184	gtattcacgtcgatc	aactgtccaagtttcgaaccacacctctcgccaagacattcaatctaaataagtttagatgcatatattataaaatcttttttacgaatctctttgactctcaccgatccagttgaattaaatttatttgatgccctttgttcaagtggcaagggaattcttcgaacgagactccaaaatccgggattacacacaatgtattgcgtgttttttgatcgaatatccttattcgtgcacaaaactgtatcacatttcatacaaacgatcttgtacacaatattccgattaatttgctctttaattctttgtgctttatcggtatcttctctctggattcgaggccagactttattgctttcctcatctacacattgtcggaattctcctggcgaattttgg…	gtaaaaacttgatta		789	0
WBVar00092225	ok954	UV/TMP	X	6752872	6753704	tcttccgaagaatgt	gcttctgctgacttgtctcaagtaatgaaaaatggcaattgaaacaaccaccataatcaattgaagcaagaaggtgttgggacgactcaatgcacagtctttgactgaaaactacagtatttaaaaaatcccgttaattgataaaccttcagtaacagtgcagtttgcggcgttctcaatgtagtatttcagattctcaatactgttgtgctcttcttgctaaaaaactatttgctaacttaatttcgtttatactcaaacttacgaggtggataaattcaacaacttctgagaagaaaatcaaagagatgagagcgcagaaaatgtcttccgtgtaaatcgtgacataatgaatcaagtgagcacagtttgttgcagccccgacgatggaaatgaaga…	ttttacgtcacaagt		832	0
WBVar00092226	ok955	UV/TMP	X	15934518	15935176	ccagctcttcggaat	agagcaaaaaaaaaaaaaccaaaaaaaaaaaaattttgcgacgcagtttttatctgaatttttgctacatcgtccataaagcaggtatattttaagacaattgtaaatttcagattagtttttgctgtttttttgtgcacctaccacacaaaaattgcattaaaaagttttaccgcagttttcggatatttttaccattttaagaaaatgttcaaatgtataataacaagttcggtatttaggggaatttatgacaacctttaaaaaaacctacgtcattcaaatctgcctgcatcaaaacgttcttcttcaatgactgattcaaaatccaaggttgttgtgagagataagctaccgaacctcttactccaacgtatccacaaactttttccatttctc…	caatagctgcagtgt		658	0
WBVar00092227	ok956	UV/TMP	IV	11947909	11948804	tatgataatcctcca	aaatatcatcaatgtcttctgccttctgtggagctttcggtgggagcaatgctttcagataaccaggtttcagtgcaggagagcaacgggctgcacggatgctctcgtcttgtttcatcagataatccacaactttctttgccgcatttcggaattgatccctcgacattccattcacatcaacttcttctttgactgcctcagttggtttgaactcttcaactttctcttttttcgcaaatgcttgttcttctccgccgattgaatcaaagtgttttgtgtggtgtatttctggcatcattactgaaaaaaacacccggattggtaatgcctactcctaaattgagagggaaattgtataaaactgcacatttcggtacgaaaattgaacttttacag…	gcacgcaacgccctt		895	0
WBVar00092229	ok958	UV/TMP	IV	9799242	9799957	caggtgctcaaaaaa	cttgagatcatactacgattagctgacatgtgaccccataaactcatttctagcaagatctttgtttactgtcaattcaaaaacctgttttgaaatatcaactctccctctctttacattattcgtttcctttgctccttcttttgaaataatttactaaaaatacgtttttttctgtttttttaggaattttcaatcctccttgggtcccaccgctgtgatatcaaaatggtattacgagagcaagagcatgagccattcttcattaaaattgatggaaaatggtgtcaaattgacgatgctgtcctgagatcacatccaggtggtagtgcaattactacctataaaaatatggatgtaagctttctatttaattaaaaaaataaaaagcggtcggtt…	aataatatcatgcca	aaaa	715	4
WBVar00092230	ok959	UV/TMP	I	5200753	5201736	gctccagtccatctc	aatctcgtatgccttccttttggttcaaagaacaatggaggaatgggacgttcttcaatatcttggaatacctgaaataaatatttaaattgccaaaataaattaatctcattatacctttgcatcaatcatttcagcttttgcagttggtgcaccgaacagtcttggtaatgcacgaattgttttgacacgtgttctacctttctgttcatcagttaacatttgccttcctttcaatgtattctctaatttatcatccatgaacaatgcagcaagacttggattattcttcaaatttgtcaaaactcttgattcttttgcaattttccattcggtacttggatgtcttcgtatttcctcttgaacttttggatcagatccaattaataatggaagcat…	tgattttttctcaat		983	0
WBVar00092234	ok963	UV/TMP	IV	3337169	3338012	gttgagaagatcgat	acagaggagagagcacgggaagctcagacacgttggacacttagaggggcttaaggaattaatttaatagtttctgtttcctccttgagcatgagcccactgctgagcaccggattgacctccccagccgccttgctgctggccttggcctccccagccaccgccgccgcctccttgttgaggacctccccagcctccttgctgctgttgctgtggtcctccccatccgccttgaccgccgccgccttgctgtccccagccaccacctccttgctgctgttgtgggcctccccatccgccttgaccgccgcctccttgctgtccccagccaccgccgtaatctgaaagttaataatattagaatcgagaattcacaagccagaatccaactacctccgc…	tcttatcatcacgtg	cattaaga	843	8
WBVar00092246	ok975	UV/TMP	II	6931569	6932386	aaaaatctactacgc	cgacgggatgtcaattcggtttttgtaaatattcttaattttcaggtagcacttcaagatcgagtatacgaacgggtgaaaaatgcgtgcttacggtctctaagctgtgaagtgtcggctgcttcaaagaaaaatcccgtacaacctccgcctccaccgttatcaaggtctacaacacccagaaagattcatccatatgtgatacacgaggaaccgttacatggttaattttatttctattttaaaacatttaaaagtggagtagtgtatgttggtttttgtcctgaatgacacaaaacagtcaatataccgaatttaactgtaaaaacagccttacaagtttttttttccaactttttaatgatttttttttaatttgcgaagaaaaattttgaagtc…	tgcttatatatttcg	ttatatatttcggtaa	817	16
WBVar00092247	ok976	UV/TMP	IV	8542470	8543333	attatttaattcttc	taagggactaatcgatcaattttagatcaattatagtacgccctactttatactgtacgtacatattcaataaagttgacactgataagaatgctgtgttaagaagagcacatgggaatctttatgataacacggtttaaacaatcaaatatgaatatttgaattgaatcataatcgaatgaatcataaagaataagactaaaattcattttaaatacaccgaaatggaaacgaaatacactaacacgaatcacgaacacataaaaatttaaaactaaaaatatcagttatgatttaaaagggatttttgataatacaagatgattttataaaatgtttgattattttcaggtggtactacatgattgaaaccggtttctactattcacttcttatcgg…	cattcattgttattc		863	0
WBVar00092251	ok980	UV/TMP	IV	8713128	8713933	tattgaactttttct	tacctgttctgacattgttatttctgaataacgtcatcatttcttcgcacttttttgccagttcagtgtctccgaatgtgcaaaattgtagtggtcgatcagaaattccacaagcaattacttgaattaggactgaaaaattattaatagtattttattctgcaaaatggtacgctatgttcattttgccgtccattggaaaacttgctgtagctgaaaaggaattctgaataaaacgaaaaaaaaaaaacgtacattttaatggtttatttcctcgaaatgctccacatccccaccatcccgatacaactggaatttttgaaaatccgtcaccggcactcaaaaatccaattgcagcttttcgaacttctcgtgttaatttttcagttgttaattgat…	gaatcgctaaaaatt		805	0
WBVar00092252	ok981	UV/TMP	I	4772268	4772596	ttgcgccgtctccat	tcgagtcgaacattccgatcattaaacggcaagtttccggattgaatgggttccatgttccgttggagagagcagtttgaagctcatcggaactgatttgccctgatctgaaaactgggaaattttgtttaatttttaaatattatgtaaataataaataaaattttaaatattaaatattaaataaaaaaatataaataaaaattttaaatttataaatgtttgtttttgcgattcttggctcttgaaaaaatacaaaaattatattctgcgcataaaatacggtaaccagtctcgaaacgacaagttctggtttttgttaaaagat	acgcgcctttgaaga		328	0
WBVar00092261	ok990	UV/TMP	I	11847034	11847924	tggtccctatatatt	ctatttcaggcccgtgggtcggcaactgtatcggactccgaaattacacgtatttctatcgattcgtattttgtctttcaattcttgtgatctacctatttgccagtgcagtcacacatatcagtttatgtgagttccatgtgatttttcaaatcaatttaccgtatttgctctattagtcttgcatgcaagactaattttcaattgacctgtaggagtgcaagactaatagagaaaatacggtatattcttgtcatcttttaatacatagatacataaaattgggaaatttgaaaaaaaaataaaggataaaacaaaaagtttgaatgtttccagtagctcaagagatgccattcggagatgtcatgcgaaaaactcccgggtctgcagtcgtcattg…	actataacaaaaaga		890	0
WBVar00092263	ok992	UV/TMP	I	9665848	9666818	gaacaggatttttaa	tcgctgcatacctatttcaagtagaggtatttactgtttagttcatcatgacaatccaactgtttaattttcgagaagctaaaaatttatgtactcatttattggaatcaacgcatgatattttgttgagaagtgtctaattaaatacgtttctttttgaatcagaaaaagctcagagaataaaaagttgattatcttttttaaactgacaggatatttttaaggaatatggtctcgatgctgcaatcggagagtttgctgaaaatcgacagaagggaatttacaagcaagactacatcgatgatttatttgcaagatatgatcccacagaagatgacaaaattctggctcccgagaagccagactgggaacgagaaatgtctattggcatgagtacac…	gatactgaagtcatc	atcgct	970	6
WBVar00092274	ok1003	UV/TMP	I	13792625	13793410	tttgataaagagaga	gcatcatgaacaattgtgtatgaaaagatttatattaaataaaaagtttacattaaataaataaatgaaaattattttttttcgaaaaatatgaaattatcggtgaaaaatcgttaaaatccggccaaaaaagcggaaaatttgcggagaaggctgcccatttcagcgtaatcggcaattttgatagcatcttccaattcacaccatttccaattttgatgttcatgagatagttgaacgtcgtctggattgttgagcttggcgagccaatatttcactgattttggcttcccttttgcctgtaaatttagcgaaatttgggattttttttagtgtttagttcaattttcaaatgaaaaatcgatttaaaaaatatgtaaattcgctgaaaacccaatt…	aaaaaatttttcaat	aaaa	785	4
WBVar00092280	ok1009	UV/TMP	III	4401985	4402977	gtctgtcaagttcac	ggatcagttctcggctccgcagacagtcatcaacttgccaggatatgccacgtgtatcgagtcgactgatcatccggttgacgtggaagaattggacactacaactgcagtcaacatcgaaagaggtacaatttgctgttttggttcaaaataattaaaatctttaaatttcagatgtctccactgctgctccaattggttcaatgatgggatttgttgatgagtacaaacgtcgtcaattgaacaaaggatgctggttgtccaactacatctgtggaactgaaaagcaaccggagaagcagtcaatgagatcttctcgtagatcaagccgttcgtcgaatcgttctgcaaagagctcaaaggcttgccgtgttcaggctaataagaagaacaaaagtg…	aaaaatgggacttgg		992	0
WBVar00092286	ok1015	UV/TMP	II	10787159	10788116	tgatttcctatatat	ttccaaacatataacccctacctatcctatctattcagacccataattcaccaaaaaacgatgattgcacttattgaaaattgagaataaatttgtgctatgcccctcaattgaaaaaaaaccatgaccgatttgaaaggatttacgagattatgatcagatttcaagttcaattttcggggcggtggatactcaaataaagtcttttttttttgttatttgccagaaaaatgttgaaactactcgctttcgtcgctcttttgtccgtttctgtcagtgccaacgtggatatgaccggtttcggtaagattctataggttttcgttgcgagacccaaaaaatttcaggtcttccagccgacaatcacaaggttgcactcggaggtccgatccaggaatc…	agttttatagattct		957	0
WBVar00092306	ok1036	UV/TMP	IV	7449933	7450514	aaacgaaatttcgaa	ctaccaaaaaaaatagagaaattttaataaggaagtaagaaaattggttgtttaacaccattttgagttcattcgagtaataaaaattgaactactccatttttgaacccatttgttttttagtttaaaatgctcacctttgcgaaatgtttgagataacaatccaagcagaatggattttcatctcttgtcatatacctcgatcctcctaatttaaaatcacacttataacaggcaaaatgatcaaaatgccatgatttctcttcggcaaatgtgtactcgttggcgaagatgagctgaaacatgaatttaaaaaaaatatcaaaactacaaagtacctcatcacatcccgcacatcttggataaagttgatcagcataatgtctaccacagtaatat…	tgcggcagtcattga		581	0
WBVar00092319	ok1049	UV/TMP	V	7542650	7543463	agtgtacctttaaaa	ttatttatatttttttgaacaaaaaataaaaataacttactttgttgccaaacttgtagcaattgcgaaaatgattccaattgctgctccacctagagccaccacaaagaaagatagacctcctgtagcataatcccagggagacaagttttcggaaccgattagtgcaaaacttttgaacatttggtataggacctgtaattttttttgtagatttaactaattctgtttaggaaaaaggtatttacactatatgaaaactcaccacagtgactccatcattgaaaagagcctctccgaatacattaataaacagaaattcattaacatgaatctcttcgaaaattgcaatcacagcaactggatccacggctgagattagagcagaaaaaacgagaa…	aacccacgataataa		813	0
WBVar00092334	ok1065	UV/TMP	III	10952217	10953037	aaaattgattgctca	atcgagaattcaaaaattcggcttcattgtcactagagcgcattctgttcactcacctttattaatagtgactgttgacgaagtgacgactggttgagtgcatggtgacgtggcttcgcagaaatactcgcccgccgtacgctcgtcgaggcagtcgattcgaagcgcttaattaaaaagtttttttttttttttcatttctttgaattgtctttgaatctattcttggaaatgttgttcgctttctcaatcaattatgttttactgcggctagtgacgaaactcggattctaactgaaaaactggaaatttggactttcgaaggatggcctagaaacatcagttgtgacctagaatttcagaagtggcaagggagttttaaggccctggatttttaga…	atcagtaatggccta	ttgggg	820	6
WBVar00092335	ok1066	UV/TMP	III	6937057	6937765	taatgcgaaaagatt	tgcgcctttaaggattactgttattaaaaacttggtgtgatgttttcatatatttccttaacatttctaatctttcgagtgaaacaattaataatcacataaagattcgagaaaacggatggcaaattaaaaaaaaatcgtaggcaagaaaagtttcaacctacagtaatccttaaaggcgcatactcttttgcagctaacaaactctttattatttcgtgtcgagatcggctaccgcacttttttgaacaaaatcttgcatatttgttataaattaaggagtgcccgaatttctcgaaggacgaaaaattcgaaaaactaatattttcagtgtggcagttggcgcttcttcaatggctcttgtcgttggatatcctttggcaaaacgtttcacctact…	gaagagttttgagaa		708	0
WBVar00092362	ok1093	UV/TMP	III	864127	864899	ctatttttacacata	caaaaaatttcaatttagtgcgtctcactaaaaaaaaataacaaaaaacacagctttttcgaactattttcgagtttttggagtatttctcaagatccaaatttcatactcaaatgttttgtatgtgtaaaaatagtttgcacatggttacatcatttttgtataaaaattcaagaattttcgacaaaaatttttttgtagattttttgacgagcgacaaaaaaaatttttttggacggattttttttcaaacttttcttgttttcttacattgtgtacttaattaagcaatatccgcacacaaacctcagttgaaacctgaaaagaagcgagatctgaaaatgcctgaaaaaattggctccgagtacggacacttcggacggccaaaaaattttgtga…	ttccttcaagaattc		772	0
WBVar00092399	ok1134	UV/TMP	II	11493455	11494353	gggttgggttgacct	tcgagtcattagaagcttgattctgataaggttgttgagtcgatttttgcaggagattctgaaatttaaaagtaaagctttttaataagtttatattgttttacacaaaaatcaataaaggacgaagcggtgaacattttagttttctagttttttagatgttaatttatgatttttaaatttgaatttttcgcagaatttatgttatgggcaactggaatccatctgaatttcctgctcaaaacattaccgttaactttctcctcatcctcatcttcactcgattctccgagtaagctcagatcgtcttctagcgacgattccaccggagctgagtcttcttccatcttcatcgactcctctctctcgttgtcgctctttttctcgttcccattttcg…	cctccggaaatagtc		898	0
WBVar00092403	ok1138	UV/TMP	IV	13046932	13047842	accgcatgccaacct	gattatcgacaagtcaggcagactttactttcctgttgttgttttttttcccaaaatctcatcatcctgtgaatgtttctcctacgtgtaataataaaactgttatatttttgatcaagacttttcccaacagaatatacaaaataccatgagaacccacccaccgttcccatcaatttaaacaccggcaaaaagatgagcttctcatgttcccaggcatctctacattgccagtcaacagttcattctctcggtttgtaccaaatgcggacggttcttctacttctttttgcttcggcaattggtgagtttttgctgaaaaatttttgaaactctgaaagtaatccgttcaggtgtttggagtgataacttctcgaaagagggacaactcaatctgct…	taattacaggcaacc		910	0
WBVar00092407	ok1144	UV/TMP	IV	2795139	2795622	ctacacagtaatccc	cgtaaatgtacatgttcgattcgtaaattcacacagtactcctgtcatatcgtccgtcgttaatttcaatttttgccgaaaaatgcctaaaattttttaaaacagaaattttggaaattcattaaaacgtttagaaattaaaaacaaaacaaaaacatattttctaaaataagtgctcccgaaaatagaaaaaaatgttaaaaaatttaattgattgttttaatcaattttttaaaattttaattagaaacacatattatagaaaaaaaaacgatcgcacaaaaataaacaacgacgcaacgacactccgctgtttttaagccccgcccacgatttcatttgcactgcggccgccacatttcagggcaaatgaaatcgtgggcggggcttaaaaatagc…	caaaaaattataatt	ggaaaaggg	483	9
WBVar00092431	ok1175	UV/TMP	X	5494878	5495720	gacaaggtgaagttt	cagctgtatcaacaatgtgatacagcgctctacacaccgcctaacgagcatttcggaattgtcccaattgaggctttggatcaaagaagaccggttattgtctgtgatagtggaggcccagctgaaaccgtcttggaagatattacaggaaccaaggttagtagacataacacttttttaaaattcgtaatgctatattcccttatttttcctcagattgccaagccatgtggcgagcttttggccgaagccatgcttcaccatatgaacaaacgtgattggccagaactggacacagatgagggatacgctaaacaggtttgtgagtcggatcagatagcctctccaaaaggaagaggggattgtttcaaaaagaacaatagctcttatcgactcgcg…	taaaatttataattt		842	0
WBVar00092444	ok1188	UV/TMP	II	4802104	4802901	aggaaagaaaaaaat	attactgtagttttgtgatgtgttgaaaagacaaaaagacagtcaaaaagctcatgtttcattccggcaagatatattaaatagaggtgaaatgataaagagtcaatcacaattgaaactaaaaaaaataagtcaaatatctacagagctcaaaaaaaccgtattaagggaggtaattatcacaacaacaacgaaaaaacctgacagtgtgaatatgtgaaccatttgaagaaaattatccatccagaagcttgagtgattttagtgcaagtgcatgttacgctgagagatcactctaatatgtagtattacggtaatactaaattttgatctcgtagctaaaacgacagtaattcaaaatcgaactacagtagtaattggaagaagtactgtagctta…	gggacgacggacaat		797	0
WBVar00092505	ok1259	UV/TMP	IV	387414	388218	cagaggagaagagtt	agggacagcgagactgatgcatggaagaaggcgatacgagatgctggtcagtccccggatccgaaacgcgcgccacgctactcaccaccaccgtcttcgactcccactccaaccccaccaccgtcgtcgtcttcgtcccccactccaacccctttgagacgttcgccgcggttccaaacctcgaacaactaatctccttcctgctgaattaaatttttaactaacccacatttcttgtatatttgtatattgcaaacacttcccacatcccatcccagcatcccacacccatttgtatactattagggacaatacggggtttccacattacatgtagagtgaataaatcttgtactatatttgttttctaatctccttcccgcagaaaacccacatttc…	cgattcgaaaaatgg		804	0
WBVar00092534	ok1296	EMS	V	13004261	13004980	ttatcgatgaatcca	cttctgcttctccgttggatggtcttggattcagtgacatcttgacgatgagctttgaaatgatagaaacgggcaaaatgaattctgctattgctccaatcaatgcaaatgctccaccaccgccaggtccaccgtcttcattgttacctctgatcaacacgaatgcacctccgccacctccgatgccatcaatcaatgggcatgccccaaaccctccaccacctccaccacttctgggtatcgcaccgatgtcgacgaacgcgccaccacctccaccaatgccagggatggctccattatcgactggagcgccaacacctccaccacctccaccagttgggatggcaaatggtggcccacctccaccgcctccactgccgctcgatttactcaaaggag…	atattttcagatgga		719	0
WBVar00092536	ok1303	UV/TMP	II	4673651	4673922	tcattttaagatact	ccgaccttttcacttttaatttcctgagccattatttatgtatttatgatttttgaacgtcaagtgagtgtgaaaataaataaaattaaattttcaatgcaattcgatctcaaagacctcttatcaaccaaaatgatttcgagcaagtcaaaatgagcagcttcaagtggtgtcaggctgtcccatcgccccactgcacacaaacagcgggaaatagttcttcaacttttgtgacgtcacagcgcaattttgaatatgtattctcccgcct	ttcgtgtgcagtgga		271	0
WBVar00092562	ok1334	UV/TMP	V	13127494	13128490	ttgaggtgagtgtgt	aggcgatggatttcttcaagttatcgaaaataagacgtccttcttcaacaccaacgacgatggaagcgaagttatcatcaagcaagatcatgtcagcagcttgttttgacacatcagatccagcaatacccatagcaactccgatgtcggccttctttaaagctggagaatcgttgactccgtctccggttacagcgacgatttgaccttgcttctggaatccttcgacgatcatcagcttttgctgcggtgaagtacgagcgaatacgatttcagagtggtacttgatgatctcggcaagctgatcctcgctcatctcacggagatcggatccgtgaataacagcggccttggcttcacgtgggttgacttcttcgactggaattccacgacggatag…	ttggagtgtcttgtt		996	0
WBVar00092564	ok1336	UV/TMP	II	14629020	14629868	cgggccgaaatccta	tgaagcagttatttccaaaaatcttttcatcgcaaagttgaaggatgtcaggtcagcaccatgctgtaaggagctgaccggtcaagaatgcactcagccaattaagctagccaacccaacattcagccatccatctcaacgagaaggggacggaactgttcacctcacatggccagattgctttgatatgggaattgatgtcactcttccaccaggagttcatattaataggctcgccatgaagcttgatgtctccatccaaccaatcggaaagctccgatgcatggatgttgccacctgcggtcgtgaatgcttctactgtgattggtgcaaggaatctcgaaagctgaaacttttggagaacaccgagggaaatctctgcagagccaccggcgaacg…	agaagtgtggagctt		848	0
WBVar00092568	ok1341	UV/TMP	IV	8182042	8182911	ccccgtccatatata	tttattgttgttttttggtcggcgatgctcagaggacagtaggaggaggagcttttttctcttagaatgaaattaattaaattcgagaaaaaaacgaaacgaaagtagttctacaaggatagaaataaaacatcgcagaagattttatttaatcagaaaaaaatatttagaaataaaaacctactttatattagtagttaattgtgaatagagaataaaatctatatggttcattaagaattccattttaggattgaatattgactaaataaaattcattccatcatttttattgtccaagtcggtttggataaaaagagcaaaacgggaagcggctcatggagactactcaaaggtggtttcccaacgaagcacacgcatttcgaatttataattgac…	cattcggtttttgag		869	0
WBVar00092580	ok1355	UV/TMP	II	6589319	6590304	caacgtacttatcgc	aatctttcattcgaagcaatgccttcttaacgtgctccgtgtttcgccagctcgctgttaatcgatcgccgctccggcaattgtcgttttgtttgtattaaatctccatagcaattctctcaaaggcgggccattgctatattgctagtaaaacaagttcccaattttacttttcaatacattctttgactgatgtatcatgtgatctcttttttgttcttctcgattacactatctaaaaatgatgacgtatttgcttcgcgcctatttggttgaagtgatgattcatccattgattgtcgtctccacttgtgcttttttcctacgtcctaccacttccttttaagcgttttgtatattcgctttttcatttattttttttttgcagaaaatgagcct…	tttttttccagagag	tt	985	2
WBVar00092582	ok1357	UV/TMP	X	9590753	9591559	ttatagtcgcatact	atcacctagaatcgcctagaatctaaaaaaaccaaatatttgttatacgcttttgtaaaatcgtttttttaacataattatggttgaaatgataaaattgtttagtgactttgagtcacaaaaagctatttttaggcagttttaaagaaataaagtaataaaataaaataaaataaaaacaattataattttagtcggaagccgatgatattggaagaattgtgttcagcttgaaagctccaaccagttatacaagtgtcaaaaccaactacacacaaacacaattgatagtttatattactgataatcatgatgttgtcaccgaatttccaaggttctacttgtatccaaatgaatggaatcgaatgcggttcacagcgagactgattgagttgattc…	atgtgtggaatagcg	c	806	1
WBVar00092592	ok1373	EMS	X	7066734	7067312	tttccgaaggatccc	ttgagcacggcgtacttgttcttgcggaagttcaaagcagtcatggctggatatccaaaacctccaacttcgaaggactcctcaagagctggctgagcggctccttcaacccaaatccatctgaaattatttaaattagaatgaaattttgtaaaattatataaaacatacccccaaaggttcttcttgaatttctcggattgctccttgagcatagccaaataattgtttctgcactccgattggcagtcaagaatgtgtgggaggaaggcaaaaatgcaaagctgtttctccttgcatgcatcctctacgacttgttggttgattccttcaaagacctctggagctggcatgttttcttgagcacgagctgaagcccaggcaacgatgtcagaagat…	aaggcttttgcagtg		578	0
WBVar00092595	ok1376	UV/TMP	II	6292826	6293673	atgggaattgctgtt	gaagaggaaattgatggcttacggctgaaatatattattctttgaggtttcgtttgaatttgctgaaatatgttttgttattgtatgaaatgtttcatttttaagtttcatctattagaacgccggtgtggtcaaattcaatacgattgtgttgttattttgcatttataaataagactttcgacatttttcataaacgtttcaccgctagaatattataaaaaccaccaaaaagccattttttagtagtgtctcatatttggctactaatctgttttcatcttttctcacctatcgggctctattaaatccggtgacgcaattccaaaatcgtaaatcattgagattgcaggagtatgtggacgatttggaaaatcagaatgtatgcagtcgtcagca…	tcaaaatttctacat		847	0
WBVar00092610	ok1395	UV/TMP	IV	6811976	6812778	aaaaaatcagactgt	aggcaaacttttcttccttcaaaaaaaaaaacaatcaaaaaactgctttcaattctcaattcattcattttgtcttcatattccaattttttttcaacttaatgtttcaactcaaacaaaattaatttcagagctacttcaaacgacaatggatgctttaacagattcgggttcagacccacttctctctgcagctcttggatctccaattcatcacgcaattctttcaatggatgatgaagtcgatggaaattgtgatgatgttgacgatatctcaccagaaagtcatcatgacaatcattttattgattttaccgatgatcttgttgtacaaaccgagaggaatttaagcaaaaaaggaagaacttcaaatcgaaatgcacgacagggatatgagtg…	ttttctttttttcaa		802	0
WBVar00092613	ok1398	EMS	II	9161878	9162632	gtcaaagaattgctc	actgaaagatcctcgaaactcgatgtattggatatcttccgattcgttgcaatcctttgggttatgcttaaccatactggaagtgaaggaagaattgatattttggatcgactaccatctgctgatgcattcaaaagtgcaatgcatgatcatccaatttttggagctctcatgggaaactctgctcttggagttgaaattttccttgtactttctggacttttggcagctagatcgtggcttcgtaaagccgatgagccatttttccaacattggaaatcatttattgctcgtagactactccgcttggctccatccatgttcatttttgtctacatcgctgctggtccaatcatgaatgctcttctcccacgatactcctcttcaatggtctccgct…	tccttatcggtcttc	cttatcggagaaatttgc	754	18
WBVar00092614	ok1399	UV/TMP	I	384758	385627	gaaatgcgtcaaatt	ccgaatccgaatcaaatacccccacaaatggttcaagggggtccccatatggtatctgtaggcgcccggccaatgatcaggcctatgggccccggcggcccaagcccaatgggcctacaaggccccgtacgagggccgatgggacatcagatggtccagatgcatcctcctcccccaccacagcagattcaacagcagcacccggctccccctgtagaaatggaggtggaagagaatttacagcctaccgcggcggccacggccacgaggcaatatcctgaaggatcgctgaaatcgtcgattctgaagccggatgaggtgctgaataggatcacgaaacgaatgatgtcatcgtgttcggtggaagaggaggcgcttgtcgcgatttcagatgctgtt…	acttgcttcgtgtcg		869	0
WBVar00092616	ok1401	EMS	III	10756510	10757235	gaaaattgtcgaaaa	atcgtgccgcagagttgcgaaattaggctcctcctctctttctagttataatgtcttattattgtccaaaaaatgtgaaaaaagattcacgcttgtccacgtgcagtatcctccgtaacatgtaagtatcaaactgcgccgaaaaaccttccaaaacttgcgaaaatcacgaattaatcgttctatttcaaaccttttgcggtattcataatattctcagtattctgctgacatattgggcattttgacgacttttggaacgatttcaacgcacaaccggtgcaaaagtagtgcttgcattttgtcacgatcggatcaacaaatggatttccgcaaataaaacaatcctccggaaacgtatcgtcgccttcatgaatctcgtaattcgcatcgtcttca…	ttgagcctgggcatc		725	0
WBVar00092617	ok1402	EMS	II	9162358	9163073	atgggatatctttgg	tatttgggactcgacatgcaactttacatggttgctccaatcttcttgaatcttcttcacaagtttccaaaacgtggaatggctctcactattaccactataattgcctctatggtcatccgtgcgggttactgtaccgcctatggaacttgcaaccaaagtgatgtcgatattccattcatttcatatccagggcaagacgcagagacattgaagagtatttatgctggactttgggacatgtactcaagaccatataccaagtgtggtccattccttatcggtcttcttctcggatacatcacagtttccagcaaagtaagtttcaactttttgaaattagataattaaaattaactttctatctttcagtacatcatggtttcgactacatccaag…	cttgccaagctcacc		715	0
WBVar00092628	ok1413	UV/TMP	I	4735695	4736465	tcatgaaagttgcaa	gatacatggcagttgaaacaggtagagatggatgataagtgagaagttaaatttcatattctaaggcggaggtgttggtccgttcatgcacattgcggtgagcggttttatgtgaccatcccattgtgcgacctttttattgttctccacatcccagattttgacctgattgtcgtttccgccagtgaagatgtatctggaaatattgattgaacttttcaaaaattaatctttttgataacaaaattcttctggaatattcgactattttaattttttcaatttcaatagcttaccttccttcagaagagaaaatagcatcccaattccatccacactctgtctgcagggaacctttgatttccatagtttccgaattaaaaacataaacttcttttt…	tgtgtttgatgtgtg		770	0
WBVar00092649	ok1435	EMS	I	6295677	6296450	ataaactttgcaaaa	tttaaaaccattcagaaagtataataaacctcggccagaactctgtaaccaacgataaacgaaattaaattgaaaagtgggccaaactacagtaacctttttctctactcgaaattcaagtgcaaaagacagaaagttgaaaagttttttactgtcgaactcggtctcatcatgacttaaaataaaataattcattttttatcatatcaaaatttttcctaatttccaggcgagtagattcagcgacagggagtgtatcaccacgagtatgtgctgctgatgctttaccaacaactaccccagccgcttcaacagctttacgtcaaacacaaaaagctccaaaaactccatacgtgattctaccagcatcggatacttttgaaaaatttcgaaaaacta…	attgggagttcgttt		773	0
WBVar00092660	ok1446	EMS	X	7386533	7387312	aactttttttttgaa	tcagttataaatagagaaacaattttagtctaacaggtattttgccgtttgttgaatatagctcaaacatataacataaacagttagagatacttgggcatgttcgcaagttccgttttttttcatatacatattaccaacggtgaaccacctctgttgtaaaaatctgccagtaaaatgagaaaaggaagatcgcacagccatctaatttttcaaatagacttgaagattttcattcaaagaacgtaacttcttgagacatcaagaattgttttccataggacaccaaaaaacaaaaatccaatttcaaagttacagatattattcggtgaagaaattgaaaattgcatcaaatcgtaaacaatgtttccatgctgttttggtttcattggctatttg…	aacaaaatgagcaaa		779	0
WBVar00092663	ok1449	EMS	II	7752896	7753759	cctcctaaaaataaa	ttatgaaaaatactgtttaaaaaataaaatgttgaaaactcacaattgcgtctccattcttggtgaaaatgaaagtcggcatcatcttgacatcatatttggaacaaagatcttcctataattactggatttgatgaagagttttaccgaattaccattaaagaattatcatttaagtacgcataaaaaatgttttttttttccgaaaaattaagttttagttgttggttgaaatagcccaaagccgtattggtttaaatttgaaaaattagttagaaaaacataattaactggtcctataaccaagaacaagataaaagttatatttatatataaagggcttgtattgttttattgaacaactaaaattatctgaaaacactaaccgcttcatcgaca…	aaaaactgaagaatg	attt	863	4
WBVar00092668	ok1454	EMS	V	423251	424011	gccaagactctaccg	cccacgcatatctgtacactgattttccactggatactgcagaagaaactaatactcaaattttctcgaacccgatgcatactgacaaagccgatttgtattttgcaaatgtggaaaaattctcgttgagcctagtagcattctatctgaaaacttatcgaggtgtcaatttcagcattgaaccaggatactgtaagtggaattgagattaaggtcgcaacttaaaaaaatgaattcattgaagacagtattgatggaaaaagaacatcagccttcaccactactggattctatatgaagcccctggccagaaatgctagtaccataactgttaatatcaagcgagatgttagatattctggagcttctggtgcaaatgtaagtttcattttgatacca…	gagtcgtccaattat		760	0
WBVar00092669	ok1455	EMS	IV	12277277	12277971	cacgaatagtagctg	ttggatgtatgtttgatcctgtttcgagtttatcggattttgtagtatgacaatgatttaggaaaagggacattcctttgagaaaatctttcggttgacctacatccatccaaaagccaggaagtacaaaagcgtacaaatttccagagaatgccatttcggggaaaatttccttctcgatactagtaggtttcagtgggatgcggtcgagaattttggagctaaaaatgtagagacctgcattgatcttgttaccaacgtattcctgtggtttctccacaaaatcatcaatttttcctttatcttgatcgaaaactactactccatatttcgatggttcttctacttttgtaacggcaattgttccttcttttccgtgattcttgtggaattcaacca…	ggttagtgtaagcgg		694	0
WBVar00092670	ok1456	EMS	IV	12276478	12277120	tcacagcaatcgact	tgtgtggcaagacactggcaccgttgagatataattcatcctttacaacctgtaatttaaaatgtttaagttttcaattagaacaaacgaattcatgtcgtcttaccacatcatctccaataacacaaatattctcgatacgaacccagcttccaatgtgacattttcgaccaactatacttccagaaacccatgaatagttgccaattgactgcaaaaaaaattgatgaaatttaataattttatgtagcacaataaattttgaaccatgggcgcattgccgaccaacaattctagaaaatgagccggggtggcatcaatatttttaatcaaaatttaaaattgaaaatagactttatttcaatttgaaaaatcgaaaaaagtgctccaaaattgtct…	ccaccttcgatcttc		642	0
WBVar00092671	ok1457	EMS	I	9519450	9519964	cccgatatatcttgc	cgccggctacgaagaacgaagaacgtttctcaaagaatctgcttgtcttgtggaaacgaaaccagacgtagaaaattacagccagtcgcatgttaaagttctgaataaaatccgaaacgatccacatcttaatggaaactggaaactgctccccaaatatgatgaggatgtgaaaggcacaatgatgcgaatattgggacaacgagcaatgatttcacaaggaagggaacatgaaatttccacatgtccggattccggccaagagtgaggaattaatttaattatattattttaatacatttcttttcagtgttccattgctttcgccgacttatattactccaaggaaaagaattcgagtaacagagaatctcactttcaacaccttagatatcgttc…	gaaagcatgtattat		514	0
WBVar00092672	ok1458	EMS	V	9535680	9536404	atgttcagattcgtg	tgcttgttgttggggatttgcagcaaccgcagtagctgaagctgctctgacagtgcacttaaagaaagcaatggtgaattgaatgaatcttagagataattttgtcacaagagtgaatttcagaacctttccgaacaagaggtatgtgactgtgcacccaaacatggtccaggatgcaatggaggcgatccagttgatggtcttgaatatattaaagaaatgggattaacaggcggaaaggaatatccttttaatgttaatcgatcaacacaacttggtcgttgcgaatcagagaaatatgatcgagaactgaaccctttggaattagattattatgcaattgatccgttcaatgctgaatatcagatgactcatcatctataccttctgaatttacca…	gcagttctatttatt		724	0
WBVar00092676	ok1462	EMS	X	986379	987303	ctgtctagtttcaca	gtgtcggcttcaatcacatccttgagaatatccatcggattttcttctccggtataaccaccaccccaccggagaactcttgccaaatcgtttccagtaccaagtggaacgattccacacggcggggaaaagcaagcagcatcctggaagtttataactagagcttgatgccctgtttcaaattaaaaaaagtctaagcattagggcttccatgctagcgccaatacgcctaccgcgcctgccttgcggcaaccttcacctgcctcacgccgcgagccgcaccccttagatagtgcggcgctgaacccgaaaagtgtcggccgctgcgaaatgaccccctttcgcacaatgtggtgtgacttctcgccatagtgcataaataaggcaagaggctggctg…	attttgtattttgga		924	0
WBVar00092677	ok1463	EMS	V	10567815	10568554	cttccaagacctcca	actttttgattctgagtggaataccatccttccttgtcacacttggattgaaattctttaacgagtttaatgcattcagatagttgggtaggtgtagtagcttctgtcactgatgcatttttggcccgagcaatgagcaatcgtgaaatccgttgttgcgcacattgatgaccgaattctgcgatcaatgggagcacgtgtcgtaaaaaggcttctgatctgacttcaatcgaaagaagagtggtagctgacgcgttagaggataaagccgaaccaccgacggagaatcctcctgaactagctgatttggaaaaagttgtaccaacttcatcgtcagactcagattcgtgaatatcttttgcttcttcgattctctcaactataatatcttcagagcca…	tcgttccagcttctg		739	0
WBVar00092678	ok1464	EMS	X	16666714	16667584	tcggagaagacgagc	cgcgcatcgactttggaatgatgtagtgattcgaaattgattctgaaattatcaacgtatgagattgtcaaaaataattcaaacaaaaacatacggtctggaacctggtcataacgtggaggatactgctgtgggattggttgtggttgtggtggtggtggaatgggttgtaaggtttgcccgccgtagattggtggttgaggacgttggtgttggatttggctatacgcctcatagattgatctctcgtcttcatagacttcgccaccattaaccttaaactattttttttaaattttatttttaaggttcaactcactctctgaacatgtggaacaacttgtggctttggtggaatcacaggtggcgggacctctcttctgatgctatactgcggat…	tatgggtgaaaaggt		870	0
WBVar00092680	ok1466	EMS	IV	8132853	8133454	tttgaggttttagtt	ggaaacttcgcattgttgattaactttcatatttatatttggctttcatgaaataattttgaaaaaactaaaatacggtacccggtcttgacactacgaattttagttttaagtaaaaacaggtgtgcgccttctaaaagagtactgtaattccaaactttcgttgctatgaaattttcgtagatttttcgtagttttccttaattttgttccaattttagtgtttctatttttatctttaatttttttatacataaatataattttatcgaaaaatcgataaaaaatcctcagcaacaaaagtttgaaattacagtactctttaaaggcgcacacccatttgtatgtgacacagcattgtcgtgtcgaccgggtgcggtattttctaaaatttaatag…	ttcaaaagttttcct	ttt	601	3
WBVar00092686	ok1473	EMS	V	10568148	10569098	gtaccaacttcatcg	tcagactcagattcgtgaatatcttttgcttcttcgattctctcaactataatatcttcagagccatgtcgatgtagaggatttgctcgttcaacagtttccagtagaatatcttgtagagcttccaatcgtttacaaaagtagaactcttcatccataacagctttcacagttttcaaaaaatcagcatgtttcattcttcgtactggctctcccaactgtgtcaaactaggatcaaaatcgttcaaatcaactccattatttagaatttgatttttaataacttgtcgcattacacttttgactccttcaataatttcctctcttaaaactgcaataaatgagtactttcgcattctcatcaatccaagtaggacagcagaaagttctccttcggct…	aaaatctaatagttt		950	0
WBVar00092691	ok1478	EMS	I	5656525	5657381	tgaagatcaatgctt	gtgaatgatttgggtcctttgatccgcgaaatttcaccagcttgaatgaaattattttttgtatataaataggatatttatcattagaactaacctaattccaaatcccattcaacaatagtatgatcccacgagcacgaaaatgcgtgtccagaattccatggacaccattcgactgcggatactttgtcacgatgccctccaatcgtaaccatcggaactttagttttggtttctttctttcggcgtttcttcgcactttcttcttcttcttctttctcatatgttgttgcttcatcagatgcatccaagttccaaattttgagatttgtgtcgactgatccagaaatcgcacgggtcgaatccgagttgactgaaacacattcgacggcacgttca…	tgcgatttgtaccga		856	0
WBVar00092693	ok1480	EMS	V	18650897	18651512	gtaagaaattcgaaa	aattcgttaaaaaccaccttagaaacatctatttttatgacaaaaaaaatggaaaaaattggatttttaaaaatttgcgaaaaatctagattaaatcttcaaaatttcagttgtggaccagtgcggagacgacccctgtggcgagccggaatatttcctctgcacctcaaaaattgagagccatacctgcgcctgtcaagctggttacaccggagccgattgtacatcagaacttggcacggcttgtgccacatcaccatgccgctccggagccacatgtgtctcgtcaaactcgtctgcaacaacagagtactcgtgtatttgcaccgatcaacagtttgggacacattgtgaatgtaggtagatcattttggaatctggccacctgagatggtctgt…	cagagatttgaagtt	tttt	615	4
WBVar00092694	ok1481	EMS	II	6329335	6330248	acgtttgtttctgca	aatcacttctccagaactgaaacaaaacattaaatactggtgtaaaaatcagaaataccgtaatccttctattagtattggcccctgctgctttgctttaaagggtattatctcacttaatattaaatatatcaataaatattacaatacaaacgatagaaaaagaactaacaaatattttgttagttgacaagtttaaaaagaaacctacgacaactgagatataagctatcaaaagtttaccacttcagatcaagttaaacttgtataaagattggaagatgttcacttcgtttttttaaacaacttttactggtgatttctatcccctttttactttttttcaaatcccgccatacttaaatatcgcaattgatgaccaatattataaaaattgat…	ggttcagcattctcg		913	0
WBVar00092695	ok1482	EMS	V	14418545	14419420	gtaacgaatcttgac	tttttcctccgaaatctggataccgcgcttagtgacttagtatttttcacgaacactttgatacctttatcaatcgtagcggaagccactgttttcggatcttcggtcaagtttgtcacgagagacaacatcggagcaaagattatgtatttgaaagtgagtattttctatttacccgtactggtttaaaatcgaattttcagtacatcaaagagcataaccagatgcatcttctacactccttcctcgttccacaaattgatagagtcaacagcagtcatattcagtatgacaaggagatgaaatatcagagacagattttcgaagattatcctttcgtcaagatcttctacccaactaagaagcaatcagtcctcttccctccgcctccattgccaa…	cagccgaagttgctc		875	0
WBVar00092696	ok1483	EMS	III	5890524	5891467	aaaatgttccggatg	gaactttcttcccattgcagctacacatcttccattaatggctccacgacattgagaacagattgaaccacgagattcatgataatgtcgctcacagagtggagcaccgttgtgctcaaagaaacttgcaccattgaaagaaactccgcaatgctgtaaagaacaatccacatatatttagggaagtttacagatgacacaccaaaataaaaataatattttattccaaaaataaaactattgactacagctaaaggaataattctaaaatatttcatgcttaattatgtctatatcgactaggtaaggaaagatacaataaaccgaaaaaccgaaacatcttttttaatggtattataaaatatattaggggtcaaggtttttattaatatgaagttt…	taaactgaaaggctt		943	0
WBVar00092697	ok1484	EMS	III	4921917	4922466	aaaacatgacaaaac	gaatcatgaattattgaaaagatccggtatcatattttttgaaccgaaaatggtcatgtttcgaacctaggtaacttttaaaaaaatgtatatacataggtatttttttaaataaatagtaaactggaaaacctgtttaattttcactatgagacccgaagaactcgggggatgtccaactggggggattaccaactcgggggattggccccgcccacagaaccgtggcttgcaatacgcccatttctgcaactgccgcacggttttaaaatcattttttcttgttaatcctcgctctattgataaaaatacaattttaaaatcgtgcggcagttgcagaaatgggcgtattgcaagccacggttctgtgggcggggccaatcccccgagttggtaatc…	actttttaaaacata		549	0
WBVar00092698	ok1485	EMS	X	6526546	6527158	cagttttctgtgtcg	tatctgtccgtagttgattttttaaaaactatcattttttgttgcatattttggtagtttattttataattgcggcaagtcgtcaagctccaaattgataactccacttttgataatttcaatatgttctctttttagaggtctattttgctgaatagtctagttttaagccaataatcatacactagtttaaatagtaaagtcttcatgtgtagtctgaatcagttcagtatatttttttcgaggatattctatctttcgaggtttaagactttaacgtcaccgacataattcaatttagtctgattcagacattgttttttataaaacaaaattgagcatcacacacctttctaatcgtacaactgatcttacctgtgaaattttgatattacactg…	aatccaaatcatgtg	aaa	612	3
WBVar00092699	ok1488	EMS	I	5653959	5654945	tcggtgattcagatc	catcacgatcaggcgatccggaatcatgacgacgccttctcacaggcaacttgttgggcgatggacttctacgacgtcggatcggtgacgtagaaagacgccttgttggcggggaatcggatggtgaacgtctcttgcgctgtcgttctggtgatggagatctacgtcttcttggtgatgcaaccatcggagatgattggcgacgtcgcagtggcgagtattgttttctcgaacccagctgacgattgtcaggagacggagaacgacgtcttctaacaggggacactgatcgtgaatcatgacggccatttcttttttgttctggtgaatgtttacgaacacgctgactttccttccgaatcgacgatggacttcgccgtcttctcactggtgaatcct…	atcagcttcttatgc		986	0
WBVar00092700	ok1489	EMS	I	6498245	6498845	agattatggaacaga	agaacaaaaactaaaatacttgcctcgtctctgttctgatagtcttgcatccttctgtatctcagaatcaggtgctggatccgatgcatttgcattgaaaactattgcaaaacgagatggagatcactttttgatctctggaactaaaatgtggattactaattcaggagaggcacaggtttttgtggtatttgcaaatgcagatcctagccaaaaatacaaaggtatcacatgttttattgtggaaagatcagcggatggtcttactgtagataaggaggtatgttcagtttttaactttagagcaaaaatgaaaaaaaaatttacaggaagacaaacttggaatccgagcttcatccacttgtcaagttcattttgacaatgttcgtgtccacaaat…	gacttattgattttc		600	0
WBVar00092702	ok1491	EMS	III	9770615	9771324	tattgtatgaggaaa	tggcatcggatatgtgcacttcatgataagaaagtttatccagaaggatttatatgcgaatgttgccggactgctaagaaatatcaaaagccagataacaagtatcttgctagcaaattgccacataataagctgtctacattcctcgaagatcgtgtcaacggtttcataaagaagcagttacaagcagaagctcacaagtatccagtcatcattcgaacactatgtgtacaggataaagaagcagaagtcaaagcgcagatgaaacagaagtacgtggagagcaatcaattccctgaaaagttcccctatcgcacaaaggcagtttttgccttcgagatcattgatggagtcgaagtgtgtttctttggtcttcacgtacaggagtacggtagtgca…	agcaagcaagagatg		709	0
WBVar00092704	ok1493	EMS	III	4922108	4922568	caactggggggatta	ccaactcgggggattggccccgcccacagaaccgtggcttgcaatacgcccatttctgcaactgccgcacggttttaaaatcattttttcttgttaatcctcgctctattgataaaaatacaattttaaaatcgtgcggcagttgcagaaatgggcgtattgcaagccacggttctgtgggcggggccaatcccccgagttggtaatccccccagttggacatcccccgagttcttcgggtctcttcactatcgctgataaataccagaaatatgaatcgaactgaaatgaacaaaattttttaaaatacgaaaaccatgacttttaaaattatttcatttaaagaacataataaaacactttttaaaacataaaactattcagactagctgaaattaa…	gagttcaagggaaaa		460	0
WBVar00092705	ok1494	UV/TMP	I	6457787	6458450	aattttcacatcctt	aattttaatttttaaaaacattttaaaactttaccttagccagaattgcttctgctaaatcgtaaaacgctgtatcgacgtgaacattcaatttagctgaagtctcgtggaagctgaaaataaaaattgtttgagattatatatatatatttttttattttttaatcctttttaatctcccaaaacgtacctaataccatgatcttgtgcgatcttctctcctcgttctctgctcacaactcgtctatcactcatatcacatttatttcccaatatcattttaacaacatcttccgatgcatgttcgtcaatattgcgcaaccactttgcaatattgtcaaaacttttcgcatttgtgatatcgtaaaccagcataattcccattgctccgcggtaata…	tgtcatacggtcggc	t	663	1
WBVar00092707	ok1496	UV/TMP	III	4901359	4902318	cagagaacggcgatg	tacgtttttatgtttgaagtttgttagtaaagaatatatttaaagatgcgcggcgagaattggacggaatcgagaatccagagttttctactgatgatgaagccagatcaaagtaagttctttcaaaaaattatagccgtgtctgtgggttttgtcctaaatgacagaaattagtcacaaatatcgtatataaatgttttaaaaaacaaatttcttgctattttaaaaagtttgtcttcattgtttctttgattatcgatttgaaacataatttgtaaaattttttaacaatcttcccgcaaaaaattgtctagaaaaaagttaataaaataatttgaaaatagacaatttaaaatttattcataactttgtggaaaaatgtccgaaaatttgacaaat…	gaaaacacttcgttc		959	0
WBVar00092709	ok1498	UV/TMP	II	7915066	7915643	aattgtgcaccggta	gttttcgagccaattgtctcaattgttctactctttcttcttcacaatttgatccagatgcttgtgcagaacaacattctgttcctaatctcacaaaatcatcataaagttcaaaagttagaagtggttctggtagttttcgtagatacaatttgacgacggaagcaagattcattggattttcattgtctaaacaaacttcatcgtctgatgaacttctttcaaatgcgttgcagatttcttctatttttgattttacaccgcatgttcgatatattccctaaatttgccatatttcgttgtgcacaaatataacttggaactcactttagctcgtaaacctctcctctgtaactgatcaatacttttttcaataattaacgggatatgtctattttg…	cactgaactgtgtac		577	0
WBVar00092711	ok1500	UV/TMP	I	10644348	10645244	accaatttcgcagta	ttttgaattcatatttctctggcaaattgttgaaatggcaacggaaaacaatacaggtaagaattttatgcagattttcagagaaaataactaattttcagatgtttctgagaaccaagaagaacctgatgaactgagtccaaaaacgaaagcttttgctccaacactcgagaaggtctggaagctcaaatttgagaaagttctcggtaatcatttggaaattaattccaatttataattcattaatttacaggtagtggctcctattcccgtgtggcacgcgcaactttcggagagaaaaagctcgaagttgcagcgaaaatcatcaacattacgccaactcgtgaaaaagaggactacatcaaaaagtttttgccacgtgaaaaagagattgtcaag…	aggaaaatgatcgag		896	0
WBVar00092712	ok1501	UV/TMP	IV	2315853	2316563	ccgtaggcggctccg	aggacggtgaagatttgggctgaagcggctcccatgtagccgaagaatggagcataggcggctctttcggcggtttccaagtcgtacgacattttttgtgtgaggaagttttgtagatgggaaataaggtttttactgaaaattaatgggaattataatccaaatttggagtagaaattgttgcgaaaattcgacgaaaatctgacgaaagagacggaaaacccgagaattggaggattggaagcttctagattacaattttcataaaaattgtgatttgtgaaagatttgtttgttaaaaactaccgaaaaactgaagaaaaattaatgaaaaatcaccttttttcggtgatttttttacaaattttctgtataaaatagcacgtgctacctggaaat…	tcgaaattttcagat	gc	710	2
WBVar00092723	ok1512	UV/TMP	I	12993723	12994612	gtgtcttatgtcctc	ctaacatcctgacatttctcggaacttcctcaacatctaatcctcttcaatcactgaagtaaatactatttaatccacctctcttcttgtcaagacccaagtttgtgagtcctccttcccaaaaaataaaaaaacaaaatgtatcacatctcgtgtccaatgacgcgaaataaaacggggaagcgaagaagtgcgtcaaacgaaattttccaattacaaagtgccaacaaactcgccaggcatcatgatgacatagacataaacatgtgtaggggggcccctcgttgatattgggatggctaggggggtcctggtggagggtgaaagggagacactacaaactacagaactgtgttagctgagcactatttgaattcaagacatataattctgtaatac…	aatttttttcatgct		889	0
WBVar00092726	ok1515	UV/TMP	II	7782296	7783219	aggtaggttaaaaaa	tatcaattaactgcattttttttaatattcttcaggttattgatgccgagcggaaggttgaagaagacctgaaagttcttcatggagagaatcgagcactgaaagggatggtaaaacgtcttcgaatggaagtagaagaagtcgaagaaagacttcggtcatccacaaaaagattcaacgttacccgaatgaccacaagtgatattgatgtcaaagagatgcgtcgtctcagagacagagtttgtcacctggaaacggaaagggttcatttgtgggaaagaatgttcattaaaatgaggtcaattccaaaacgcgaagtgggagcgttgattaccggctacttcaagtcgttcgaattgtcaattgcgagcgtgaaaggaggttttgacggtttgatga…	atcatgttcgtagtc	a	923	1
WBVar00092731	ok1520	UV/TMP	I	14287039	14287570	tgtagacattttggg	ggtaatagcagaataggaaatgaagtggaggtagtcatgactgtgcaggtctgagactgaatgaatgagcagagactataggggcaggtattgtttcaatgtatacgacgctacacatgtatataatcgataaagtttacaagatggtgttaatggagtcagtttggtttaagactggtggcgtttgtagtttttctaataggtcagggctgtggggcattttttcggcaaacgcacaaaactggattatttcaacataataatccgatttttttgatctaaaatttatatagaaacgtagaaaacacgttgttccatttgaaaataacatttttttttttgaaaatttttaaaaagtccttaaatagtgcctgaaagttgccgttagccaaaaaatgg…	agataaaaaaaagtt		531	0
WBVar00092742	ok1531	UV/TMP	V	14422491	14422994	tgctttgaaggcata	ctcgacctggaagcaagcatggaaagttataaacattcaactattattttataacctgataaacacgtccttctggagagaagatggtaatatgacgatcgaatccggcgctgcttccacgagacatctaaacataaattttaaagtggaaatcaaccattaatttgaaaaccgataaagataggaaatctggttattgaccagtgtaccaataaaatgaaaaaaaaaacgaataaaaagaaacttaatggaatattcaggaaacaaaaacaaaaattcaacaatatataacaacagaaataaaaatctgatttgaaaaataaagactcgaaaggttatcaagaatattcgatatccttcttcttgcatttcaggcatgtatagaatactgtttgtcct…	aatattcttactttg		503	0
WBVar00092748	ok1537	UV/TMP	IV	11857851	11858774	tttgccttatcggaa	cggaatgaaattccgtatggtttggtgggaggtagaaacgcaaacagcgagttatcgatttcctctttttcctatgaatatttttcagcgcgtgattgttgttcatctttcacttcttcgtctaaaattgagaatggacactttttgacactagtaactaatccggtctggcatttagtaacattgaaaaataatccataaaaactacacattttatttctatgttcttgttttcttttcttaacctgttcacgattgattttccgtcttttttaaaacttgtgctttacatcatttcattaactgtctctcctccaattgtgacgttttctttttcgttataagatgctgttggagcaaggggcacttaatcccttttgtcttgcaatcctatcagtt…	acgtcgaccgggggt		923	0
WBVar00092750	ok1539	UV/TMP	III	5450893	5451514	gagcgcacacgcaac	gagctcatccaatttttgaccgacacgatttacgacgaagatgaggttctgcttgtgctcgccgagcaactcggaaatttcactccattggtcggtggtccagatcatgttcattgtcttctccttccacttgagaacttggccacagtcgaggagaccgtggtccgtgacaaagccgttgagagtctccgcaaaatcgccgacaagcacagctcggcctcattggaggagcatttcgtgccgatgctcagacgtttggccactggagactggttcacatcccgtacctcggcttgtgggcttttctctgttgtttatccacgtgtcagtccagctatcaagtcggaattgaagaggtgagaattaagaaaagaataactaaagcaatctaaattaatt…	aagaagaaactcatc		621	0
WBVar00092755	ok1544	UV/TMP	III	12001311	12001893	attctgaaaatgcgt	actgcgcaacatatttgacgcgcaaaatatctcgtagcgagaactactcaataaatgactattgtagtgtcgattcacgggctcgagaagctttatttgatttctcgtatttttccagaacatttcaggtttttctcgaattttccagaaggttctagaacattccagaattttttcgaattttccagaaagttctagaacattccagaatttcttggaattttccaaaaggttctagaacattccagaatttcttggaattttccaaaaggttctagaacattccagaattttttttaaattttccagaaggttctagaacattccagaattttttaaaattttccagaaggtcctagaatattccagaattttttcaaattttccagaaggttctag…	attttccagaaggtt	c	582	1
WBVar00092758	ok1547	UV/TMP	V	14357231	14357682	aatatttcagaatat	gtttaaacaggtcggaagaagcttactggatttcaaatgcgaaatatgaatttcccggctatcctctgtttcctcttcttcgtactcgtcatcgtcaacacaaaatttgcaggtttttgcacatctgaaattgcatttaaaaagttaataatacactaattggcctcgacgcgacaaatttttgttaattttaatggtgcgtccatagtctgcggaaaacgggaatttcccgcgtgcggaagcgtccatagtctgcggaaaaaccggagttcctcgcttttttttttcctcaaagttcaaaaaagtaggagtggccaaccaatcagctgttgtttcttgttttcccattgctcagcttaaaattttacagcccctaattggttgaacacgcccactatt…	atggacgcttccgca		451	0
WBVar00092771	ok1561	UV/TMP	III	10503804	10504546	tcaattacagtagca	tacgtggagaactgaggagccgggatgttcacatgatgctccgacatatctgaagaaatttgggatatgggggaggattttgagcaaaaaagaaaagaaattagatattttagtatgttcagaacattttagagaaattaaaaaaaggaaacataaaaataaatattattaaaaaaaaacaagaacaaaaacaaaaatcttgagattcatataattagaaaccggtattaatgattaaaaaaaaaacaaaaaaaaagcaaaaaaaaagtcaatacttcgctccatacggtggccacaattttccctcggccaaaagtttgtcgaaagctcgagtgatatgatacggttgaactggacggtcttgctcatttagagctccacggagctccacagcttctt…	ggatcactgggaatt		742	0
WBVar00092780	ok1571	UV/TMP	III	10037146	10037914	gcgctcgaatatctc	gtagcgaagtgttgttcgtaaattaatttgttcgcaaattttcttggcccaatcatttcctcatgcttgaataaacctttttttcagttttttgaatgaacgttggtcgatgggttactatggtgatgaacataacctataatcatatacacctgacttcattttcttgaaaacttgaaaagctccgcctttcgttttcagataaacttttttttgtcttcttcaatcgccattataattcttagtgtttataatttatttgctgttttatcaagtacaatttaactgacaacgccgtttcagccgtcatgaaaattgggtgcctaccaattcgtccagtgatttatgctctcgcatcggccggaatccttcgttcaggagctcaattttactatggcc…	agcttctttgcatcg		768	0
WBVar00092781	ok1572	UV/TMP	III	10036661	10037412	tacaatatttcaggt	gaaatgaggcgtatctgtgtcctcgcgacattcccgttccagtactttgacaaccaaatgccagagccagagcagaagaagatcgaggagccaattcctgaaaagaatccaaatgacatcaaaattgttgcttaatcttgatatatcattatctaccttattttctaatttattttctgtctgcatattttttttcacacgcccggcatctatcatagttctcttttgaatatatactttcagtcatgaaaaaaaagaaaactaataaagattttctcaaattgaaaaaattgaaaatatatcctttatgtctaccggtggccgaagaattgaaaataattattagacactcaagcttgtctgtgaaaaataattttcacacattcgcacctttcattc…	tttatcaagtacaat	acaatttaactgtacaa	751	17
WBVar00092782	ok1573	UV/TMP	IV	9682215	9683114	ccacaaaccgcaaac	acatacgaatgtattcttcttccacaacgataaatttttttctcgtcagggactcttctggttctgctggacctaattgaattttcaagcatatattcgattacttcttcattgattatttgatcatttaaggactccagtgaaaaaggatattgttgagaagcagggattaaaaccaaaaagaaaaccaaaattattggtggcatctggaaaaagtaatattatataaaactatcaggacttaaaattcatatactattttaagtctatttataattgaaaagtgggagtgaaattgaacaggtatggaatgaacagtataaaataatagcaataaaaagatcaaaatacatttgtatcgttctctccgtcaatgaaaacatttcaaaaaatgactgt…	cttatcaagcagttg		899	0
WBVar00092783	ok1574	UV/TMP	I	8070033	8070924	tacatttttcaactc	attatcaaactgtttcgctgaaaaattggctgtgacaggcggggagaacacctgaatattgtgcatatgagccactaatctgacagaatctcttcttccaaatccaggtcttccaggtaagaatagatgtcctccaggccccgtcaagactctatcgatacaggcacagaagaatgcaagctgacttgtcagaggacaattaaagttggcaatttcaaaagctgaaaacattaattagaaaactagttgtaaaaaaaccaaaaaacttaccaaatcgattaatggatttcgcaagcaactgattgaaatctgacatgttaattggtgtgagaggaagtcctgtattgctctcaccagggactactgttccagtcgtgacatacaccttttctttaaaaa…	cacatcgaagaagtg		891	0
WBVar00092786	ok1577	UV/TMP	I	5676611	5677358	ggcaggcccttcttt	cttcccaccccccccccccccccccccacctctctcattattcccagaactagtttaagagcattttaagctacactttgaaatatccaatacaaaataaagttatagtttgaaattttttattctgatgaatctgttgatatttcctgtttaatacaggttctgtacctaaaaaggattaccgaagatagtaaattcaaaatattgttttgtagaaaaataaaatgacgggaggtttaattgttgccggtttgggtctcgctgcagtcggatttggagctcgatatgtccttcgaaatcaggcgcttattaaaaaaggaatggaggcgattccagttgctggtggagctgttagtgtttattttttgaaagttttaatttaaaaatgccaaatttcag…	ttctttttctctttt	ttttttc	747	7
WBVar00092789	ok1580	UV/TMP	I	6407946	6408938	taaaatatattttag	acatggattcctggagaaatacaaagaggacgagagaatgcttaaaatttgggagaaaatggcagataatagcgctggtcatgcacatgatatttatcagtttgctattagcagaaaatctttagtaaagtgagttctgatatttttcgtttaggaattttataaattgaaacaattttcaggtgcgctgctctctacgctcgttggtctcaatctgtggaactagctggtgcatacgtagaagccagacgtgttctgattcttgctcgaactaattgcgcagttccaatacaaatcgtcaatgatgccgaagatgctctagaaatgagagaaatgcgaagacatctacaggaaagagactctgatgatgatgaggaagaggaagaaacgagaaaagca…	taaaataatttaaaa		992	0
WBVar00092791	ok1582	UV/TMP	IV	6324526	6325192	tcaagctcaagtcaa	gtacgaccggactaacggccgctccagagggttcgcatttgtcgagttcaccactggagagggctgtaaattggcccttgctgctcgcgaacaaaccatcaagggaaaatctgtgagttcttgttttttttcctcgcctacttaaatggcactaaaaagatataagttcaattgacaataaacatatttcttgttataggtcgaggtaaagccagcaaaatcgagggaaaacaagaaggtgtttgttggaggactcccatcggactacagcgagcaagatcttcgctctcatttcgaacaattcggcaaggtcgacgacattgaatggccattcgataagcagaccaaggctcgtcgcaacttcgcttttatcgtattcgaggaggaggagtccgcaga…	caacagcggatcatc		666	0
WBVar00092801	ok1592	EMS	IV	13378819	13379412	tagaaaaaaactttt	aaaattatttttacaatttttagtcggaaatttatttttttttaattcgaaaaatttcgttatttttcaatttttttccacaatgacgtcgagaaattaatattttgattttatttttaaaaaatcaattttatttttaataaaataataattttttctaatttctcgacatcgccccgttgtcgttaaaaattcaaatatcggcatttttcgaattaaaaaagttgctttcttttcttaaaaaaatcaaaaaaggatatatcgaaactttttcgattttttctcgaaaatttaaaaaaaatcaggtttccgtttttcgagaaaaaaaaattgcaaaataatagaaattttgatttttttttaaatttcgactaaaaataaataaaaaacgatttttta…	tgtgaatatttgaca	tttagaaaaaaacttttt	593	18
WBVar00092808	ok1600	EMS	V	15771178	15771848	ttcttcgagaaaaat	agcgtttggcacagtgccagatccccttttcgtatctcccctttttgcagatccccttttcgttctgctccccttttcgtggggcctcaacaaatgagtcgagcccgtaaatcgacaaaagtgctacagtagtcatctaaagtattgctgtagttttcactacgaaatattttgtgcgtcaaatatgttgcgcaatacgcattctcagagttttatgttcccgtaatataaaaaaatacttttttgcagcttatcccaaaaaccttcggtcgtgtcgagaccgtattattgcatcgcaaaataattacctggattacataatacaatggctttcagtaacaaatattcaatatttttaatttgacaacggatcaacggtgcaacagacatcacagaagc…	tttggcgtattcgac		670	0
WBVar00092809	ok1601	EMS	II	959281	960047	cttagcccaattcat	gaagatccaaatgagctcataattgacgtgagaaaaaatataagatggtattttagagcagcaaatgtttctagtgagaatactattcagctgaagattggagataaatttgaaattctgagatatcgtaggaagatgcatgaagctttgaaataccttctcgggaaactatttgaaggaaaaaccgttaaagtgaaccacctcaccattaaatgtggaaatgttatccgaattctgtcaactgtgaaatttcgcgtcaaaatattggaagttcttgatgaaaatacttatgatgaattggacaccattcgttcgataattcaaacctctagccttccattaaacgttgaaacatttcggtttctacaagccccagtatccagacatgaacttattaga…	caaggagatgcatgg		766	0
WBVar00092810	ok1602	EMS	I	9489781	9490526	ggaagagagaaaaaa	gttggaggagaactggagagaatatcacgacaagcaaatatcgaatttgttcgttaccatcaatttgattttcacaaagaatgtcattctatgcaatggcaccgaattgatttgttgcgggagcagttaagccaagaaatttcgagttttggatatttttacttgtccccgaatagtatggaaacaagtcgattccaacgtggatttttccgtacgaattgcatggattgtctagatcgtaccaatgtggttcagtcgatgttggcacgtgaatcactcaccgaacaacttcgaatgcttggaattttatattcagagcagaaagttcaagatattccacttcttgaagatgcattcaaacaaagtgagtttaatcaaagttatttttttgaaaaacga…	ctacggaaaacactt	c	745	1
WBVar00092815	ok1607	EMS	IV	13577392	13578172	tgtcgtgaagagtcc	gaacattatctttctgtcaaatgggcatttcggagatccaaaggactgttcgatgatccgatcaacacatgtatggcaaatcgtgtgaccacattctgaaaaatttaaatttatttttgaatataaagtggagcggggtctgttgatttttgtttgtttaaaaattatatacagggtgcgggtacaagtggctatttcgccaacttccgcactctgcaatgaaatttcctgaaacaaataagttatatgaaactcactcataactcttgggactctggcttcattgtcataactcagatagcaaattgtgcactccacacgggacgccaaagagctcttctcgttttcaagtctgctcgttttcaaacgcgtcaattcttggtcaaacgcacttctctc…	atcaatgtgatcttc	aatgtg	780	6
WBVar00092816	ok1608	EMS	V	9175953	9176580	gccggcaatattgat	ttttcgaataatgaaatgttttcagctggatcgattcaagagaagctacggactgccgaactatataaggaagcgagatcattactgaaagaagcaaatgaattcaacattatggatattccagaaacccggagaagtgaaatcagagataaacgacaaaatatgatgaaactagagaaaagcgctcaggatagactcattgcaatttgtaggttttgtgaataacatgtatgtacagtttttttcattatttgatcttcaaggtaatgaagttgatccaaatgtgaagcaatcgagatcagctacagttggaccgtcacgacctgcaagtgcagccagagtcacgccaaggcctacaagagccacagcaccagtgagtatccaaattttatataacat…	aaaacgggtcaaagt		627	0
WBVar00092821	ok1613	EMS	V	632738	633511	cggcctgaactaatt	ctgttttgcagtctggatagagcatctccgtcaagaatgattgtcgatgtctcttatctcattgataaagcggttaacatttttgaagtaagaaataagccagattttttctgaaaagtctttaatcgatgtgcagaccccatcgtatcttccgtcttcttgccaatttgaaaacagtttggagaagatgacttttaaagtggaggaattgaattcaaaacgaaaaattcccaatatacagttccaaacatctatcatcaaatcagtggtaacacaattctgggaggattcgttcttgaaaactgctcagtggttctcgacgtgtgcagaatttcgagaactgaacatgaaaatcaaagtacagtttttaaaataaaaagattaaacaaaaagtttcaa…	tttttaaattcagat	ttttgaaataat	773	12
WBVar00092823	ok1615	EMS	I	8020348	8021168	gttttccaataattt	ctccattgaattcgattactgtatcacacgcaataataacagagtacggctccttaataattcatatattaatataatatctcagtttttataatttcaattttagattttaaaaatatggtagcaggtctcgatatgctgcagcactctgaaattttgcgcaaaaagttttaggtcgcgtcgagaaatgttgccgtattttttttgttgaattccgatttgtttttcaactaataactatattctcaagttactgaaaaaataactatacctcttttcttttcatttcttccacaatagtcgtcaattttcctttagctgtttcaatgacaaactgcttaactggcaatgtttttggtagattttcctcgaaatttgaaacttttacgattacatttt…	aataattctcagaaa	at	820	2
WBVar00092824	ok1616	EMS	V	5166122	5166776	attacaacacagtat	tcgaaaatgaatctcgagtagcagctgtgagcttttcaataaacctattccattttataattctcaccagaaaaccgatgataaactcatctgtcaacatcattatggctgcaattgcatttttcgatatttgcactttattatatgaaatgcaactaattgttcaatccattatttttctatacacccattgtttccaatcaggctcatatgcatgggttctttttaacttagtgctggaagctctgagagattattcacgacgttgttccacttggctctgcttatcaatagctttacttagaattcttgtcatgaaaaatcctcttaatcaaaagtatatgaggctggttaaccctattggagcgttttatgcaatatctataatggttttagtta…	cctattttcacactt		654	0
WBVar00092825	ok1617	EMS	I	6420959	6421718	atgattacagtctcc	ccacactacgtagcattcagcacttggttcagattgacaacgaagacactcttctgaaaaaagttgttcataattattggattaaatctcattctggtagtgtggatctcctgctccctatgcatatttttaaaaaatgttgattttaaatatatatttgcaagctaaaaaaaaaggacaatatatttcaatttcgacatagttgtatattacctattctgttcacgaaaatttgcgtgttttttactttcaaagcaagcacttttgcttgttcctgaacttttaaatacaaatatatctttcaaaagaatactttttgaacatatcactaaaaaaatttagctgcatatgagcacttcgaactagtaaaaagtcgatctgaactttttcagtgcattt…	tcagacggattcgcg		759	0
WBVar00092827	ok1619	EMS	X	13068213	13068986	cttgcgacgcttctc	ttgctcttgacgagcagcgatgacctgaatcaggaataactgtaggtaaagaataaacagtctaaatggattatttaaaggtatttggtaagaacaaaacgtaacaaatttcaacaaagtacaatgaagtattgtgtgattttttataatctatgattgccattctaagaattttgaatttcagagaaaactattctagcaagacgaaggactgagaatttgattaatttcatagcaaacgtccacacgcaaactcgacgccacaaaaatgtgacatgaaaaccaattgtgttggtggccctgtttctttttttttgtttgaaaatatcttattcatatctagttggcccacggaggcaacaagaggcaagagagaaaaacttagtggtgtgggggccc…	gtggacattgggaac		773	0
WBVar00092828	ok1620	EMS	IV	6203536	6204273	ggtcttataattatt	attatgtttggaagtgagttgttttaatgtagaagagaataacgaaacgaaattggcttcgtgctaaaagttgaactgaagttgtagcgttgaaacatactttttttgttgttgagaagtttctaaaaaagttgttctattaaaagtgattaatcaatttttatggtcagtttctaatagaatttctaataacgtatgaagaaagtttgagaatatttatgtgtgatttctctgacatgccacactcctacagtaatcctgccagtattgtttaattttgagcattattttcggaataattgtgacgtggaattaaggttcataacttttgaaataaaaacgaaattggaacaaatgagctatgtaggcttctcgttgggagctcattgattttagaac…	ttccagcatttcttg	tctataaatta	737	11
WBVar00092830	ok1622	EMS	V	15771576	15772565	cagacatcacagaag	ccgaataatgggtatcgctgaaaatattcaagatttttttttcagaattaactattcgctgcaaaagtaattgtacacttctcctcgagcagtacgcgtaaagccaggactcacttgaaagtcatgggttccgatccgtcaggctcaatgataacctctaaattccttctaatcgatgagtacgagatatgaaggttcgtacaagccaatgccacgtgcctagttagaatcagcttgtctcgagagctgagtcgatgaaagaacatgaacgttttggcgtattcgacagttgtcagtaaattgtagaagaaccattgttttctgaacaatagaacaaatttcgtgtgaaagtggtgaatttccagttcaacttacatgttttgactgtgttgtgagtct…	tattgttttgctagt		989	0
WBVar00092835	ok1627	EMS	I	4770355	4771272	acggatgggccgctg	gagagtcgtcgtttatgaccgacagaaagcctgtaagaataagagataaatcatactttcaaataaatattttttacaggactcgaaggctacaactctcggcgagaggctcccagtgccggtcacgatttccaatctgatcgagcacttttctgcgcaggatgacaagtatgtcgtcgggactttccgattcgcaacggtgttgaccgtcggtattgtgaaggatatcagtcaggatgggacaacgtacacgtacgacctctgtgatccaaacaacacggagatggaatatcgtacgctcaagtatgacaatgagggttcgacattcgatcattcttcaattgtcgagggaactcgtgttcgagccatcggaaagctcaagggattcgatggaaacaa…	attgtaacattattt		917	0
WBVar00092837	ok1629	EMS	III	6901480	6902289	attgataaacatttg	accggagaagtccataactcgcacctgaagtttttttgtaacgatacttcccaaaaactaaaattcaaaaaattatctaaattcagctaaaatctcaaactttgtcaacttgacaatgtcacaactcgcagaagtgagttccgaccgccgcaccactgacaagtcggaaaaatttgagattttagctgaaaataggctatttatccaaaacattaaaaatgttctatattaggaaataggcaatataaatataaagaacatactctagaatacatcgacaattcagattttccttgggaatccttacaaaactcgcattgattcgctgcttctgggagagagtgtttgcatttcgaacatctgaaaccaatattattatattaattatcaaggaatcag…	gattcttgaagaata		809	0
WBVar00092840	ok1632	EMS	V	13819418	13820319	atgacaccggaggac	caggagcctgttaccgataatgatatggaatataatgtatgttaacatttacaacccttttcagaatataatttaattctaattgaaatgtttgtcttcaggacaatggagaagaaagctcgtacagcaatggctcttcttccagctacaatgctgacaaattatcgtcgtaagcctttttgtagtgaatatttatagcaaaacgtaccagttccagacctttgcaacacaaacttgatttatcggcttctccctctcgaaacaacgacctcaatccgcgtgtcgaacatttgatcgcattattcaaggtaaacatattgattgattgtcgcgatcaatctttcagcgttgcggctaatacacatgcaataaattaatatttgaatgcgacaataatta…	ttagtattatctttt	gtattatctagtatt	901	15
WBVar00092853	ok1645	EMS	X	1838463	1839368	aaaacggctgaaatt	ggaagcacggcgacatgccacccggtgccacgtttgccacgtttcacgtcacgtttttattaatattttaatttgtctttttaaaactaatggtactcggctcacagacggttttaagacttgaaaatgaagatattaacgtagaatttttcgaaaaattttatggagtacatgattttatcatatggtgcccctatttgtagtgcaccccccttaaatttccatgtatgtttttctctcttcaaactcacgtagctaggcttaaaagtgttcgttatacttgcaattggacaggtaaacgtagaaattaatggtgaattctatggaatacataattttgtgttactttggatcctaattgtagtgcaccccgtctgaacctccctgtatgctttgctc…	tttttccatttctaa		905	0
WBVar00092857	ok1649	EMS	V	10827570	10828431	tttaatttttaaccc	gagcttcttttatttgtacaattttgaaataccatgctcaacgagagaagcctagagagagatataagcctacaagttgtgaaaacaaatcaaccgttttttctcctaacgtagtaatgatttattaaagttttctattctcttttaatattaaagttggaaggaatttacagagttatcttcacgtaatgctccaagatggggctataatcgcttcttcgaaatttgacggctccgatgctcgaatcattcgaatgttcaattcatttccatctcaaagatatgatgatgattcctggcatacaataattttggagagatctcttcaaatggtaaactaaacatttcattagtcccttctaatcttaaggtttctaatcaaacggttcacggcccaaa…	tatgtttcaattcaa		861	0
WBVar00092865	ok1657	EMS	III	8081364	8082014	acattttcagaaaaa	ctggaattctcaatgcaaatcgtcacatgaacgcagcactttcagtgtatattcgcgagcttgctgcaacattggtgatgcacgagaaagcggcttttgacaatgagctgagatgttcaatgtttcaagaaattatggagagtctgaggatttggtcagatcaagtaacaatgcaagacgcattccatttaattagtgacactatttacaaagatgtcttccaaatgctttccaaaaacgtgagtttttaaaaaaatttggaacctaaaaaatattttttgtaggcatatgaaatgatcgccgtagattttccagtaaaatttcgcagtctcatcacaatgaaatattgccttttgagaactaataatcatgggagagtcgatttcacaaattacttga…	gacctgacactgtac		650	0
WBVar00092867	ok1659	EMS	I	4040768	4041691	gtaacatgacttttc	gtactgaacatgtccatctcctatcatctatttcattcgatcaaacaacataagtataagagatcacataaatcattcaagtttttcagagcgataaaaaaaggaaatatttaaaaaattaaattatcaatttcacatgaaattctaaatttaaatacttgcaaaacatgttgaggttttttacggacgtccgctattaaggttcacactgttatccgttacttgccttttttgacttctgtcaactactacacgcccgcaattgaccgtttattgattgatatttcccgcacctgtccgcacctcagctgtatgcagctattgactgccatacgctgttttcagtcatctcctcccacttgcatattatcgctcaatagtcgcccgttacttacctgc…	atattacttttactt		923	0
WBVar00092871	ok1663	EMS	X	1842167	1843037	gttctgaaaatgtga	ggttttttattgtgaaaaactgagtaatgacactttctgaaaggaagttaaaaaatttccaaaattcagaaaccagacgcttcaagtacctagcctattcttgtatcaacttttctattccaaaataaacttaccatcattgtgattgctgcagttaagaaatttggattggaatttttccgtttggggtccacgctgatcttggtagttgtttggtgtacggtttgaaaagcctgaaaaaaaatgtgttgttttatatatcttaatggtggtcggagaactaagacaatttttgctctaaatgacaaaattttaaaaatttatgtgatttttcctttttcctaaattttgcaaaaactaagcaaaatgaattaattattaatgaataacccgcgcaaa…	tcctccattatagcc	aaa	870	3
WBVar00092873	ok1665	EMS	I	11180969	11181667	caaaaaattcaaaaa	aaaatcttggttgaggctcagagactacaaactacaaagtcgtgtgagcctcaaccaagcttttttttttgaaaatgaggcgatttccatggaaattttgccaattttcgtggtttttgtcctataaaagtggatttttggtcaaaaatcaatacttttaggaaattcagcgtgtagaactgcttaaaaacaccaaatttgctgcaaaaaattcgaaaaaaatcttggttgaggctcagagactacaaactacaaagtctagtgagcctcaaccaagcgaatgtttttgaaaatgaggcgatttgcatgaaattttgccaattttcgtggtttttgtcctatgaaagtcgatttttcggtcaaaaatttaatttttacggaaaattaattatctaaata…	ttcaaattcttatca		698	0
WBVar00092874	ok1666	EMS	X	5891908	5892691	gtgtgaatcttcaaa	aaaaaagaactacttttttgcagggcatcttcactgtcgacacaaacggtgttcgtcgagttgttggactttacgactacggagtatgggacacaaatgcatgtggtagcaatgatgaatacattggcgacaagacacttcttcctggttacattcactcgattacatcaactgaaaactttatcattctccctatcacctctttgctcatcaacccatgcaaattcaaagaaccaccattgaacaacgttagatctgcaattcaaaagggaggactctggggaatggacttttatgatatggtgccaatgaggtagcaaatgttcattttttatattttattgtaaagttctgcggtttcagattcctcattttcaacaagaagacacttgaattcac…	tttagaattccgcgc		783	0
WBVar00092876	ok1668	EMS	V	11121018	11121844	tcacatgttttcttt	gccaaatcggtgacttgtgttttgagctctgtgatttttcgccgagcatcacgagcccagtagttgacgtggccatatgagatgaatttgagagcttcaataacataaacacccatcattacgactgaccacaaaggattcttccactgaaaatttcagaagttgagtaattggaaacattaaaaaaactaactttgtgggtaagagtgaccacaactggaattgtcagatgtgcaatcacaagcgaggtgtagaacactgcagcgaatccgtttccaagccatccacgttctgaataatttttttttgtgaaaagaaagaagtagaaaatccaaaaaataacgttgtgaaagggcgggtgttgaaaaattgtttttgttatttcgtctctgccctcat…	ttattttattcagtg		826	0
WBVar00092880	ok1672	EMS	I	8147607	8148547	catgtttgtaataca	aatttttttaacttttggaaaaaatatgtatcagatagcaaacttgataataactttacaaaatctaaatagattcacttgggaaagttcgacaccaatccctgtgggaggaaaaattttaatttcccagcacgttctctgtgacattttcgattcattgtcctaacaaaatttgataagtttgtgagaatttcacatagttcgtaagcacttggtggagattgcataactgaattgctcacaacataaaattagcaaaataaatgaaaacagggaaatattatatttgcaagtttaatttctacaagaactggtttcaaacatccaaactctttcggggaaggcttgtcccgattttgaaattttatctcattctggtgtcctagaaacaattgaaaa…	tttggcaattggcaa		940	0
WBVar00092887	ok1679	EMS	X	9926542	9927515	tggaaaaaactgtat	atcattttgggtttaaatcaaggaagtatgaaacttttaaattcgtttacaatacattctggattataccaatcatcatgaattaattgaaactttatttaaatcactggaatactagtcttacagaactgttgcaatccatagtggcaatggtttttaatttgatataatttttgccctagtggaattgtaactgcttgaaggagtttactcgtgattataaatttacattcattcagcttttttgattcctagttgttgatatgtcaaagtttaaaaattaatcaaaaacccaccataatgaagtgatggcaacccgcgcacagcgcgtgtgcttgatttgacgaagaagtcgatggaattccaggaaaatcattattttggctcccatccgggccc…	ttgacggttgagacg		973	0
WBVar00092888	ok1680	EMS	X	1841102	1841787	ctggacctcaggcga	tgtctgcgggtggctgaaaatagttaattttattgagttttcaaatttccatattgcattaaaatatctacactgtttttggtcggattaaaaggttttcctttctactagtcatttgtcaataaatatgattagctaattcaactcaggcccacaggcttagcatcataagctttttaaacgtgtaggccatctataggctgaggtccaaatggtaggtccccaggctatttgtagattagtaagctttggtttacaagcttgaatccagtgtcctagacccatgaagctagggcctcaggattgagaagtagattcataggcctgaggatagatattgattttgagaactaggggttcaattagctgatatacaaggaggtaggctcataaggttca…	gaaagagaattctga		685	0
WBVar00092890	ok1682	EMS	II	13971282	13972174	aatcataccaaattt	tgcgaattttcaaagttttcaatccaaataaaaaacatacgtggtgtcactgattttgggatggccgagagcccactgtcgacgaaccaacgaaggatgatttgggcgggagtctgaacaaatatttttttttaatttccaaaatctttcaaaaaattctttagtttttcagacatttttgcagctttctgaatgtcccttttttcgccgacttgctggaaatttttatttttggcaaattgccgattttgccgattggccggaaatttttattttcggcaaattgccggttttgccgatttgccggaaatttttattttcgctaaattgacggttttgccggaaatttaaaatttcggcatattgccggtgtgccgattggccggaaatttagaattc…	atcccggcgacaacc	c	892	1
WBVar00092891	ok1683	EMS	I	11981814	11982744	tttataagtgtaaga	cggtgctcgtcatacccaccatttttaggagacaactctcaccgacagctccaaggaccggaaaacgtgtacgttgcaattatgagtgaaatcgaaaggcagggtacaagactatcagaaagccagaaacaggctcttgacacgtgcccgattgcaaattgtcgactgatactgtcaacgatcaaatcgacgtctggaccttctgccaagcaacttgtgaatagcattaagtgagttctatcggaaattttaaattccggcaaattgccggtggtccgattttccggaatttttcatttttcggcaaattgccgacttgccgatttgccggaatttttcgttttcggcaaattgctgatttgtcggtttgccggaatttttcgttttcggcaaattgct…	gctccaaaatgaatg		930	0
WBVar00092895	ok1688	EMS	V	12838254	12838991	cttgattagcctact	tcataaatttcctaatgcaagttttggccttgttggagacatcaatcagttaccagcttactgtgatgatgatttgcaaggtcttctcaaagattatggaattggtaaaacaatggcaagagcttctcgtgataaaatgtttccacaatctatccttcgacttgtttatcgatgtcatccaactaccacaaaaattctgagtgatctattttacaatggtcagttgatttctggagtagaaaagaatcagagagacgaattcatgagaatgcgccctgatatttggccaaattcatctttcccaattcttgttctcaatcacgagaaagacggatatcgtatgggcacttcggtggcaaataattctgaaaaagatcaagttgtgagaattgttagttt…	aagtaagtaatttta		737	0
WBVar00092898	ok1692	EMS	III	13640263	13641051	tcgtcatcacagcat	tctgaaggtgtcagaccatcggcgtcgagagcggaccggtcggcgcccgcctggagtagaagctcggcgagcagtggtcggtggcattgagcggctggaaaaaatgtactgtactttttatttaaatattcccgtttttggaaaaaaatgtaaattcaattttttttcactttccactgaacccataccaaaatgtagcgctgtctgtagacatccatcgactgcattgacatctacattgttttcaataagaaattgaacaactggatcacatccgaggtccgtagcccataggagagcggtcatctgcaatttagaaaaattttcgaagaatgatgaagtttctgttaggagtgtagcttttacggtgtaaattacaagaagaaaaattaaaatcaa…	gacccctcgtctcgg		788	0
WBVar00092899	ok1693	EMS	II	50649	51612	ttttcaatttcggca	attcgccgaaaattttcgatttcggcactttgccgttttgccgagatttcaatttcggcaattttccgatatgccggatgttttcaatttcggctatttgccgatatgccagaaatttcaattccggcaaattgacgatttgccgagaatttcaattccgccaatttgccgatttgccggaaattttcaattccggcctttcgccgatttgtcggaaaatatcaattccggcaatttgccgatttgccggaagttttcattccggcagtttgcctttaattgtttttgaacacaaattccatgtaatgacacataaaggtgccatcattttcaactagaaaccaataagaatcgataagaaaaggagaaaaaggacagaagagaaaagaaagatatcga…	cgatgggacagcacc		963	0
WBVar00092900	ok1694	EMS	X	14984342	14985123	catgatttctgggta	cgcgtcggatggaaattctacgtataacttttcggtgagtttttatttatgaatatagctttttttatttaaaaatgcctatcacaacaaaatatttgcagtccgttgttctccgaaacattaaccgaagacactgcagtatgaccgatctgctttacttgttcaaagagcatcttggagctagcatctcggcgtttcatgaggaagttcgcatgagctctagattcacacatgttgttccggtaggaagcgttggctcattttcttaaaattgtaatgtataattttcagttgaaacaaagtaagtatttccggaatcatactgtcgaaacttttggtcttctcgcgactggaccaacatcaagtttgccgttgtaagaactcgaactcaaactttca…	agcatgcagagacgg		781	0
WBVar00092901	ok1695	EMS	X	5358040	5358853	aattttgccaacttt	tgaccgaatttattattcttatccaacgttggacgagaagctagggccaaatggcgagtttagatgactgtggtctacacatagcttcaaggacaaactcacttgctcgattcggaaatcagcgcacatgcaatgctgattctttgacgtataaacagtataaccagcagaaagatgagcaacaagaccgacgttgcaatagccactacaagccaagtagttggcatctcaaagtacgcatcaaaggctggatggaatgagtagtcatcaatggctccggtcgttttcagtgtgttccacttcagccaactgaaccctgctccaaaaccaagagcgacgagaacaatgagaattgagagccaaatgatgagtgatccgagaaggcgcataatcaccgtc…	cacgagattttgcag	aattttgccaa	813	11
WBVar00092911	ok1706	EMS	V	10181656	10182383	aaaacttcgagaatg	cggaatgccatccgatgcagttaataaattatccagaatgttacaagatatcgagctgaataaggtaaaattatatattcttattttaaaaaccttgtactttcaggacatgaactcttctttcaaaaaggcgctaactggaacaaataacaacaaatcaattgcaggtacttgaaagaattaatattcgattaacttcaaaatattttacagattctatcaatatgaaagtcttaaatggaggtgcttggggtcgcggtgggtctgaaagaattcgattctctctgcctcgtgaattagaggactttgtccccgaggtagaattccctttcaccatacctataaaattatcttaatttcagatggaagcgttttacaaaaagcaacataatggtagaa…	ataatgcatttctta		727	0
WBVar00092918	ok1713	EMS	I	14721323	14722133	tacccgccgctcgaa	ctcctcgtgatgacattcccgcttgaagtgagctgaaataaagatataattgagtttcaagtgattaaaaagagaaattaagaagaaacagcgaagaataacatctgagctgaaagtataaatttcacaggtcccaatatcgaccaactctacacattcatcagtatttccatagaaagaatgagaaaactcgttaaaaaagcgaaaacctgcgaaagatatagaaaattttgttttagttagttttagtgatgacaaaagatgacaaaaagacgagtctccgcccctttgcaatgcgcgcgcgcggttttcgcaatatcgccgcacggagttgccgttatttttcttttactttcccgctgataaagaattaatatttccataattctttctattctg…	tttttagatcttgga	aat	810	3
WBVar00092919	ok1714	EMS	III	4002430	4003263	gtcaaaaagcttctc	cttgggtagtactttgtctccagtgattttaaagtttctgagccatttgtcattcaattttgttcgttcatttccattttcttcgtctatttcagaatcaactgagcttctaatgaatgtgataacatccgtgcacactgagtccaaatattgaatcatttgttctccttttctttgttccaattgttctggtgtaacatcttctgaatcatttgtatttccctcaacgacttcttctattagaatatcatcatttaatgcgaatagtcgaggacttttgctcatttcttcgttttgctcgcatttccaattatgtgtctgtaataaatttgcttttagtaagttatttttataaattctgaaactatattagactcaaattgccatcgaaaaaccgaa…	tttcaaaatgctcat		833	0
WBVar00092920	ok1715	EMS	IV	4709355	4710128	ctctgatcaacaaga	agtgcacgatgaactgctctcaagatctcgcgttgtccctcgactggcgtcttccatgtgttgaatctatcttgaagagtctcaagattgcattccagctctccaatgagtcttgcttcagcgcacatatcaacgagcgccttgaagatcttctcctgtacagtatggaagttcgagtatcccttgtacaaattcgagagcacacgaacggcgattccggcgtgactagcccatccggttcccttgtagaattgtggagcaacattcttgatgaatgagtcgacgactggctcacacttctcgcctggcacaacgacgataagagatgatatcgagttgagcaccagatcgacgtcctgggaccatgaaggaagcacgttgagagtggagcagatttcg…	gtttccacatgatat		773	0
WBVar00092921	ok1717	EMS	X	4913064	4913958	tgggcacggccactt	taaggaaagtttttgttcagcatgatccgacatatatttggttttgcacaggactaggttctgagtgagcagcgaacccggttaatgtcggatcatgcaaaatcgtcacaccaggcacatatttctaaattttgtgcacggccattttgaagaatagtcattttctgaagtgttcagtggaaattgcaggcaaaaactcgctcaaaaaatgtccatgattgctttcaaaattttgctataattgtttttttcagaatatacatcaatttttgggatgtaatttccactcacctgaattgcaatatttccttttgctgatctggaatacgacgaatgactagtcgtttcacctttgagaactcgaagactctctgcaacaaaacacaaaaactgatataa…	tctcttctccatcaa	ctccatcaagca	894	12
WBVar00092922	ok1718	EMS	I	4446492	4447168	gatgaatttttgttg	ttgactaatagtaagttaagattttaaaatttctattggtattgttctttttaattgagttttcaagttttttcaatcagtaaatcaaaaaagttaacaaaaaatttatttgtgaaacaaaaacaaaacaacctaaacctaaaattcaccggaatcacaatccaatcaatcaccaaagtaatcctcccttctttgctccgttctctttcacaatgctcttagggtccaaacgagcgaaaatctcaagacccgcacttctctccacagcatccaatggaacatggaacttggaaatttctacagtatcctcgatgactgcgtttggcaaaatataggattccagctcgaatttgccgggtgtcacttcgaaaagagcaactttgaagaaatgagttggca…	agttacgtgtttttg		676	0
WBVar00092924	ok1721	EMS	III	13431796	13432750	ccatttactttcagg	gaacctatgagttgatggagagggatatgggatccttcaatgatcgtcagaccaggattttatcagctgtaagtttgagatttttcggccaatagtttaaatacacaattgaaaattttcaggctgagacatgcaccgagatgttcggtcctcaactgatatggaaaatcgataagcttcaacaaagaactaatgaggcgaaggtaggagattgaactgaagaataatcaaggaatttgaaatttctacagcttatagatcagcattatgactcattcgcgcttagttaaacgagctattactggaacacataattctggatatgtgtaccgcgcaacttatttgacgcgccaaacatctcgtacagaaattctttaatagactactgtagcacttgtg…	atttggttataagat	tctttc	954	6
WBVar00092925	ok1722	EMS	III	11824728	11825501	aaaaaacgcgggaat	tttttgcccaaaaaaatgtgacgtcagcaagttcttgaccatgcgaaatcagatgaaaactctgcgtttcttctcccgcattttttgtagatcaacgtagaccaagccgaaatgagacactctgacatcacgtgtccatttccgtaaactgtacatcaaaagcctcccccacccaccaatacttccatctctgtctgctgctattacgtgttttgctaatttttgataaattcggcaaatattataattttttattacttttaacaggttcttttccctttaaatttattgatgtttcctaattttaaatattgatgttacttttcagagtttaactacgaatttgcttccgctaatatttcaaaaatttacagaaaaatgagccaaaaagcagtcttt…	ggtttttcaactttc		773	0
WBVar00092927	ok1724	EMS	I	10536370	10537084	ttaacaatgtatatt	aaattggtcttgaattgacagctaagtttctgacagaaaactgtaagtaaatatttcttatttttcttataaaactggaaaacagtttgccagatttttgtaaaacattatcaggattcctgattcaggaatatataaattttactcaggcaaaaaaattaaagtcaacagcattctggaaattttctaccagtaacttgaaatttttcaaacattttaattgagtttttgcctccgaacaacatacaaaatgagcaatattgtccgaaaacgaataaaaatctctaatattttacctcttctctcttcaagaatacacttgattacttctttatcgacaattgggaacatttcctggatctctttagtgtcctcctcagtaatttcaactgctgaaaa…	ccacgcaataacctc	tttttaa	714	7
WBVar00092932	ok1729	EMS	IV	10442413	10443380	aaaaatataagtcac	atcactatgttctgcgttggtttcaatcagctccaaaaaacgtccaggtttgtcctccagcgtacgtccctacaacctctgcatttgcagttagcaaatgaaaaaatgttcacttttattttgaaagtaggcgcaatacaggaatacctcaaagatttgtagtaacttttgagtctgttgtataattgatagcacgcttctaatcaaaagtcttatttagggactgtcagtaaatgctcgtcagcacctctgaactgggacgtcattactgattcttcggtacaatgctggttcaaagtacgcaattttcttaagatccaaaactttcatgaaaatataatttccagacaagtatgatacctgtattcttattctgttacatgttggtctcaagtgtac…	tagtgtgagacgttc		967	0
WBVar00092933	ok1730	EMS	IV	10442723	10443433	aagtacgcaattttc	ttaagatccaaaactttcatgaaaatataatttccagacaagtatgatacctgtattcttattctgttacatgttggtctcaagtgtactccttgtgaatttggttaccgcactcttatcgtatgttatcagggcgtaatggaaaactccaagaatagaaaacccaatgataaaagttgaaatttccaggaaaaagtatgaagatattgacaaagtttcacatatttactggaaatataaactgtatagtcggttgattgagtgagttcaactgaggaagaaaaaaagcaagacacattatttccaggtatgaagaaaaattatggattcctgcaccactctcgttgctcttttacattctcaaaactttttgcttttttctatcaaaaattccaatca…	attttcgtaaaactt		710	0
WBVar00092937	ok1734	EMS	X	4913703	4914414	tgaccaaggtatatc	aacaaggggacacacccagcggtctctctgggcggaaaacaataataaagttacgttacacagtttggtgaccgcatgacttgaaaacttgaaacaagttatcagtggacgtatactttaaattttaaccgtaatttgtggtcatcgtaacgtgaagtaaacattgagtatacgcgaacctaccaatttccttggtttgatgaatagatgttgtcttaacaacctgctcgacgagctgacgtagacctgcgcgattctcttctccatcaagcatcttacggtagatcacaatttcagcatcgagagtctgttttgtatcaatgagcatttgaagctcaaccatcaggatcttgctctcgtcacgaagtttgttgatcgatgtgtccttatcgttcagtg…	tattttttacctctt		711	0
WBVar00092942	ok1739	EMS	II	4322831	4323684	tccattcataccgca	atttgatagcatctctttcgatctttgcctgataaagacttatgcgcctttaggaatgggtagtacggtagggtttaatttccgctttggcttttttgttcataaaaattccaattaaattagaattttcctatttttagttgccgaataaatattaaattttcttattattccaagttttttgcgcgtacaatactgcgcattgtgtgcagtttcgccgcgcggtgtttgcggacatttgaattttcgatttatttttttccagaattttgcgtttttcgattgttttccttcaattttgaggcgattttttgatttttcggcttaaaattatcacgaaattttgtttcatacattttaaacgttttaatcacctgatctgctcgtttttttccaatt…	tcaatatttcattta		853	0
WBVar00092950	ok1748	EMS	X	6720104	6721063	gcggatatcattgtc	aatgaaacttgtaaattgttgaagttccaataataaagccacaaaaaactaacacatagacttactagatataacacaaagagcacgtatgcaaaggtgatcggagcaagaaccattatgatataccactcactaccaagtcgagaaaacacgtagtcagaaataaaataaacgttaatcgataaaattaacgcagaagtgatcagagcaaaaatttgaaaaactctgaaaaaaaagataaatctgaaaagtatcagtaattttttactcacttagagcttctgaagtcgtgcattatttttcggctcgaggtaaatgtgatgattggaattagtgcaaacggaagttgaatcatttgaacacaatttaagaaatcattcattcctggaaaacaatatt…	gactcaagtgtgaaa		959	0
WBVar00092954	ok1752	EMS	IV	15211418	15212228	tatgattatacaact	aatttttattcatttaaaataaaaacggatttctattaaaaaattctgcattttgacgggaattccagttaaaatttcaaaattttactgtttcaggttgttttcaaaataattgttttaattttttttaaagtgctgctaataaatgtaaatagtgtttattcagtggaaaaaaaccacaatttcttccttttcccagaagttgttgaaattgtgattaaaaatctcaagttttttaatagtaaaggacttgtttcagcaatgttcagcgaagaaaaatcaaacaaattaaataatttaccgagttccacaaagatttttttctcagtgtgtagcattgattctttttggaagttttttaaatacatttttattccgttaaaaaaaaagaaccttctt…	gttataaagtatgga		810	0
WBVar00092958	ok1756	EMS	III	7307489	7308296	aaacttgtgtaatgt	acgtttcatacatttctgaacaacaacatagcaatttcataattgtttagaaaaatgaaattttttgaattttttgcttggagttgatcaagaaattttgagcaaaaatgaaaaaaataaaaatttccaaaaagtgcggacaatgattctaggttcccgaataagaataaaatcactttaaaaatgcgcaaaaatgtttgaatgagttgttttacaactttattcaacttacaaaaatatttcaaaaatagaaggaatcgaaccaaagcttaaatcttatcagacgcgcgcactcccaactcggccaccgaggacatttttcaactcaatgtggtgggtgtcacattttcggtggtcacgcaagctgagatttgcgtggattgcatggtaagacagtgg…	ctctgtattactctt	gtta	807	4
WBVar00092978	ok1776	EMS	X	10339921	10340848	taatgatagaatcct	cgtcatgatgaaggaagtaagctgccttaattctggttgtattccagtgatcgttgactgcacaaccattttggcgatgagctacatatggaagatcgactgcatttgcaagtccattgcgatgaatgtatctgaaaaattgattattggaactcaagaattatctcataaattttggctctcgtactctcttaattttcaatacaaacctgaatgccttgtcctcgtctcctccgtcgcatgcgttatcaaccaagtcgcaatcaagaagggtctgctccgacaagtttctcttctcaccgtgtgcgatagcccatgctgcctcgacagtggcggtagaagcgaaggcccagcaacttccacactgaccttgtgccttgacaggggtgataacatttt…	aaaagtaccaagtgt		927	0
WBVar00092979	ok1777	EMS	II	782096	783026	ttgacaaacttcgta	gttcttcaggaatggtatcaaacaagtcagctctgcaccttcgatatcgatttttagaatctcaatctttgaaacattgaagtgcttggcaaggtcggaaattgtataagcactcagagcaatgctagtttccggagaaattttagctttcattgcggttcctcggatttgggagtaggactgtagagtctcatccttttgtgtgtcctaaaaaaaatgccggatgtaatatttaattcgcggtttcacaaaccacatcaaatccatacaaaatgttgcgatttttattcagcttctgccattcttcttcaaaattaatataattattgagcccgagagaaaacaatctgaatcaaatttgttagtactgcagccaaaacttttccgctatttacttac…	attttaatttcaaga		930	0
WBVar00092983	ok1783	EMS	IV	12524182	12525111	cttggccactgtatc	aaaattattaaaatattgtttttaaattatttttttctgtctttttattcgtcccatgattatacataatatgaaaaccgaagttcgaaaagtatttttttctttacaattgcttccttttctataattcttctaactcttggctgtctagacatacattgcaaaattaaagaatattatgtattactgaaaaatgttgattttgttgtagttttattgaaattcaaaaaagactgaactacagtaactaatggggaaggataagaaaacggcagaaaaagaatgacaataaaaattacaacggtgttccaggatcttccagctcgtcctccacaaactctgtaatcgagtcagggttgtgcttcagtgcgtccctgtatgtccttttgaagtgaaaga…	ctttgtcaagctctt		929	0
WBVar00092988	ok1789	EMS	II	9227069	9227361	aaaagaaatttacct	tgacagtctcttcgtcagcgaagacgaaggtactggagagggccagaacggcgataagaagaatcgaagctgctctgcgggctgccattgaaacaaaaatgtggggaataatgagttgggtaaaagaaggagaaggactagaactcgaaggctctgtattctgtccagatggcactgcgtaccttttatatagcggcgggagatgggtgggggtaatggggaggaaggcgccggcggtcggtcggtcgcggcacacttcgactccgccccgcgcggagccaggagtgcttaa	gcgttcgaaacaact		292	0
WBVar00092993	ok1794	EMS	III	2484394	2485314	tttcttgattttcta	ccttactttcactggaaaatttgaattcagcttgtttttagcttcaaaataagttccatatcggctatattcggtttttttcctcaaattttaggggttttgggtcccgccacgaaatcaccagtttaaagacgcacgccctttctctatcggaaaatcattacaaaattcgaatttttcttcaaatttcaccttatgcttcttttttctggccttctagctcaatttttgagcatttagggtctcgccacgaaattcgccgggtaactgtacccaaactttcgtggcgggacccgaatttttcaaaaattaacgctaaaaacctaaaaacttacggtttagcgtgaaatttcgaggagaattccattttcgtatcattttcccgataggggtagcccg…	aaaattgtgtctagg		920	0
WBVar00092997	ok1799	EMS	I	7801620	7802315	gatcaggtaggggta	ggcggcagtaaagccgataagaaggcactgaaaacttgaaccatttgatttataattgaagcgagaggggggaaatcttgatgtaaacatcaataaatcagtggatgctctcaagacctctgggggaatggaccaacctgcagaaagagcagttgaagtggagatattggaagaagcttctgactcatgtcgcttttgttacctgcaacaaattgatttggttccgggttttaaaatatttgaaaagttgaagtgtaaagagaaagtatttctagaattgatattaacaagatttaggaattctagaaaaaaacagtatttttcaaaaataatactaaagtgggtggagtagttccagtggggaaatgtttaaaagaaccaaatacaatagtaaaacat…	aataagaaacattga		695	0
WBVar00092999	ok1801	EMS	III	9006342	9007171	gattttaaaaccgtg	cggcagttgcagaaatgggcgtattgcaagccacggttctgtgggcggggccaatcccccgagttggtaatccccccaattggacatcccccgagttcttcgggtctcaaaacttagtgtattttagagtcgatgcgattcgtgggatgagcttcgttcggagacacaggaacgtgaacaaatatatcaagattttaacaatttttagagcggaaactcgaaaaaaaaataaacatgacagtcaatagtttgtttgcttaaaaagttctactttttactcacgtttctcagttttggaacgaagccccgcctttaaatttctgagtttaaaaggtaccgcccccaaacgttgggtctcgttaggtattggtagcaaaaccgtaagatttcactcggttt…	aaaaattaacatgtc		829	0
WBVar00093003	ok1805	EMS	II	11040047	11040586	ctctgtccgccttgt	cctccacggcctccgcgaccgcgtccaccgcgtccacggcctccacgacggccaccaccacgtcctccgcgttcaccgccctaaaatatggatgttaaatttcgatcaatttagagttttgagaattttagaatgaaaaaaaattggatctaaaaatactagttttaaaacccacaaaacaaaaaaacctacatctgtgtcacgagcagtctcctctccaccactgttggtacggccaccaccacgtccaccgccaccacgacggcttccaccacgaccacctccacgtggagcaccaccttcctcggcgtctcttgatccagagtcgtgtcggattccaccacgtcctccacgtcgtccacgtccgcgtccaccacgtccacgtgctgcattttcagc…	tcgggttgttgttga		539	0
WBVar00093006	ok1808	UV/TMP	I	10566403	10567283	gtcaacactttttct	ccagaagggcgtttgttccaagtggaatacgctattgaggccgtcaaactcggatctacaagcattggaatcaagacgagcgaaggtgttcttctcgctgctgagaaaagatcgacatcgaagctgatggtcaatgacgcgatcgagaaaatcagcaaggtcgaccaacatattggttagttctgtgaactgtttatcatcttaatttataagaattgtttcaggcgtcacattcgcaggtttgattgccgactcgcgcactctggtcgaacgggcacagatcgaggctcaaaatttctggttcacttataaccgcaaaattcgcgtggaagacgtcactcagtcggtcgccaatctagctcttcagtttggagacgacgacgtcaaagcatcaatgtc…	ttatttgtcgttctt	aaaaaatagaaaat	880	14
WBVar00093013	ok1815	EMS	X	12128531	12129415	taacttgaaagtgat	cacggttgtgttgtggcacgtcacagaacattcacaaagttttttgtcgcatcacaaactgactagggaatggtgttacccctgcaatcgctaggaggacaaaacaaagtgaaaatggaagatcagatctatggctacaagaatcagtttttggaatctgcttaactcggtcccaaagctgaaattttcggtcttaaaaagtagtcctctttttgctcaaaatgccgtttttcgtgtgtagaagtggctacataaaagtttggcaccgcagccgccgttcgaatggccgattggtgaactctcgtgctcattaaactaaaggtcacgggttcgttccccactaggtattaatttttttttgaatttttcctctagcatgaaatatgcacaaaaacacgg…	acacacgaaaaacgg		884	0
WBVar00093014	ok1816	EMS	IV	4281723	4282673	gcggccttccaacgg	atttgcgttcagttggctgaaatcaacaaatttaaagttttatttcagatagtttcatttctaccttgaagtattgaaggtaatttaatccatcaactgtttcggctgtcttttccacgtttttcataaatttggagagcctcgtgagagcaatttttatatttttgttctcacccatcccactcgttttacaaaggtcaggcacatccaaatttttcagggcaaaaatatgttcttccaaggaagtcagccgctttggtggaccgccaagcccaacgaaaatcctgctgatgttgtttccaacaagagcagcaaagttgaagcttgtggaatcttgttcgctggtttcgccgagtttcaggcagaaaagttgaccagtctaaagtttaaaaaaaaaaa…	gtatcatgaaggggg		950	0
WBVar00093017	ok1819	UV/TMP	II	8444590	8445347	ggtagattcgtcaga	tagaggtagaaacaaatatttaggatacattcaaatttataaaaacttttttcagagcgtcttctacaatgctccgaagaactcaaaaaattgctcggagaagaacgattagccggtgcttctcttctagttcttgccaacaaaagtgatctgccaggggccattgatgtgaattcaatagcacaggtaattcagatgtcttcagtatatacttccgaaaagaaatgctttcttgtaagccttaacatgtagatatttatattagattcattattcacatgttactctcgtaacatacattttgaaaatgaagaaaatctttaaagaggcacggaaacataggaaccttgaaactactcaacctattaagaattttctaggtactcgatctccattcca…	aacggtaagaccaag		757	0
WBVar00093023	ok1825	UV/TMP	II	11435824	11436806	ataactggaacagat	acaacggcgatgagcaggaggataagttcaacgagggattgatttggataccactgctggagataacattggtcgttgatggtgtaggtcacattttgtccattaacaatgacccattcttttccagctgcggtgccgacgtcgtgagcgaagcttgcctaaaagaaatcaacaatctctcaaaggatggcaatttgacttacatctctgctcttgaccatgaacatattgataagaccgataagaagagacggggcacagttggatcctggatacaatcttccgaagatataggctggcttgacgtagaagaagatccatttcatgagtacttgaaggcacagatacacgaaaatacaaccaaggaataagcattgtgggatgaaaacgaaaacgatg…	ggagctggattaact		982	0
WBVar00093031	ok1833	EMS	X	13075829	13076612	caatgaacgaaaaaa	ttcaaaactcacataaaaattcgtgcggaaggtgtttaacaatcggaaaattaaaaattcaaaaaatcaattgtttgctttagatgtttgcatcagcatttccatttggaataaacagctttggaactgcaccatcgtcttcttcgtctggatcatgattttttttttcaattttttcttcatatttatagctatttttcttttcaattacactgtttaacttttgagacgcatatttaacaaaataaataaaaacacacagagaagtagtagttatatatcgttactaagaagttattatctttctgccatagtactacaaacatgagttttttcattcgatacttaaatttgatttcatgaatcaaaccgccaaccagttgttcactcttgatgaaa…	aaatgtgtttttcga	g	783	1
WBVar00093033	ok1835	EMS	IV	13585663	13586409	gctctcggtttttgt	agacaacttttggggccatatcagtttggtgcaatttatatttggttcagtggaaattggatggaggtagtttactttacaaaaattgtattaaatatagagctaaataattttcagattaaaattgtagttggattcgtcttgaacatgatcttctggcttatcctgtgcactctattgaacttattcctctatagaaaactgaagaaaatgagcaatcacggaaaaagcgcgacactccaaagagctgaatattcccttaccttgacaactttctcaatgcttttgtcgtacatcacgaacttggcgtgtgccgtgagttgacctcattctgaatttttacacaggctttaaaatgcctgcctgcctgcctgcctacgtctacaagtccgaattgag…	gagattttcaaaatt		746	0
WBVar00093039	ok1841	UV/TMP	V	16195602	16196599	gggtcaaattcctaa	ttctataatatttcaatttcctcatataatatccttataaaaaaggcgacagtcagcccaccaacctttattaaaaatgtcatcagatcatgtgttcaaatatgtcataatcggagaccgtggcgtcggaaagtctaacttgctgctgcgattcattggcaaacctttcgattcaatccatccgtcgacacttggaattgagtttggttttcgaaatctggaaattgacaggaaaaaggtgaagcttcatgtctgggatacgtgcggccaggagagatttcggtcacttgttggatcatattatcggcatgcaattggtgcacttcttgtctatgatattactagtcgtgagtccttctaccatttggagcactggctcacagatctccaacgactggg…	aactggatttcagtt		997	0
WBVar00093044	ok1847	UV/TMP	III	10315458	10316424	aaaatatgaaaaatg	tatgaaaattcaaagtttaaaactacagtactctttaaaggcgcacacaatctatattgaacaaaaattgtcgtgtcgagacccgtcaccgtatttttcgcaaaatgtcaaggctgggtaatatttctaagtcaattccagctaaaaatgtggaaaagcgaagttttgacgaaatatctttaactttttataactaaaaagttctactgctgaaataattaaaattttgcaattatgtgatactttttttcgagtttccagcaaatttaatactgaaataattcaaaaaatactggagaaggcaaaaaatcgggtttctgaatttttttcgctgaattaacgttttttttttcaaatttctcatttatgatttccaaaaaaaaatatattacttggata…	aaaagtcgggaaatt		966	0
WBVar00093047	ok1850	UV/TMP	I	98119	99104	ggattttcagcacat	acacgggcgtttgattacgtggccgtgaaaacggagaaactcggccacgtagaaacaaaaccgaaaattgcagaaaatccaggaattttttttaatgactccgaaatttccccgattccgaataatatatatgaatgaatatatacttctgaaaaatttcaaaacctttgctcaccaagccactactctgctgcccaaaatttttaggctcctgatatttcgcctttctatacggcagctgaatctgttgctgggatgatgatggttgctgaatctcttcggtatgtgaaacctgaagctctcgctcgtcgagcatctcctcaagatgcacatttttctttctggatcctccttctgaagcttctgctgaagctccagccgtgtcagtcgtccaatcat…	ttttttactttcgga		985	0
WBVar00093050	ok1853	EMS	V	17567912	17568711	cgttgagcattactc	caattattatctcttcattacattttatttcattcaaatccgttcagtattcgccgagatataaatatatctataaatattcgtattcaaatcacgcgccaacaccttatggtagcgcgctcgcggcgagacccacgcgtctctaacttcttggcatcgcgccaagtccaccgaccgcccgcggggagttcgaatatgtccgtcaattgtgacgtaattgaataccaattccggtgtaatctccacgtatcgttttccctcacgtgcagatataccatcatgttcgttagatttatatctttaataacagtttgaactattaccagtctaaatgacccattatcatcatttcaccatcatattcgccagacgagggtttttcaccatcttaagaacttc…	tatcaaaattccttt		799	0
WBVar00093054	ok1857	UV/TMP	V	16196200	16196858	aagcttaactttgga	attatcaaagagatatgtgtgaagaagaagaagaagaaaatgaatataattatacgatctatatcgggaaaggagaaagcatgttgttaataaattgattttttctatttgttatttcatagaaaatgttgaactaataaaaatattattttttatttgaaagctcttgtaaatttaataacctaaaattatgtctgtttccgcaagattcgtcactgctggactttaagcttaacaccgatctctccaaccttgtgtacgaaatcttccttttaagaattttttatttttttaatcttagtttattgatctttcgcgattactattgaacaagctacattcaaaaacggatcgtgaaattgcaaaaaaatattagactagaaacaaaagcattccgtt…	tatgcgcatggtggt		658	0
WBVar00093057	ok1860	UV/TMP	V	9741855	9742719	gaagcagagaatcat	agaagaagcagattctggtttaatactgagataaggttagatttattcaaaaaaaaatgttgaaatttttttgaagaaacaagaccggagaaattacataatagacctaaattttgaattaattatttgattcagaattcttggtggatccgcttttggaattgatacaaacaatgagaattcaaatgttaattgttacttgattaccgatgagactgctaagcaattactaaataatgcttaccttgatatgtgagttttgtaaattatatctgaagccaatttcttttttatttttagttttgaatctgaagaattctgtattgagccaaacacatccacgtttcaaaaaaaagatgcaagaggaataaaagcgaaatttgacgatatggcgagttt…	gaaatgaaatttcaa	ca	864	2
WBVar00093061	ok1864	UV/TMP	V	17023210	17023971	atcattattcgtcat	aggacttagttgaacaacttttattgttaggaataatattgctcacacttaattcattcaaaaaatatataaaaagtttccagcagtggcgctaactcagttttccactactttttgactcgaactaaaaaattccaaaatgttttgaaacgttttatagttacactttaattttattatatttttgaatatatcatcagtaaattcccaatttttttaaaatcaagtggccggcactgaagtattttgatataaatattacagatgtgtcttcaagccggaaaaaaattatttcagtggtcaaggacaaagtcatcagcgggagaaattgtgaaacaactaaccgttccattacgagaacatgcagagccaatcgttttgctgacgccagaacagaaa…	tcggaatgatcttgt	cggaaa	761	6
WBVar00093066	ok1870	UV/TMP	V	14023011	14023871	tgtcgtgtgtggagt	agacatggtagtaactgttggaccatgtggcggagctacagtaactccaactgaaaggttaagaccgatggagcttggcgaagtgacaatcccattggaagtaagtagaagaacaaaaacttgatatatcattttaagttagagaaataatagtttgaattttatattccaaaactcgtgctattttatagtctgaattaccttgttatttcatctatagtcaatagtcttttaatcctgctgtttgctagatgacgcaaaactgccccagataattcagtctattcaattaaaacttctatagaaattttaaatgaatcacttcaatgattcatgtaaatttgcatatctgatagaaaatattttcttccgacttaaatgttatatcatttagaattt…	ttgaaacaaaaatga	gaaaaaaaaattg	860	13
WBVar00093068	ok1872	UV/TMP	V	12971196	12972029	tattgatgacaaagt	gactactttgaatgggaggtttgtattgatttcttctttttttcaattcagaacttggaatttcagaccaccacgtcagcgcatttcatacaacgaggaaccagaagaagctccactgagaaacgttggccgtgatgcttttggactgaaagatgaagctagtgcatggaatacacggaaggaaatcgaagctcctggtggggtccgtaagaggatcaggtttgtaaaaatcggacttgtagaagcgtgatttaaattaatatatgttcagcgtcggtgatagaacagatcgcagaactggtggccggcaaagctttgacaatcaaaaacgccaacgcccagattatttggagaacgaggcggacgaggaagaatatggaaaacgccagaaaagaacaa…	cacatattttctggc	attttatttgatga	833	14
WBVar00093069	ok1873	UV/TMP	II	6861563	6862541	tagttgagttagtct	tcagttttctaacgcaaaaatccaactttatgaaagatgtctacagtctctaactctagcaacaaaactcatttcctccccctgatatttcgaactgaaattgttctggtctctttcactaacttgggtgaaaatttaattttaccataaaggttcttacattatattttttaaaagtatatcttttttcttaaaaaatctgaaaataatataactttcaaaaattggatgtacaaaattcttacattgagcagtacatgcaaaagtcgcgatgagctttcgatcgttgacatacattttgatatgaacagttcctttgacgccctgaatttaagtttttggtatatcttctaaaaggttgttttaacttacaaagaaagtgacattaagcattcgatt…	ctggaaaataataca		978	0
WBVar00093078	ok1882	UV/TMP	III	9748061	9748825	caatcaagcttgccg	atttcggacttgccagagctattggtatcccgattcgcgtttacacgcatgaagtgagtttgcattcattctgtacaccaatacaatgattgtccggttttcaggttgtcactctctggtatagagctccagaaattctgatgggtgctcagagatactcgatgggcgtagacatgtggtcgattggatgcatttttgctgaaatggccacgaagaagccactgtttcaaggagattcagaaattgatgagctgttccgcatcttcagagttctcggcacaccgactgagttggaatggaatggtgttgaatcacttccggactacaaggcgacgttcccaaaatggcgtgagaatttcctccgtgacaagttctacgacaagaagactggaaagcacc…	cgataaataaattcg		764	0
WBVar00093085	ok1890	UV/TMP	III	1080541	1081439	ttgttgggaaattta	cgtttttaaggataaaagataaaaaactcgatttttcagggtattttccccattttaagttaattttttaacacttttaaatagatttttcaccttaaaacccaaaaatttgccgaaaaatcaataaatttcccttcgaaaatgtcagatgtcgttgcacgagacgctctttcggaaaagagagcgatggagcgcacttgcacttggcacgatgccaagtgcctgtcgtggtgagacccgatggcgcgaaaatggatttgtttgaaatttgtttttttgtttttttaatttttaaacgtttttcgtgttttttatttttattttttttgttttttataatttttccaaatttttatcagttttcagcaatcaaaaaaaatgcaaaaatcaatcgacgac…	tacgggcttcgcaga	tttttttaacactttt	898	16
WBVar00093086	ok1891	UV/TMP	II	7304077	7304820	ctcgatcaaatggta	gatgaagctattgtgttgttccgatatcttcgtggaaaagacgtttttgaagcatattataaaagaggtcttgctaagcggcttttccttgaaagaagtgcatctgttgatgctgaaaagatggttttatgcaagttaaagacaggtatttaatactttttagttttcaaattaataactttttgatttagagtgtggctcggcgttcacatacaaattggaaggaatgttcaaagatatggatgcatctgaaaattatggaagattattcaaccaatatctagaacatatgaacaaagaaaaagcgaatttcactgctcgagtcataactccagaatattggccaacctatgacacatatgaaattaatattccaaaagagatgagagatacacttac…	agaaggaaggtactg		743	0
WBVar00093090	ok1895	UV/TMP	I	11239145	11240025	cgtggaatctaaaat	tgtcttctgtttttcttgccttgtgttcttgttacagattttacagctcgggaagttttatacttttccgactgactgtacagtagcagtgtgtcgtcgccacgagactccttggcgggaatttaaaaaattgtgaattttaaaattgtttccttgtggtgatatattgacgaacttttgacaatataattgttttgttataacagggacggggtagctcagtcggtagtggtggccgctagcaatctgaaggtcacgagttcaagtacggcctcatcccctaggttcacccagcctctatattgcaatccatgactaggttatcggccacagtccccggcgtgctttaaattataacccagtttcagcaccaccaggtagttcaccggatccgcagag…	gagggcccacatttc		880	0
WBVar00093091	ok1896	UV/TMP	V	14090508	14091026	tgaaaagtctgttat	attcagtaattacggtttttttttcaaaattattctcttacaaaatcctcaaatatgagcaaattcgcggtaattaatgaaccatttccaaaagacaccatttttgttgcaaaattagttcattttgtgtagaattcaaaactttccgcaagtttaaaacaatgaaagtctaaaaaacagtctttctgtcttaatattcgaaaactacttcctaaatccaatccaggcctgataagtttctacaaaacaaagcaagtcgttgcgataccatcttctcgttttgcgatatgcgcctttaagatcgtaccttaataaagcaaactgtttttctcccgaaaaagcatacttatcatctggttttttttgctgaaaatgtccagaattcgttctaataacgac…	gtttatttttgagga		518	0
WBVar00093092	ok1897	UV/TMP	V	14992908	14993670	caagttttgccgcca	gccgcaatgggtcaagatcaagatcaaaacacactttttgtttttttttctcgtagtccttgttttttcattgatttgtgttctttttgatgtaaaactgtatttaaatcataaaattaatgtgaaagaagtaaaatatcaagagaaaaattgcgaaataaaataatgaatggttaccgtatcagcggggtactgtagctgaaaagtttcgctcgttcgtgccagtacccgaggttgatcaaacagctttaggaaatgcacttgattctgaagattataaaaaatgcattaaattcaataaaattgaatgaatttattattcaactgatttattttgattgctcatatttatgttgtttgcttaaccaaaaaatttcaacagaaatatataagtaaata…	ttctcccaaaaaatg		762	0
WBVar00093093	ok1898	UV/TMP	II	14604974	14605712	tacctttgattttcc	ccttttcgaaatagccgcatcatattcacaatttttctcgaaaaagtagcaatgaccgttgtacttctttacggcaaggcagtttttcttcaaatcgtcacattcaaatgaaacatcttgcagatcggttgtagagtttccctaaaacaacgcaaaaattacttttctactttaataaaaacttaccacagcgcccaaaatgttcacaatggtctcgtttgattttaagtgtccacaccaagatgggcagagtcttccttgagattcgtgggtggaatttgaagaatcgtcaaggagcaaagcttgaactttgtctggttgggaacaagcctcacattgacataggttaatatagcaggccgagtcagagaagtagaagcaatagttggcatcgctgaa…	attctggcaaatgga		738	0
WBVar00093101	ok1906	EMS	III	6280639	6281398	caaacatttttccca	gtagctcatcgcccactctgtatcagagtcaccaacttgtaagttcaagttttaattaagattaatttaaaacattaattatcttgaccaacatgctgcaaagttatcagttgtatttgtttataaaaaacacgataatgtaaactgaaaattgtagttcgaaatgctatagtataaacatcaatagatatttatactataaacatttgtattcttatgcatgttatagatgaactaagaaaaattagattttcagtataaaagtcagtatcgttaaaacaaaaaagtgatcaaaaaagcaacgaaaaattaaaacaataatttgaataaatcttccagcagccgaatccatcagcaacgatgtatcaggcgaccccccgggatatgggtaaacctcca…	aaaagagccctgtaa		759	0
WBVar00093106	ok1911	UV/TMP	II	7303669	7304586	aattctcaaagtatt	tgaaaaaacgcggagagaaattgattgctacgtgtcctgatgaagatcttgtttctgagctacttgctttcaagaagaaagttgattttatcagtaagtatttcaaagttctctgttatttttattattatcaaaaattttaaattcctcatacgtggatcattaatcatatttcagtgactggaagcttcaaatccgcaaatgatccagtaaaaatgagacaatgtttgtcagatgcctttgaatcttttgtaaataaacaagtcgatcgatctgcagaacttatttgtaagtcataattcgaaatttctatattataatttctatttttcagcaaagcacttccacacacttcttcacagtagcaataaaaatgtatcagacgacacaactctcgat…	aattaattgcaacaa		917	0
WBVar00093108	ok1913	EMS	III	4490335	4491101	gcagaggatgttcca	tctactaaggattatgccgaaccaattgccgccgcttatgttgccagatatcctagtgagaaaactactgctgaagtgagtttgaaaatatagaaattgtttgcataaaaatttatttcagaatgttccaacaacaaccatcggatacgagccagaagtcgtcgaaaccacagctccatatgttgaagagactacaacgaccgtcggatacaaacctgaagttgaagagaccacaactgaagctgaagttccaacaaccaccgtcggttatgagccagaaatcgttgagactaccgctccatatgtcgaagagacgacaactgccgccgacgttccatcaaccacagccgtatatgagccagaagtcgttgaaaccacaactgaagctgaagttccaac…	ctgcaatcgagccat		766	0
WBVar00093109	ok1914	EMS	III	4490212	4490934	aatgttccagagtgc	acgaatggatctggaaacgacgagggatccgctgatgagactacacctgaatcttctggagagatgccatacagcaatggatacggatatgaggagacgacaactgttgcagaggatgttccatctactaaggattatgccgaaccaattgccgccgcttatgttgccagatatcctagtgagaaaactactgctgaagtgagtttgaaaatatagaaattgtttgcataaaaatttatttcagaatgttccaacaacaaccatcggatacgagccagaagtcgtcgaaaccacagctccatatgttgaagagactacaacgaccgtcggatacaaacctgaagttgaagagaccacaactgaagctgaagttccaacaaccaccgtcggttatgagcc…	caaccacaactatcg		722	0
WBVar00093116	ok1921	UV/TMP	X	3212977	3213657	cgatccatcgggata	ttataagcacgtgccgccgactggaatagtcgcaacttggcaagaacttcaaactctttccttcgcttttcaaaatttatcagattctctggtgtataatccggggtactctcatcaaccattgccaaatccgtcaaaaagtttcccaaatatgggaccgttccctgacattcggccaagttcacatcactttttgtccgccggcaattttgaataagttgtggacgtcgaagtggggagcttttcgcggtaccctcctgttctagaatctttctcgcgtttccttgatctccatcttcgtccgtctcataaatcgaagatagctctcgaaattgtgatatggaacggctggaaaatattttctttttttttgttttgcaaacttaaaaaaaaggtttt…	catccctggcactgg		680	0
WBVar00093117	ok1922	EMS	III	4369323	4370095	gttttcttctcaaaa	ctaacatactaaatggcttaacaaaaaaaccaagcgaaaaattggacgtgacgaacgaccgtcatgttctctgtcgtctctattccgtccattactctctcgatatacccctctgttatattttcccgctagtcgggaaaaaccaccgagcgtcgtggcgggcgcttgtgagtcagcttcttgacggtagatgagtgtggatggagtgagaggaggagtcctgtgtatgtcgttgtcaacgtcgaccgagcgtccgtgccaagcgctgcgtcaccaggggatgactgtcggaagatggtcagtcccgggtgcataaggagtggtggatggttcaggaccgaaaggtagcagacaaaagccaccgcgcggtgcagtggccggacagcgcttgtgagttga…	atgatttgcaactaa		772	0
WBVar00093118	ok1923	EMS	IV	8479363	8480302	gaaaatgttaatttt	atcgtaattaatttgagaacgtactcgtttgctctcgatcttcgatccgtattcagcttggtaactctcggtttcttcgccattttaataaaattgtgtaagatgacgctataaaaaatgacgagttgtgagccaagtaggagttgagtaatgaaaagaaaatgacagatgtaactgaccctttaccatctaaaaaaggaatcgtgtgccgtcccaacagccacctgcttcacacatgttacccttctactgacattgtcgagacaaagtcggtaaataattggaacatgatgatattgctcataagtttatagatggaaagagatttcgttgttattttgcaagaaaaagggaatttgatgtggtttcttatttttcaaaatttgaatagaagcaata…	agtgccatggagaaa	t	939	1
WBVar00093123	ok1928	EMS	V	17182289	17183243	caaaatgcacctgct	gtaaatattcttgattcccagaaacttccagatttatcagaggtttctgccactcatgtgctctacaactctcagcttttttgcttccgacataaattattcaaaatttctacatgcttttactatacttgaaattttcattcactcttttggagcatacatcatcattgcaaaaacgccgaaaaggctggaatccgtgaaggcgagcatgctgtttctacactttgttggagcatttgtcgatgtctatttcagtgttctcattatgccagtgctacatttgcctgtttgtggaggccatccgcttggcttactttcatttttcggcgttccagtcttattgcaaacttatgtggggctttctttacctgcaggtcagtactttttcttcaagacaat…	caaaagtacacccat		954	0
WBVar00093127	ok1932	EMS	IV	11689803	11690795	aaaaacattattttt	aatttaaatttttaactaaaaaattaccttgcgaatttctctaacaagtgtgtaaaatgcttcatcaactcccatacgcgttttggcagatgtgtcgacattcggaataccgtaaccctttgctgtctcactgactgttcggaagtcgactgatcgagatgacaaatcacatttattccctaccaagaccataggaacctagaagaaatacaaatattcaaccattgactgataatttcaacaaaaaaaactcacatcatctgaatcctttaccctccgaatctgctcgcggtagttagcgacattctcgaaagatttagcctcgttgacggcgaaaaccaacagaaatccttcgcctgtcctcatgtactgatcacgcatcgccgaatattcttcttg…	ttcgtctttggaatc	ttttt	992	5
WBVar00093130	ok1935	EMS	V	1378452	1379266	gctcggatatgagaa	attctgaaaattattgcataaattatctatttattgaaaaaaaaggcccatttcgctttgatctacgaaaaatgcgggagaagagacgcgcgcagacatctcatctgattttgtatggttaagagcgttctgacgtcacaatttttctgggcgaaaaattcccgcattttttgtagatcaaacactgcaatgagactttttgacaccacgtgttaattattaattatattaccggtacagagagtgtagatagttagagagtgacagacatccggaacccaaaggggcggggcgcgcggaagagacgatttgtgtcgatttacgaaatgatggcaacgaggaaaatttcgtaaatcgacacaaatcgtctcttccgcgcgccccgccccattgggtccc…	gtgttgagattttca		814	0
WBVar00093136	ok1941	EMS	X	2216496	2217275	gtctaagggaattgt	gtgtacgtgcaaaaaagataacttttttttatttcgtaacccttaaaaattcacttcatggcaccagtagatggaaaaaaaagatcgtcggcccttttcgagtgtgtcaaaaatagtttgtgtatacaagttaaaagtgcaacgagatgcgctactttcggcgctgggtggcgccgccgagtgcctaggtcagttgcgatgttggtcaggtcaaataaaacaatctgagcgtggcacggttcgaaacatcggccactcatgcgcgtgccgcaattttgcccccctcctccctcccatgttgatgaaccgcgaataattcgcaaacagatccgcgcattgccaaggtcaagccatggatggcaggcacgcggcagcgcgcgcggggacaggctgggccat…	aaacgaatgatgaag		779	0
WBVar00093142	ok1947	EMS	X	13349737	13350692	aaaaaactgaaataa	tatattgtcagatcaagcaggcaattcttaaagtacacgtgaaacccatgtatgtccggagaaaccgaatggatgtttggaatgtccgaagaagggttcatgacgaccgagtaaatgagatcaaaaaatattagagaattcgaagggtgggggtatctaagaaataaaaaagcctttttgaaggtttttagattttcactgccatttgttgatcaaccggagaaaatgcacaaggataaaagccagaaggtggagtaccaggtgcagaatccaaaagcgatgggctcacgctttgaaagcttccgagtaaagccaagatggcatcattgttaagagcaataagcccatctaattgagctgggtttgtggattgagcaattatactgaaaatacttaatt…	cttacatcggaagaa		955	0
WBVar00093179	ok1985	EMS	V	3937830	3938637	gtcaagaaaccacga	cagtaactttactctgcggatttaatcaccttcttgcacatccagaggttatggataaggcaagagaagagctcctgaagatcacagaaaacagagcccggtctttaagtctttctgatcgtccaacaactccatatctgaacgcaatgatcggagaaattcaacgtcacgcgtcaattcttaatgtgacattttggaagatcaataaggaactcacatatatgggtggccatcctgtggactctggagctgtcgttacagctcagctcggcgctttgcacgtaaacgatacgattttcaaaaacccgagagagttcgatccagaaagatttattcgagatgatacattgcttcaaaaggttatcccattcggagttggaaagagaaattgcctgggag…	ttttaaacatatagg		807	0
WBVar00093183	ok1990	UV/TMP	III	12816743	12817622	atttcgcgcacaaca	tatttgacgcgcgcaaaatatgttgcgttaccgtaataaaatgatgaaatcggaattttaatgaatattttaaagcagcacaaaaagtaaaactggacgcaatataaatataattacatggaaaaaaaaatgggaaaagtgaaaaaattttgagccagatacaacaataattaatcgataattcacaaattaacaccctgtccaacgagccccttgtccatgaatcgtcttctcgcgaaacagagccaccacttgctcggacgatcttggggatccgggaacgcgagatcacacagacgggcgccgatttcttggcgaatttgttgcaaataggcacgcatttcgtcctcgtccggtttcgattggggcgccttgtacatgctgttcagtgggaatcca…	aaaaatctgttttcg		879	0
WBVar00093194	ok2001	EMS	V	14126453	14127047	ggatcagagattcct	cctcttccggaataggcgtcacagatgaactacttggctggcacataaatctagcgagtaacgacgagtatgccgcattgaacatatcgaattaggtcaaacggacgcgtaagagccctggggctccccgaaatggagcaaagcgtggaggacggacacactggaaaaaacgaggagagcgccggcagtagaagaggagcaagcgagcaagaagaagaagatgggcggcctttctccatacacatccatccatccatccatccacactttggagaagagacacaaattgcatccatgtctctctctatctgtctgtattcctcttgaaaaaagtgtgagcaaaaggagaaaaaaactaagagggaatatgtgtccccttctctttctattgctcccatc…	tcattcgatgctgac		594	0
WBVar00093204	ok2012	EMS	X	9562793	9563784	aaaatgtgtgtcgat	actacaaagatttatgttttcattgaataaaatactgatgttacgattttcccattttaagtaaatcatgagttaaaaataaaagaatttgttccatatgagcataatctcataattcgtactaaaacttacaatgattgttcctcttgccacagctgttcttgtgctggtatctttttgagagacgtcaacttgttttgcgttgccattgttgtccacatgagtgagcaaatgagtaattgaagacactgaaccgaaactatttcaccggcttcaaaattttgcaaaaacttacctgagtaggttgtcgagaaacatcgaatttgagaaataaaaaagtgacgagaagaatgcaagtgactatgataaagcgaactagatggtaagtgaacaagtata…	tttattaacgcatta		991	0
WBVar00093209	ok2019	UV/TMP	III	9229393	9230076	tatagatattctact	aattttcaagaaagttactcacactaagatcaactgcctctgcagcagcatcacagattttcctcacagtcggatcatcagtcattttcttatcaaaaagtaccgatgcaccattccaaccaacatgtgcaatatgtctgaaaataaacttttgtaagtaattaatagataaaagatatccaaatctcacgtaaagttccttggaagactaatcgaatctgcagacgttttaatttttttggaatttctgccagttggaggttttctcatcggaatttgtacagtatccttcggctgcatcaatgacggaagtggtggtggtggaggtggaggtggtttcgaaagaagaagattacgtgggacaatcggaacattttctttttgggtcaagatttggtt…	tcaaattttcccaat		683	0
WBVar00093211	ok2021	UV/TMP	V	10006196	10007062	tttcattaaaatatc	tacgagtacggtatctaaaaccaagtattcaattaaatcatattaataagtgaaaaacatatttcagatgagcctaccgtcggtcataagccagcagcacatcgttcagtagctgcattcgatttaggtggaggatctacccagctcacctattggccaaataatgaagctgttttttcggagcatgttggatatgaacgagatatagatttcttcggacatcatattcgacttttcactcatagttttcttggaaatggattgattgctgcacgattgaacattcttcaattagaaactgataatgaaatcgaatcaactcatcaattgatcacaagttgtatgcctgaaggatatcagctgacagaatgggagtatgcattgaagttttggaatatc…	agaaaataaaaggaa		866	0
WBVar00093217	ok2028	EMS	III	12977724	12978620	tctcttcttcatctt	tctaacttgaacccgttccagattaattatctctttgggctgggtctcgctccgcagaagtgctgtgaatgagaactggcgcctggctggacccggctttgtagctactagagctccccgaagtattgatttgagcatctgtattttataatgattctttgttaccatgtacaaatctcattccaaaaatccaatatttacgaaatttacgttttgcacaaatagcgacattcaattaaaattaacgatttatttgccaacacatggactggaacgagtgaagattacttcagcttcttcttgatgcggagctcgctggagtgtccgcacttcttctttctgcagttgctggcacgtggtgggagacgagcatagcactttctgcagatctgcttgtcg…	gatttttctttagag		896	0
WBVar00093220	ok2031	UV/TMP	I	8289278	8290244	tgctgcggcaacgtt	attcgccgtatttccgccgctgtttccctcctgtcctccataagcaacaggatgaattttgaaaccgtagagtctgaaaattttgatatttaaaaatttacacataacataattattattgtactaagttctgctaaatttttaaagtggataaaatattattgtttgatcttctaatttctaaaattatttcgaatctaatttagtacagccaacttatttcggcaatagagtaaatcttctaatttcagtctaccaagtcaactttttgaattaaaaatgattttagaaatgtgtcaaaatattttattgattcgaaattgcaacttattcttgttgaaatatttgaaaaaagatctcaaatagagcctgaaagttgccgaatgccgaaaaaataac…	tggaagcattggctg		966	0
WBVar00093222	ok2033	UV/TMP	III	11821230	11822106	catgttgtccagctt	attccacgcgttccacttgtagactccttgaatgtcgtagaagctcggttttggtagatcacattttccatgggtggcttgtttgaaaagcgcgtagaagtttagcttctcgtctgttgatgtttttattggtcctgtaacgaaaagggttttgtggcaatgcgcttctggcttccctcataaattgaaatggaagagtttgccgaactaggccattttggggtagatttacggcgcgttgcgtgtcgcgtcgcggctcgattttagttgtaaaactaaatgtatctgtccgtgtggagtacacgactttcccatgtccggcaggctattgtcaatggagcgcgaaaaatacaatgaggatggctaggagcccgtgtgtgcgccttttaaaagtactgt…	ttagttttacaatcg		876	0
WBVar00093229	ok2040	EMS	V	11826716	11827286	ccatttgagcatatt	cttcgaaaagatccgcgcggtattgttggaatctttgataacgagatggatatgtggcaatgtccaggtccacatgcacagcttccggaatgtgtccagccaggtacaagttccgggaccttcaaattttgtttttttttaaattaaaatttgaataaacatacgggctgggctcagccatgagattcttgaaatcgccataaccctcttgttcgaattctttccaatctggacgcggcgccacagcaaatgagcaatcaatgatccgcactccttctttattgataattccttttttcagaagagtgttaactgattttacatcgattatttttttgagactcataattactgtaattgttaataatttttaaaatattttacgaaaagacactgaac…	tctgcaatcaatgga		570	0
WBVar00093253	ok2066	EMS	X	15919117	15919967	ttgaactgttctcgc	ccgcgtctgtttcaaaaatatacccccataaaactagacgtgttggcacttttactgttctctttttttggacagaaaacgctattacatattttttcctattttttcagcaagtaataatttatattttcaattcgaagttattgaaattagtgttaaaatgctcaaaaatgaagagcaattgattaattttcaattcatttctttttagaattaacggttttcgcttttcaactagaactcaacagtcgtgatgagagtgaaaattcaatcgtgattcatagcctataccaatcgatcaaactgatatttccttctattcccacaaaattaacatattcattgatggtttgctcacatttcctccttttcctttctcaggcaccccccataaaacag…	gatggaaaaagaaaa		850	0
WBVar00093256	ok2069	EMS	I	8316392	8317243	tctcgattttcgaaa	atgttttctcaccaacgggtggcagctcgatggattgcattaagggaagtttgtccatttccggccacgtctccttcgtatgatttccaagaagaagacgaattgcatggatcttcaaaacagaaaattatcatttcatatattaaaagtggagtaaaataattttgaaaagtgatgacttttatagaatttataaaaaactttctaaatttgttatgatttttccaattttgaaaaaaattagagaaaagatgttgcgttttccggcaatacagttcggtttttcttttgttttatatatctaaacatactttgtcaatttttgagacatattttccgcaaaagttttttaaaattaaatctaccagttttcatgaactcaaaaagttagaacaaacg…	gcaacggtttccccg		851	0
WBVar00093268	ok2083	UV/TMP	II	9323165	9323739	ctaaataatatacac	taatgattatttttattaaattttttcacggttttcgagagtattctttatataaattcaattttaaagcattctcgtcgagtttgaatccgaaattatcgattttcgtttttctctgctttctctaccgctgttttctctcctccgctgtcttcgcaagattatagagctcttttgaatcaatttgtttcatgtttccgcttttgacgttattttaaacatatactgatataaataaattaagaatagagtagaaaatctagttcaagtaaagatgcaacatttctttctgcaaaatttctcgaaaacacctgttttccaaaacttttcaattacacaattagaatttcggaaaagttaacatatataagaacatattatatatatatatatatatat…	taagaggctttgttg	aaataaaaaaataaaaata	574	19
WBVar00093272	ok2087	EMS	V	12116221	12117172	ctgcatctacagaag	caacaagttatttggatgatatgaaggatttgctttcaaagtgagtttctttcaattttatttaaaaagcaacctttcatatttcagtgcaacatatgtgacaagcagtctcggttatactgcaactgttttcatggtcggaactctcgcttggtgggctccaattacaattcaatatgcagattctgctagaaggaacggaacaattacagaagatcagaaagcaaacattaacttggtattcggtgcactcacttgtgttggtggcgttcttggtgttgctattggtacattggtttcaaatgtaaatattgtcgttgaagattagaaaaatatacatcttttttttagatgtggtctcgtggagttggtccttttaagcacattcaaacagttcgt…	gcactgaatcaaaat		951	0
WBVar00093277	ok2092	EMS	X	1067654	1068461	caggaaacagtgtac	tcggcaaacgtgtctgaattgatttgaactaagtgaaaaattgtttaaaactcactttccaggctctgttggaatcggaagcataccatagccagtcacacaatctttaccagaatggtctttagaaaaacagttgagtacaagacgaggccctgaaaagttgcacttttagtgaaaatatgttaacaaaaatttattaattatcttccaacaacttcactttaacagtacattggtttttacaaaaaataagtcaactgctttatttgtttttttgtaagtttaaaatgtaaaaataactgatatatatatatatatatatatatatatatatataccagacgctgatcgcgcctccggcgcatccaactggctggaataaatttcaaataccccttg…	cattgattattttcc		807	0
WBVar00093285	ok2102	EMS	IV	1421584	1422202	cgtgagcttcttgtc	gacgacacagcggaaggctcaactcgaacgggcggtctacatgcgactacctcaacatttctaaatttttatcgattttttttgtagatatatatatatatatatatatattgattgattgatttttgttgcgattttaaacgggtttttatgtgaaaaaaacatgggaaatgtgtaataaacggtgcgaatttattgaaaaaaaattttttacgaaaaaaaaaaattcatcgattttcttgaatgcttctttcacgttcggggtaatgtactgtagtattactgtagtttagaaaaaattgggtttttgtctttttaagagatatttgtttagggttagtggagagatatggtcgggatactgtagtaatacggtagggggtactgtaggattttcgg…	catatctggggtaga		618	0
WBVar00093287	ok2104	EMS	III	5479239	5480054	ggaagtgtcgactgc	tggcattagaaaaaggaaagtgtcggccgcttccatttctgcgtgaacgccttgcagttatttttttggaaatgatttatttttcaaatgttcaaacttgccgctaaaaaattttattcccaacttactttataatcaaaagaactcaaatatatcgatgaaaaatgggatgctgtcaatcgaagaaagctagaaataatcaacggaacaaccaacgctcggaccaaatggtaagtctccaagtttcatatgaggtgaccgtgcctgcctataatccctgttccgggttccataaaaaaaactgaatagacacaaggcagacgaaggtcgccttgaagtcaagctcaagaactcctccttgtacctcaacttttcagaatcgtcagcacactcaaccat…	aagctgctcccgtgg		815	0
WBVar00093305	ok2126	EMS	III	8629618	8630513	agacgaaaaatacga	ggaatcgcgtcgcaagtatcaagaatgcatcgattttgccatcaaaacagaccagtttgaagcagttcacatcgcctattacgacaaggctctatatgctgagacagatcttcttttctttattatcagagatctcaggtaatttttagttttaacgattaataaaaatatcaattctttattcacagaagtgctctcttctacgccacgaaattcggaaaagagcgagatgtagtcaaatataagtcgaagctatccgaagagatgctgagaaatggcgaattccacgaagcatatctctacggattggaagcgcttgtatcgattcggaagcttggattgaacgaatacattggagatgtgttgcttacaatcgcaaagtgcctcattgcacttgga…	atcctccctggactc		895	0
WBVar00093306	ok2127	EMS	V	11937648	11938627	tgatcgaagtttagt	agatttcgtgacgtaccaacttttttgcaactattattcttagtaacacctgctgtgcagtactgtaataagcatgtcacaacaaaaacgcttaaaaaacaacttaaacgtcgtcgtgctcgtgctttggagcccatcatttgagaaggtataggctgaaaagttaaaaatagaatttaaagaacacagaaattttggaatagatcttgagtaaaaagcgagaaaagatggagacttttgtgtccttattaacgtgaatttgataaggttctctgcattggttccgtgaaacagattatagttggttcatacaaccggacgagattattaaagtattgaaagagattggtttgcgggatgagtactgtagttgttcaattaaatacatgaaaatggata…	caactttccctcatg	ttccctcagggtacttgtt	979	19
WBVar00093322	ok2146	EMS	IV	11861423	11862357	actgtagcgcctgtg	attttcgaaataaagaatttagttatcgatagaatattaaaattatacaaaaatgagaaaataatacgaagaaacgaggacaaaaaaatttatttcaacaatcgagcccgtaaatcgacacatgcgctacagtagttatctatagaattactgtagttttcgctacgagatattttgcgcgtcaaatatgttgcgcaatacgcattctcaaaattttgtgctcccataataaagagccgaattactttataattcccgttcaaatttcgtttttgtgctttctgactatattaattcggcttttctttatttttggattgtttttaacatggtttgtcacagttttcctcacaagcagaaaaaaatttaaattgaaaaatgaagaaaaaaccaattaat…	gaagaaactgaacca		934	0
WBVar00093346	ok2175	EMS	III	10382478	10383245	gtcttctgttggatt	ctcaccggaaaacagaatcacgataaacgcgcgaaacacgtcaaagccacctgggccaagcggtgtaataagtaggttttttcaaaaaaatgatcggttgttcaccgcgaaaactgttttagaaaatacaaattgtccacctaaagtatatatatatatatatataaaatatatatatatatatatacatatatatatatatatatatatatttattcatttatttatttacaatttaatgaactatggttcaaaaaatattgaatgtgaacaaaaatgattggtttttaagtgaaaatggcaattttggcagaaaacattggttttaaatggaattttttattggaaattattgattctgttaatataaaagttatatatattttttttaggaaaata…	ggtaatttcagattc		767	0
WBVar00093355	ok2189	EMS	I	1809623	1810599	atgaataagccggat	gatgagatgccacgtgcgccaacctgtggaagtaaaccagcaattttgtacgcctgggcgttggatgcaccaccacttgaattgccgcaaggtttgtggcctcccagctaagtgaggcgcgaaatgtagttgcttgaagcggccgacaccttcggggttccgcagcttggtgtgtgcgcaacgtagtgcgaaaaggtggttattttaaagcggccgacacgttcggaggtccgcgcctcactatacatgcggtgtgggtgacgcagtgatgccggcgcggcgaccgctggagccggcgcgggcgcagttgctgcgaccccaaggaagtcctatagagatgagctcgtgctaaaaccctattgaatagcttaatccttccggaaggaatgataatcccat…	ttgtccgtgtagagt		976	0
WBVar00093357	ok2191	EMS	IV	13957911	13958614	tcgaatattgtaaaa	ccacgctgtacgtgcaaaatttaaatataaaaatttaaagttaattggttataaatgtttattttgtgaataccggcattttctaatattcagctactactgcgctaggtgaggatttaaaagttcctcaaaaatctagcatagtttaatagaattcaaatttttaatatataacagcgagacaaaccattcagtattaagtaggattaaattgaataaaatattttattcaatttataagcagtgcttgaaacagtaattttttttactactctcacaactggagttatttgtaatttaaattatattttattcggaactccaaaatttcataaaaatttcattcaaataatgaaatatatcttatggtagatttgaaactgtaaaattatattttta…	ggcacccttccggct		703	0
WBVar00093359	ok2194	EMS	IV	7043858	7044841	tcaaaaactcaacgc	atgtttcctccccgaggacgaaacagcagagttcgtgaaactgatcgcagctggagcttccagagccctgaatattctactgaattttgttaattttacctccgttttccaccttgctgaaaatctgaaaatattatttcggttcttcttcgtttttattaatttacaattccaaatactcgaataaagctacactgttgaattgaagttattattttatctcgaattttcgaatcgaaccaacaaaaaacaacaataatagtgaaatctacactaaaaggagcaggaattcaaacaataatcatcacatggcggctccgttggcttgagcgttgagaagttgatgctcctggaatcgttgagaaactcgttgtgtcatctgcaaaaagggaatatgac…	gaaaaatttaatctt		983	0
WBVar00093364	ok2199	EMS	I	9306943	9307525	cgaaaaatttttttt	aaaagtgtgtcaaaaaatgcaagtcaggtggaaaatcaggatacgtttaggaaatttcttatttattgaaccttttattcacaaaatcgacaaatttttatgattgggaaatattaaaattaagcatgaaacaaatttaaaatgagaattttaatgtgaaaacattctaatacagtttactcttaaagggacatggctcaaacaaaaaaagttgtctcgcaacgactcagctacagtagtctcttttgaattttcttgaatattatttgagacccgaagaactcgggggatgtccaattggggggattaccaactcgggggattggccccgcccacagaaccgtggcttgcaatacgcccatttctgcaactgccgcacggttttaaaattattttttc…	gcgcgttttttttaa		582	0
WBVar00093368	ok2204	EMS	III	10114978	10115951	cgtttcctcgtctat	tttataaattaaattgaagaaatatatatatcattatttatatatcatgcttttatatttcaggatgtcacaaaacaacgagatgcatcctcgtaacccttatcgaaacaagccgccggatttcaaagcattggcagtggagtatccagagttccgcaagttttgtcaatacgtgagcaacggaaaagttacgttcgattttaaaaaggatgctgctgttcgctgtctcactcagactttgctgaaaaaagattttaatttagatgtaagttttttgaaactttttgaaaactaattttaaaaaaccatgtatgtatatatatttatgtttgtaggtcgaaataccaccaggacatttggttccacgtgttccgcaaaaactcaattactgcctgctca…	aatatttatatgaat		973	0
WBVar00093373	ok2209	EMS	IV	9709013	9709905	gtaacgtttatcggc	ggcgatagttagggaagcatcctgtacttgcaaaagaagcttgacacgttcaatcggagccacagcagtcttggagacagcggcagcagttcctcccgaggcgagatcaatcaagaattttcgggtatcgaaacctttcttatcctccttcttcttttcaataggctttgaatctcctcctgaaagaatacaaatattaaattaaaaccagaaatatcgattaagatttacttacctccagtcatgcttgcagtagtgctgctggatatccaagcggttgaaaaccggaactgattctaaagtgagcccttcgattaaaaatcgacagtgaaacgtggcaaaagcgcttctttaaccgaggtcacgtgaataatgcaaaatgctactccaaaactcata…	ataatcgcaatcatt		892	0
WBVar00093383	ok2219	EMS	I	14064238	14065224	ctccctagagggttt	gaaaatatatggagagctcttttaggttttacaaagctcaaagactgtcttgtgaggaagattgaggggattgaacttagatacagactttggtctaaaactggaaaattgcaattgagactaacgacttgagacagcttacgagtttttaggccaataaaatgagactcggaagccttttaaactggcccagaagcagtccgtacttaagatatgggcctctgacaaaaatttattcttaccttaacgggactagtcgggctagaatggctgctgctactattcacaggtgacgctgacgtctccgtctcttcacatgacaagccaggcgacctcggcggcaaattcgataactctgtgagctccggtagcgcttttacctggaaaattcctacatta…	tgagccaaaagtgtt		986	0
WBVar00093385	ok2221	EMS	I	5671914	5672864	accgtatgatgagaa	tcgattctgattacggctaattcgacgaccgtatctgcgatttttaaatacaatttttttactaaaataaatgttttgttaaaactgaatctactatcatattgaaatttttggaaaaaaaaatttcaaaaaacatactgtgtagcattagcagtacattcatttgatcctcttctctcgtgtacagttaatgggcaatgagtttgacaatgtccatctccttctttttcctccgatatcgctcgttttgttgttttcgtcagtgcagtcgtttcatcaactgtaatataaatatttatgaatgccattaaaatcagttttggtttgaaattcagaaatagttactgaagctttgcaattttagcaacggtctcgacacgacaatttttgctgaatgaa…	gtgaccatgtccatg	aatct	950	5
WBVar00093387	ok2223	EMS	X	7094057	7095015	ccagtccatgacatc	caggaagaccaagttgggcacgggagtaacgctttgcaggcttcaacttcctgcataatcagatttttttgttttaatatattattggatttatttttctggttacgcaagaacccgtctgaaataaattcgttgccattgatggtgactgtgtacacaaacgtctgtacggacgacctaattggcttttcaaagtgatgcttctccggctgtttcggaagaaaatgatggtgaggatgaaagcgaaaatgccgtggcgtcgacggccaaactgtttatttagggatcatgacaattatgaatggtattttcatgtttttagcgttcaaatctgttgatttttatggaattactcttaccacacttggtccatcacagtttctaccggtttgacagaca…	tgtccgcgatggata		958	0
WBVar00093388	ok2224	EMS	IV	277252	278158	gttttggtacaggat	tctgcaactttcctgagcataaatagaacagctgttgtgaatggaacatttgatgaaagggaacttgcggccgctgagttacttttggacaatgtagctatgaccgataattctgaatatcaatgtgtggcaaggaatcgattcggatcagacttttcaacacatgtcaagttgcaagtgagtttttacacctaaaattttggcaatatttctctcgaaagttttgttcgattcagctcaaagttgattcgataaatatttatgactcgaaaccattatatacttgctcacgtggtatcagagtgtctcatttcggtttgatctacgcagatctacaaaaatgcggaagttgagacgcagagttctcaactggcttcgcatggttaagaaggtgctgac…	ctatcgttttaactt		906	0
WBVar00093403	ok2239	EMS	III	7362291	7363266	attttgatggagatt	gacttcaaaaatgactggagcttaaaaattgacatgaaatcctggcaatgttgtgggaagagaatctgcagaaggttactttaatattttgaaaagtgtctatcatgaaagatgcttatcgcattatggagagcttccaatgtatatataatgtagtcacatattctatttatatgaaaaataagtttattttttaacgtttattataaaaaacagtttttaaaattattcaaaaaagtacatgaaaataagtagtggaatgaattgagaacattgaatactacttttgaaagaataattataaaataagaatgaaaaatgagataattaacatcgaccaaatctgcgttcaaatggatgttgtctcttgaatccatgatgtccgaatccatgaccaaa…	ctgagacattgaaat		975	0
WBVar00093407	ok2243	EMS	I	14087232	14087451	tgctgcgctcgtgcc	gaacggtcgggcgtggcacttctctcccgacgcatcccccattttcctttgtaattgcccctcactattattcatgtacttgctccgatatccaaggagaacccgacaaactccaataaccaaggagtttccaggacttccccctactttatcctctctccctcttttattgtatttcttataattactatataaattaatatatttatacatttgttc	tgtcactagctctat	ttttgttct	219	9
WBVar00093411	ok2248	EMS	III	7085684	7086650	tgttgcataggattc	tgatacatttctgttggaagacgttgttgaactcctcctccattttgtggagcccattgttgttgttgatgttggaactgtggttgctgctgctgttgaatgaatcctcctgtgctttgatatcctccgttttgagttccggcactgaacatcgcctgctgttgttgatatccaccaccagccccttgaagtggaggaaccggagtgttcggagaaatttctccaaccttgattctaacgagatgtgaagcatgatgaatttggagctgacttcctttaatttcgaacactttttcgtcctcgttcttctgctccgcggcaggtgccaaaccgcaagtggctccagtttcacgttcaatctgacaacaaacaaaatattttatgtgttgatgtataaga…	gaagtggcttcggct		966	0
WBVar00093415	ok2254	EMS	X	17222412	17223259	ttcgtgttcctcttg	cgagaagtttcatttataatttttttaaaataaaacttgatttaattttagaaaaattacagaaaaatgtcggactttggtaatccgttgaagaaattcaagcttgtgttcctcggggaacaaagtggtgagtattttgattgaaattctaccgtagatattgaattctcaagtttctaaatttcagtcggaaaaacctccctaatcactcgcttcatgtacgactccttcgacaacacctaccaggccaccatcggaatcgacttcctgagtaagaccatgtacttggaggaccgaaccgtaagaaatcagtttttgcgtaaagaaatgatttcaaaatccgtaatttcaggttcgtcttcaactttgggacaccgctggacaggaacgtttccgctc…	atgtaatcatcatgt		847	0
WBVar00093419	ok2258	EMS	V	17340542	17341180	ataaacaaacccccg	cgtagggacagcattgtctgatttacaaatatctctagattatttcagaaaagctgaacctgccaaacaagccaaaatcaaccggaaagtgctgtgtggctatattttgtttgaatgcttacagggaaattcaatttttgaggcttatgagaaactatgtaatactgttggaaaaaatgcagtcaagtactgggactttgaatattggtaccagaagatcaaggcaggggatttcagtatggaatctgacattgagtaaatttaccatttgaattattatggagctatacagtgcgtccaacttctatagcacccccctccaatttggcggtttggagcttttcaaaatattttttggaaaagtgttagtgcagttcgatagcaaattttgaaaaacct…	tttccagagttaaat		638	0
WBVar00093421	ok2260	EMS	II	830322	830926	tttttaataaagatt	gtttttaattccctcatttccttgatcagattgaccagtgatcagacaccacacatggcggttttttcaaaatgcgttcaacttcccacggtttggtcgcactgtttctgtgggctgtatgtatatatatatatatataaggtatataccgtatttcctctattagttttgcatgcaagactaattttcaatagacccgtaggggtgcaagactaatagaggctgcaagactaattttcgaagatccaatagctttgaaaaattgaccatttactgtcaaaaatttgacttgaaacagtctaaatcgtgcaaaatacatagttttccattgctttatcagttattttaacactttaaaatttaatttagctaaaaaatgacgaaattgttgaagttttc…	taaaccagacatagt	tg	604	2
WBVar00093424	ok2263	EMS	X	2144568	2145519	gaaattcatacatgg	gtctgtttttgtttttatagaaatgtataaaattttcaaaaaggtttttattagcaatatttaaaaccaaaataaaaatcgacaatttaacgtctagcgtatcctggtccagttctcggtggtggacaatgatcacaggatccaggttgtcctggtggtccacgtggtccagttcctccgtgtggtcctggaagtccgtcagatcccttctctccaggatctcctggcaatcctggtggtccggcctttccaggttgtccatcctttcctggtggtcctggtggtccttgtggtcccggtggtcctggtggtcctggaggtcctggtggagctccattgataacctttcctggctctccagttggtcctttttctcctggaactcccggtgctccttgt…	atgctgtacgtgatt		951	0
WBVar00093425	ok2264	EMS	III	4628822	4629734	tccgttacggctagt	tgaagatttatttatggagtagaaacttttgaacaactccgcatgttcatcgatgtaaaaattgtaagaacaatcctggaaagtcatgatatttttaaattgaggcggaattccacgtagatgcacataagttaatgaatggtatggcaacagcttcctggataatcgcattttgataattttgagaaaattgtttccctagtagtttttgaagtatacaactgacaagtttttaaaatttcacattttcagtcgatagaaggtgacaaatgcacgttcaagtttcctaaggcatcgaacaataaggtttttgtcgaaaatattcgtccatatgccaaatttatttatttttattataggaatccgctcaacgatactgcgaggagactgttccctatc…	cctcttgtcacatca	atgtg	912	5
WBVar00093437	ok2276	EMS	V	6249524	6250438	aagagtgtgtgtgtg	tgtatttacaaaagtagtcgaaatttgatctgtcattttccaatgaaccgattaaagattaatgaatttccagtgaaatcgtcgccacactaccacaaggaacgcaggtcgtactcgaagcacagctgctcacatctgatgttgatcatacgattgaagaagttcgccaagaagtttttcaacgcgaacagctaaatggaggcctaacctgcggggtgagttataaggttcagacattttcggttaagacaaaaatgatttttgagataacttatgaaaatagagacagccgtcgtttttaaagttttttccaaaattatcatgcactttccaaaagagctaataccgagaaagtattcactaacacaacgatgaattatttaattttctagtgagggc…	atgtcaatgagagct		914	0
WBVar00093440	ok2280	EMS	I	2623043	2623518	agccgcacaattctg	ccaggcgctccgagacgatctgaacaccgtggagatggatatcgccggactacgggctcaggaagacacatgatttatttggattctgcggattacaataaagtacatttaataaagaacaataaaccaccgttttttttttggatttatgtatgtgtcaaaagtcgtcagagagggatacccagtagatatgttgaacaaggggggggggggaataaaaaaaagaatctaataaaacagaaacgcaatataaagcacaattattagaaagaacactgaaaaaaaacaataaattaatttatattagcactaatatttattgctgatactttttcttttgagcttcgtacaccttctccagctttttgatctgactcttcgtgatctgaaataatattt…	ttctccggatctcga		475	0
WBVar00093449	ok2289	EMS	X	7981677	7982668	ctcagaagcctcttg	cagagctccgatggcggcggattggaaacggagatcggtcttgaaatcttgagctagaataaaaacagttgattaattaataaagaacattacaataaatattaccgatttcacgaacaagacgttggaatggaagcttgcggatgagaagctcggtggacttttggtaacgacgaatctcacgaagagcgacggttcctggacgataacgatgtggtttcttgacacctccggtagttggagctgacttgcgagccgcctgcaattatttcttcgataaaaaataatatttcataatgacaaaccttagtggccagctgcttgcgaggagcttttcctccagttgatttacgcgcggtttgcttggtacgagccatttcaattctggttcacctgaaa…	agatggctgtgagcg		991	0
WBVar00093453	ok2294	EMS	III	12124772	12125675	aaaattcaaaaagga	cagtccaaaagtgagtgattcatgttttagatacaatcttgaattttcaatatttgaaacataagtagatcatagaattcgaatgaaagttctgttttgccacttccaaaaagtggcaaaatctgagtaattgccactttttgacgcaaaattcaaaaaaatttcaaaatttttaaaagtttaactgtaaaaacccacctggatacggtgctggctggaaaatcattctctgttgttgctgttgaagctgctgttgctgctgctgctgttgttgctgatgttgttccaaattttctacatttacatctgttttaatctgatgagctactccattttgttgttgaggtggtgtctgttgttgctgttgctgtgaaactccattacgagggggtgatggtc…	tatattgaactcgtt		903	0
WBVar00093458	ok2300	EMS	III	7025277	7026104	aatccttcagatgct	cgtacttcttcgcacgcttccatcactgacgacatggctggtttcagttcattcaacacttcagagaatcgcattttgaatagaaccaagtcgagacgaagcggaagaccttgaatttggagcagacgagtgacaaattgttcaccctcgggcatttcctcaaattgagccttgttcaccgctctcagcttgtcaataagctccttctccactggcattgctgatcgaagttgctccaagaatccgacagttaaaaccttttcgttgacttccaaaatcgccagcttgagctctgaatgcgacattttgattgatccttgaagaatgcctgcaagaaaaagatcataaaaaaggatatacttcttcgagtttacccaatttttgaagtaatttatcgtc…	gcgggggtcctccgg	tcggaatccttcagat	827	16
WBVar00093480	ok2325	EMS	I	4968496	4969281	ctcccccatgcctgc	ctacgcgtttgcattagaactacacgcaacacacacttacctgattctcagatcccgtatgcctattctgacctcatacctacctgcctaggcgcacctcaaaactgcatttcctatgcctggcttcatacatgccttcattattcattccctggttctaacttaatgcctgcctgtctactttctgcttgcctaactttgtgccttcctcatgcctacccctcgtgcgcctgcctataggtctgatctcaacctcatatctgcatatctacgtgcctacctcatgcctacctacaacaactttcgccgtaaatctcaccaaaaatccattttcatcctcaacaatcgtatcatcttgagcagtattcagtccctcttcctctgtcgttttaccagcag…	tcttcttccattatt		785	0
WBVar00093485	ok2332	EMS	I	5080657	5081488	ccgtaaactgacagc	agtgctacagtagtaatttaaagaattactgtagttttcgctacgggatattttgcgcgccaaatatgttgtgcaatacgcattctcagaatttagtgttcttgttataacacaaaccttcagtttgatgaatgcgtagaagactccaaagtggaattgatgaagataagagtggacattcaatttaacctaaaatatcaaaagtttaattttttcttttttgaaaatcgcaaaacgtacctcgtgctcaaagaatttatcctccaaagtcttctctcctggtccatttccagatccttcgaaaagtggcttataatcagagtagaattcgcaaacttgtttcacttgatcataatcatcagcacgagagagtccagtcaaaccatctgggaatagttt…	ttttttttcaaatta		831	0
WBVar00093530	ok2381	UV/TMP	II	11108492	11108948	gatatcaaaaaagtg	ttcttccactcgttcattgtgactcgaaacgctgaaaagttggcaactgagaattgtggtggacctgatacgaagcatcgggattatttggttgtgtgcggtgagcataagctccagttcatatcgcttcccgactatcatttctatcactatgaaattccttttaaggtgagaatttagtttgaaattctgataatttcaaatatttccagcttcgcaacgtgttctcctgctcgacaagtcttctggtcgaacggttctacgattcatccagcgaacaaaccttccaccatcacgacacatttcacctctactcgctatccggtccattcggcgagcttctcccggttatctacaagacaagcggctaccatccacaatggaaattctgttggcaat…	atcagaaggagaaga		456	0
WBVar00093539	ok2390	EMS	I	5977389	5978222	catcaggaagagcct	cgtgatcctttggagctaaaggatcagaccatcagaaggtacccttacgatccttcttatctgaaggatcagatcatcagaaggtacccatgtgatccttcggagctgaaggttcagaccatcaggaagagcttcacgatattccaagttagttggacgttttacagcttttcccaaaagaccatcgttcatacattcaattgtgagggaattataaccgaaaatcgattgaaaattgcattaaaaaacttattccagaaaaatgtgaacaaaaattagttgaaaaatacatataaaaatctagttgaaaaaaaggttgtcaccaaagatatgccccccaagatacaccccagtttgtctactggatactttgcccccaaagaacctttgccaccctaa…	aaaacttaagtcagg	ttga	833	4
WBVar00093544	ok2395	EMS	III	11343071	11343903	cgattttttgcaaaa	ccgacattttcaacgggtttttcgggttttacaggttctgtaatagttgaatagtgatttataggcactttgtgagcaaaataagcaaaaattagacggaaaaattaagaaaatcggtgaaaaacgaggaaattaggggtgaattagtggaaaatgcactttttggaaattgccaaagtacgcaaacaccgagctgttttggttgcgtactcggcgccacatttgacgaaaaatatttatttatttattctttcctcaattttgagctaattttttgcatattatggatatttcaaagctaaccgacgtgaaaaaagttgatttatgtaaaaagtgagttaattttcacattttttcaaaaaaaaaatctaatttccctattcaaaaaatcgatttttc…	gatttttttctgaaa		832	0
WBVar00093546	ok2397	EMS	III	6464313	6465223	aggaatgggtggcat	tgggagacgaaagagaagatggctgagcgaagccgagagcgagataggcggggcgcgtcgcacgctgcacagccgcgtcgcacgcgacccggctgtgttggagtgtgcgactcggctgtcgtcggggcaatgcgcgcgcactcaaatgcaaacaggcgcgtgcccgcgtatttcaaaatgttttggggtgttggtgggagcgagaagaaggagaaaaaaaagaaaaagtgaagggcgttggaagaaactgcgaggttgttgtgtgagacgagcatgaatgtgtttatagactctaactcctgaatacaatagaccggaaaaaggaagagggtgaatataaaagtaatagatgcatagaagatcaatttgaaacatagcaaagctcttggaaaaaaccaa…	atgctttcgcgatca		910	0
WBVar00093548	ok2399	EMS	IV	11484691	11485311	gaaacagagacgacg	gagcacaatccatcgatgcctgcaatcagatgataatgtaaaaaatagataaaaaatcaactttttttttgcgcaaacttttctttattgtctgttcatgttttcgaataccaaattttggaaaaaattgttttctttttttaaattaatcagagtgcgccttttttgaacagtactgtaattttttatttagaatttaattcaagtttataatattcttcttaaattttagaagttgctattgcatatattcaccatacatttttcgattattttttgaaacagacaatttgaggaaaacgtgagaaaaactatgaaatttcaatgagttttccgggatagaagattacagtacactttaaaggcgcgcactcttccgcattaatgaaaataagtcgc…	ggtcaaattttaaag	aa	620	2
WBVar00093558	ok2409	UV/TMP	X	4591156	4591720	cagcctaaatttggc	tttataaactcaaattgtattatttcatatttccaagtcaaaatttaacaggctttataaatttccaattttcttccaattttttaaaaggaaaattgcaataaacacgggataaacaaggaaaaacaattcaagttttattttcatcggctgctatcacaattcattacgaaattgacatagagagtgagaacatttgagagattcagagattcagaaggttaaatagatccttttcaaggttggaaacaatgctcggctcaaatgatgctctactttcgtccaaatcgaatgaactcgaacttgttgcgtcgtttttcggccatcttgagctgctggttgccctcctgaagtgcttccaactctgatagagcattcagcagctgagcactaatctga…	gggttttcttgctgg		564	0
WBVar00093572	ok2423	EMS	I	7922590	7923227	aattagagtgttaaa	accttagaaatgtacccattggccatatcataaatatcatctcgtagtgacatccagtcatcaaaattagaacaatttccagatcgggatagtttgataaggactcttcttgcaccatcactgaaaattagaagtgagtatagttttcaaataaataaaaggtcttacggttctttcatgctttcgaaaatcgacttgaaagtcattttgacacccctggacatcaatgatcctaacgaagaagtgacgttcacatatttatcaactggaagatcaccaagagatttcataagatcagcgccagttgatgtcatgttaagaagaacttctagaattacatgatcatccactacactcggaagttcattcctaaatgccactaatactttcgtcgttcgt…	cgtatggttgccacg		637	0
WBVar00093582	ok2434	EMS	III	4363606	4364236	ccacagccaccatct	ctgattgggcatcagcagccgaaacagcaaccgggggacgcccagaagccggagctctcattcatcaatggtaccgcccgtcttccacaatttctcgcccagtccttcgtgcagtcgtctcatcgaatagtgttgaattcaatcaattgacagaggaaacgtggacggtcccgctggaaatttctggatctgctggaactcagttggctgtaatttcagagaagaaacaagccattccatttgtatccagtgattatgttgttgtggatgctggtaggaaatcacacgcttttgttgtatacgatgtaagttatggtgcattacagagatacattttttgagacttctaaaaacactttaatacactaaatttgacaagcaaatttctttgcgctagct…	agaatctgcctgcct		630	0
WBVar00093592	ok2444	UV/TMP	X	2109160	2109543	ctatttatgcgacgc	aattatcgattttttgcaggtggacggcaagtgtctcctcgcactcacagacacagatttaaaggaccctccagtctccattaactgtctgggtgacatcaagaaaatcttatttgcaatcgaatttttgagccagaaagtaagtgatattgcaagtcaatatgctttttacaaacgacatatttaggttgtggaaattggaaactcgggagttcaccaccgttctacacccaatgggaatggaccgtcgttgaaaaacagcaaagatggactgttagtcgagtacaatgagcagaaccatttgtcaatttccggagaggatgtgtacacaacgactcgcagagcagaaatcgtggaagatgaggaaacacttttggatacgc	tggccaagtcgtcag		383	0
WBVar00093594	ok2446	UV/TMP	I	12145452	12145918	agttttctgacagaa	atgcacatgtccttcatctgccccggctattatttcttcccactgactggcggtttcaatacaggcggacaatttataagttcacatcttagtattacaatttacacttttattttctcatttgaagttccttcaacacttttatgctttatttatagacatacttcgtctcagaatattagtaaaaaggtttgttttttgatggaattttgaaatttcgggcaattttcagacaaatccatcgtcaaaatcaaagttatatttggaaaaggcatcgttaattttaactcatttattcccattttcatctgcattttgcatgtggaattctaaaattaccagccgacaaaaacagaattttgttaaaaatgcgagttttgtgtatgtaaaccacctatt…	gtctataattacgag		466	0
WBVar00093606	ok2460	UV/TMP	X	10604536	10605041	tttcttattttccgg	gctcgaaatactggaaaaacttctaggctgcacatcttaaaaagtagcggtgacattcctcccattcccatccttctcacttttggttcattagcactatattccatagtgctccacccacatttcaccggtttgtcgcgtcgtctctcattcttactatagaaaactcttgaattccttgtagatatcgcttcttagtctttgacaagccacgtccacaaaacccgcgagtgctctcaacgtgcctcaaggaggacacgcccaccactgcttcattcattgcaccgacatgtccttccagctaacgctgttttccatgcttttcctgttaattgccgtagtcgtcggtgagtttattttttattaacaattatctttgtcttgttcaatttcaatttt…	tatttcagggcaacc		505	0
WBVar00093607	ok2461	UV/TMP	X	10604915	10605183	taacaattatctttg	tcttgttcaatttcaattttgttttcatttattaatatcacaaatctaagcctatatctctcaacagaacattgtaaacgtgttagagtctagactgttctagcagaagaatagtcaatgaataggtatttcagggcaaccaattcagtcacaaaatggtgatttgaaaatgcaagccgttcaggacaactcaccgttgaatatggaggcgttcaacgacgattcggcattgtacgactatcttgaggtgagccatgggccagagcgg	aacaaaaacccaact		268	0
WBVar00093610	ok2464	UV/TMP	V	10966843	10967200	actgagagttggaaa	tttagcactggtcgtttacagggttgtcctgcagtcaattctaagttaccttagtttatgtcccacacatttaaaaagaaatctaattttataaaaaaacttctgattttgtattcccagtttaaattttattcttattttacagaagccaagttcactgagctcagcgctaaagtcgccaagtctgctccaaaggccgagaagccaaagaaagaggccaagccagctgctgcggctgcccagccagaggacgatgaaccaaaggaggagaagagcaaggatccattccaagatatgccaaagggaacattcgttcttgacaatttcaagagatcttattccaacgaagacaccgct	accaaggctatccca		357	0
WBVar00093611	ok2465	EMS	I	345531	346253	gcaaatccgactgga	aacaggaagaagctcgactcatccacccaaaactcgacgttttcatgctgaacctgccgatctttggcctctacggaaggaagatcttcgggataatcctgagcggtgaccatgaccatcagacggcggccaaggatcctgaggatccgtgcgacacggatttctgttggctccaagtagttgagtagctcgacgcgttgattcagccggaaacgagatgggcggtgggcaaggtggcggagttggtcgaagatttttggctcagagattcgattttcgtgcagctcggcttgaaattcctgcaggaaaatttttttaggaaatgggaaaatcagaagggttttttggagttttttttcagtattattttttttgttgtttttttgaggctttgttaaa…	ttttttcacattctc	ttttt	722	5
WBVar00093612	ok2466	EMS	II	11108208	11108758	gaagaatttgatgat	tgccattggaaaaatatgatctctgctaataaacagtttgatattcagctgggagatgaaattggaaaggtaattttttttagataattaacaatttaaaaaaagtaaacttaaattttcaggatttcttcacccaggatacagtggtctgcgcgtttcgaaacaaggagaagaccacggattttgtcttcacatcgggtccaattattctcatttgtgatggaacgacgcgacggaagatgattaaacgacggttcaaaatggagtttgatatcaaaaaagtgttcttccactcgttcattgtgactcgaaacgctgaaaagttggcaactgagaattgtggtggacctgatacgaagcatcgggattatttggttgtgtgcggtgagcataagctcc…	tcatccagcgaacaa	ccatcgga	550	8
WBVar00093619	ok2474	EMS	I	14027098	14027559	ccgacatgggacagc	ttgaaaccatggtgagagatcaaaaatacgtcaactaagaaaactgtttgcacaaaattttctacatattcctagttaacaactttttgataacccattcagttttttgagatacaatcaatttttctttatttcagttctctcgacttctctaccatgaaattcttccgcttaatcttgctctgcgcccttgtcctgaccaccatggcttttttggctccaagtacggcagccaagaggcgttgtggccgccgcttaattccctatgtctattcaatatgcggcggcccgtgcgagaatggaggtagtttttactgtgaatttaaaatcaaaatgttatttttaagatattatcatcgagcactgcttctccggaacaactcccaccattgccgaagt…	aactgatgagaataa		461	0
WBVar00093640	ok2504	EMS	I	12565354	12565739	ttcatgaaaattaaa	tcaataaccgaggagttttaaaaatctaaagatatattttgaaatataaatttcgaatattttttgtggaattaacaaattccccaaacaaaaatttccaggttatcgccacagctctcataggctgcctaaaagcctgcttgtgtaaaaaacaaaaacaattgctccgtgagcccaagccaacatcagaagcggcgcaagaggtgccgaatggtccagaactaccacaaatctcagaggctccgccgccaatgttacctgtagtgattgtgttggaaaatccaccagaatacgcagaaaacgatcaatatatgcctcctgcttattgtaccttgaggtaaacatttaaagttaaaaattttttattatttattttagaaaaaaa	atccaaatttttttt		385	0
WBVar00093641	ok2505	EMS	IV	9144974	9145449	aaaaaatattgccta	caattgataaggttatttagataatgatttaaaaaacttccaaatacggggaaaatcatggttataacatttaattagattgatttcaaaatttaacttaagatcaactgaaaacatattctaactctataattagggtctttgttagaatatttggtcgttagaaaacccgctatgtaatcacaaaaaggcctgtctcgcctgcctcatgcctgcacgggtgttcgttgaaccttgtgcgtaaatcaagactttgcgcctaaatgtacaaaataagagataggcgggcaggcataaggcatgcaagctcgtctgaagcaacgccttcctgccaaggtatctgatgaattttcataatatttcctcattttcaggtgaaaactgcgatggtgatgccga…	tttctgataaaaaag		475	0
WBVar00093642	ok2506	EMS	V	11539455	11540428	tgtcacaatgaagca	gcaacaaccaactcagaatgccagtaatgttccgaataatgttcttcaacgtgtctattctttgccaaacggaggatacggtagtgctggagaatcaccgccatgtagttcaaatgactctggaagtgaatcgccgaacggaagtttctcgcctggattggatcttgaagatagtggtatgttcgtttttagttacaatataacaattggcaggcaggcatgtacgaaattctacatagatataccatctgttcaaatacacagaatctgctgtttcaggaccattctctgctggattcctttccgcttcaccacacaagttgcaacagcagaaaacaaatgcggcaccacgtgttccgacgagtagattcctatcgtacgatcagtcaaatttgtgag…	tttcccaatcaaatc	a	973	1
WBVar00093646	ok2510	EMS	I	9317848	9318631	ctcgattttggccga	aattaggtgagttgttcagtttttaatattaaaaaagttgactttttagtgagtatattggaaaagaaaaccccgaagcattctggaattttgtgaatagtgtcaaccaggaaatcgatgaaacttccaacaaaaatggttagtttttccacaatggaaatagattgattttataaatgaaatatttatcagattctattcgcaataaatatgattttggtatgtcggttgcaaacaatattctcggcccatttgaaatgaagcttctccgtttttcattggctactagatcaatatcacctagagtacaggctcatgagcaaattggaatggaattcaaaccagaaaaatgttcattttcgttttttgtatatggtggtcaggcgggatgtcagttga…	caaaattctaaaaaa		783	0
WBVar00093655	ok2519	UV/TMP	IV	7040364	7040920	atctttgatagctct	tcatcacaggaggacgtctttggaacagtcgcgaagaagattgtcgaggattgtgtggaaggctataatgggaccgtgttcgcctatggacagacagggtaagtgcttccaatgtagtttgagaaatgaaagttcgattttcagttctggaaaaacccatacaatgcttggtccttgcgattcatggactgaccaagaacttatggggctcatccctcgatcagtggaacacgttttccagcatctggacacgaaggctaaagagtgtcaaaagttgacgttctccgtttctgttgagtttgttgaactctacaacgaagtcatctacgacctcttgaatgcgaagaacaaagtccaactcagagattcgggaaaggacattcagcttgttggagcctt…	gtcaaggaaaggtca		556	0
WBVar00093656	ok2521	EMS	V	15506088	15506628	ggttatgctcacctt	gctgggcctaatggaccttttgttataaagggaacctcaggaaattcgaagctctcagatcatcttgagcgaacgaagcggcatgattgtcagtggcctgaaaatccaaatcacccccacgagtcgattcatcctgacaccccaaacggcccctacagactgaagggcttaaagcaggagagaccaaagcgtgcttcagatagatcaaagccggatttggtctaccgtgacttcccaactctgcatcgtgacgatccctactaccaacgcttcacagtttccctgacaacaaacggatcggattacggaagagctggatttatacagatctacaacgccaccacaggagaagtagttccgagctgtgatcggcaatttacaatcagaaatgcgcaagtt…	tgtgacttaagactt	t	540	1
WBVar00093663	ok2531	EMS	IV	8208297	8208643	attccaccatgtcca	gaaagttttaatgatgtcgtcccaattgaatctggtgacagttgcccaattggttcaatatcatgtgataacggatcgaaatgtatttctgaaaaattccaatgtgattatgaagttgattgtaacgatggaagtgatgagcataattgtgaagattatcttcaatattatgaattgattggtgcatatcggttagctgataacattattgaagtttggacttttattccacacgtacaaggggtaagaagccggaaatattggaagtcacactatatcaacttttggtatatttttcaatttgtttacatattattcctaaattagaaaattcctcggaaactca	cttctgctctaacta		346	0
WBVar00093666	ok2534	EMS	I	6225518	6225996	tgtggagttgaagat	gtatcaaatggatccctaacttcatatgcttggattgtgatgcttattcactatcttcaacaagtcgaactgactctcgtgttgacaaatgatccgtttgaggcggatcattatttggcacaaagagtggatctgtcaggtaagttattagaaaccttgttcattccatcgctcttcatattgcagtatacgaatacattcaatcgtgtatggaacactcgaagaaagtattcacggatcgccgcatgcgttcagagtcatctcccaccacccatctccaaccacaccggatcatggtgctttcgaggaatcgctacgagtcaattggattacgtggtaaattttttaaaaatcaaaaaaaatgctattcgaaaaattgtaaccataaaaaaatttccg…	tgtttttcttctact	t	478	1
WBVar00093668	ok2536	EMS	II	1322518	1323194	caacaacactccatt	caacgcttctgacgatgctttcccagctctcggtgccaagtaattcccccccccccactcaacgaccttcagccaaccaaccaattcgcccgccctcattcaaatgctctgttcttctctccatcttgttttcttcaaaattctcctcttttcaatatctttgcctgtgcccatctaccccacaaattgttcgtttccaaaatgcctgtttcttatttttcttttttttctagttcccccatttagcttgttgttgttatcacctgccttatcgatctctcttctgatgagttgccctcgatttggtttgcttgttatctcccgttttttctttaatttttaagccctttgaatcccttgatcttccacatacacccaccaagacgacctcttctttac…	aaaacggtctaaacc		676	0
WBVar00093675	ok2543	EMS	I	7908075	7908613	tctttgaaaaggcat	agaaaaacaaaactgaatcaggattacttgaaatcttcagtatttttctaataaacattggttactttcaaataatataaaacagtctaaaatgatcgaagaaaacaatgaaaaaaaaaatttttctcggaaatttcacttcagtcaaaaatttctcaaacgggtgaataatgttcgaattcgaaatctttctttgagtcaagacagtctttcgattttttattgtttttattttgggaactttttgtcaggttttcatgtaattcacatcaattgacgcataataataccgtttttgttaacaataaagtgtttcaaaatttctgaaattttagcttttagagttagagacatctcataaaagaaaacccgaaaagaaactgcaaaaaaaaattaaaa…	ctgttttctaaaatt	tttttctaaaataaaacctgttttctattttcaaaaaataaaac	538	44
WBVar00093691	ok2566	EMS	V	8925869	8926713	gaaaagtgttaaatt	actctgtcatcatttcatccaccaaagttttggccgattctacaaacttcacatctcccagcttagttctctgtgcgtaggcaaatttttcagcttcgataagtctatgataaaccaatggatcatccagatcaacttgtccatccttgtaatactctaaaaaagtgcaaggcatgagaagtcgttttcttttgtataatacttacgagccataacttgaataatgttttgagtaataacaaacgatgatggtggtggtggtccgcacatttcatagtctccaggtaaatgtgtactgagaagtggagcatcgtcgattgttgtttcgtagcttgccaaatctgattcatttacaaatcctccattatcagtaatttctcctgcaatcgtttgagccat…	gtttcacgagcattt		844	0
WBVar00093692	ok2568	EMS	I	5959147	5959567	actttgcacggcgaa	tcgtgtttcgattgttgaatgagtcttcgtcactgtcatttgacaaatttagacgtagttctgaaagattgtccgtcaaataccgtcaaataccaaaattttttttgtccgtcaaataccaaaattttatcattgagtaaagcagcttacctacacttatattatcaaaaaaattcaacagatacgatcaagaaatcataaagaaatatttcttgataaaattaaacgatgtataaatatataaaagtcgacgtggagcaaggcaatcaatgctaacgggaaaatacagtaatataatctaatacaaaccttctttattgtgcttcagtgtgccgacatttccaataaactgattttcctccgagctgctcattgacttctgaaaattattttttgaaa…	aaaatctcacttaaa	a	420	1
WBVar00093696	ok2572	EMS	I	12981519	12982311	accgaaatcgaattt	cccgcgctcaacgagaaacgtcgtgtcaagaccctcgaaacatggaaacaacgtgttggccaagtggcggcgggcgcccgagccgccttccttgtcgccccctcatttgatgaacatcgtttctcccgttgcatctgcggaccgctcggaaccctaaaatccacgaaattcgtgctggcaaccgtggaacctatccagttttttagaaaatcaataaattccaaatcgaaaatccacgtggcagtcgcttttgagaccgttatggcggaatgtcaatttctcaaagaaaaggaaaatggagaatttgaaatggtaaaaatattgattttttccaatttttaccaaggaaaacatacaatttccagcttccaagtctcctggcaccgtgccaagtgctat…	taaccttcgccgaaa		792	0
WBVar00093697	ok2573	EMS	I	9584065	9584581	tgtagatgtaatgca	ttgctcgacgagtccaaataagacgtaatccgcaccctagaaattatattcaatgcgtttgtcttttctaatcagttttaaggttccaaataatcaaattaaactaacaaaagaccaaagcatatccggcaatgataatccaaaggcggcctgtttcagtgattcctggaaaagcggttggaatgagggatctctcagctgtaataatcaagattttatgaagttcataggattgatttttgcttacgtttgaaagtctcaaatccacaaaaaactagaagaataatgatctcgaaagctccggcataggccacaacgagaaatccgacaaataaactgtaagattccaaggccataaagaagagttgaagaccaagctgttaaccagaaaaatataat…	aaagttttgagttat		516	0
WBVar00093702	ok2579	EMS	II	9342383	9342836	tcctctttctctttt	tcacattgaacgttcactgttgtatgtgttttgtaccctaacagtctaaacctattgtccagaaaaaaagcatccaataactgattcctgtccccactggtacagtcattgaccggaaacatacctcgcactgataagtggttccatctcttttgtaccgttgtccatcatacaagtcttgtccaccagcaacacatccgatgcactgcttcgtacactttccaccttgcaacttgcaatagaagaggtagtctccgtcctgaaaacgagaatatacaagttaataagaagatgatgttatctatttcatcaatctgttttttttctgttttttttcaaaacttatttttaaggtatgtacttcctattaggatttgttgttatcattttcatcttcag…	cacgcccttggacaa	a	453	1
WBVar00093707	ok2584	EMS	I	8039487	8039874	gttaagcaagcaggt	caaaatcgtgtgaaatttcaataaccgatttgaaaacgcttctgaaatttaaaattaggttactcatttagcaggatgaaactgtagtcaataaagtttagtaaaaaaaaaacacggaaaatattagcttagtaaactgaataataataatacacaaaggggaatatgggtgatctgggaaaaacagcacggcacaaacgacaaaacctgataaaaagacgcaacggctagtggaaatggcgcttctagacacgctgcgaaacatccaattacagcgatctgacacgttctcggtgaaggtatttatgtaaaactattgaaaagatatggttaaattggaattgaaaccaaacttgtgaggaatataaaaaatagactttaaaaact	gaaaagtagtcaaat		387	0
WBVar00093714	ok2593	EMS	IV	12013475	12013891	tttgaaattatcaag	caactgtttcttatgcaaatggccgatattgctaaacaggtaatctctagttgtcttccagtttcagtttttgatgttttccttacttcagcgagaacaacctccacgtgcaatgagcaccacgtcgggttctgatgttctgaagagtacaacaacgggcactactaccggcaccacgaaaagctcggtccacacctcggatacgaactatggagttggctcgttgcgctctgattgtagtgaggaaggattcggatccaatctgacacctgaagaagccaattggctcaatatggctcgagtgttcaccaaagccgagaagccattcaaggagcaaaagacgttccgcgtggctcggaagttgagaacgtggcggccacgacgtagtgttacttggag…	ttagtattctggatg		416	0
WBVar00093715	ok2597	EMS	I	14789608	14790335	gtggcgggaccaatc	cgaatcaaaccgtgtacctttaagtacgcgttcagaaaattgcgaaattactatatttttgcaacttttgtttcatttttccgtaaaaggtttgagtaaatgtttatcaaattatcgacttttagactatttttagtgttttagcagaaaatctctgaaaattcgacaaaatttgattagaattacataacaaaaaacaattttaaaaagctaggacattgatttgcacgggaactcaacaaaaaatcagaaaattgattttcttttagcaaaattgaaaaaaaaaaaacaatttttagcagctgtgcctttaatacaaaacaaagattgaaacgatgataaccaatattcaatttttataattttttttcggtcgcaaacaaaattgtcatcattttc…	atgtaccacgcaatt	a	727	1
WBVar00093716	ok2598	EMS	X	5398439	5398717	aaacaaaaaaagtgt	tgcaacctttctatttgctgggtagctttccctaattctcacccgcaattttcatcaagactgtagtcgaattgtgtcggaggcatcacgaaacgatatcctttgaatccttttacagttacttcacgatcgaatacaaaatggatcgttctacatacatccgacacgaatgctggtagaatgtcagtcttttttacaaagtttttgaagtagtcaccatctgtgtatacaaaatcggtcgatgtcaagaattgtagtacttactagttccagtcagc	accaacgccgagttc		278	0
WBVar00093718	ok2600	EMS	I	4909111	4909683	gagtgtgtgtgtgtg	tgtgtgtgtgtgtgtgtgtctgtcaggcattatatagcaatataaagaagaatactcacgaacagggggcaataacaactttgtctcttactcatgaaaacggaaacaaggaaattggttctgaaagggtggagggtgagaaaattgagaaaaaaagaggagaaacggaaatacaaaaagttcttcgagcttaagcttgttccgctcatgatcttgagcagcatgacttttgctttcaattttatgtgtgagcatggggaaactaaatttctggaaacttctagcatcacttttagtaagagcacctcttcccgcatcttcactgagcctcctgggccctagcggcagaaatttgacaaaatttggcacataatttacagactatttgtatgataaatt…	gactattcaacccca		572	0
WBVar00093721	ok2605	EMS	I	9309103	9309462	gttaataattaagaa	ttgaattttcgaaatttcaggtgtgccttgacgatgcaacaattaaattcgaaatctgggatactgcaggacaagaaagatatcattcattggcaccaatgtactatcgaggagctcaagcggctattgttgtctacgatattaccaatcaagaatctttccaaaaagcgaaaaattgggtaaaagaactgcagcgacaggcatctccaaatattgtgatggcattggctggaaacaaggctgatgttgccaataagcgaactgttgagtatgaagaagctaatgcttatgctgaggacaatgctctcttgttcatggagacatctgcgaaggtacattagaaaatttggattttgaca	ataaaaacatgttaa		359	0
WBVar00093722	ok2607	EMS	I	10641037	10641615	ggctcatattcaatc	gtcgtgctagcatttctatggtaatgcactgatgaatgcggcagaacatctcgaaaatgagaaggcgtgcagactcgcggaaatctccaaggacagcagtcaggaagaaatcattggagagaacctcttcgcacttttgaagcatctcttgagcctcgtcgaaatcatatttgatgtagagacaggtgaggaaatcagtgacgggatccttgtaactatggcgttcctgtagaaaaacaaataattaatcatattttcatatagaaaatagttaaactcacgatgtcaatgaccttcaccaaatctttcaagctgttcttctggcggcttttgctggtaacaacggcaacagccagatagcggagcaaatgtggcgccaaaacttggattgcattcaaa…	ccattcttggagcag		578	0
WBVar00093723	ok2608	EMS	IV	9476460	9477148	gttttagggaaactt	agattaaacttagaactagatttaatgaaaaaatatttcttccaaatatcaatttgaaaaagaagaacaaacgaacccttcatcatccttatgcattcgaatatcttttattacatcaaattttaccacatctccatcatcattttctttttcttctccttcgaaaaattcacctcgtcgaatacggacctgaaaatataaatttcctttcagacagggctaggtataatttttcatacagggtaataattccaagtttggttatatcctatttatttttttattggaaaattaatgctttttgcacataatttataaatctataatgaatagcctaatcttgaatttatttttaaagctgcttaatacagtattttacggaaaaaaccagaataattt…	ggttttgaacacatt		688	0
WBVar00093727	ok2612	EMS	II	5837100	5837677	tgctagtgggatcga	tggtcgagattttctgggagcctgaaaacatattttaatttacaaaataataattttttgttacctctactttgttttctttaacaaaaccagcattgcgaccagcatcttttttggctaagtcgttgatccaactttccaattcgcgatgtttctttacacttttaacagcttcgttccttttgtattttatgtcgttgctagtgtatttgttagaatgagaattagcatgatgttctttcctagtagtttgtcttctatcagaattcgaagacttccttgaactatttagttgatccgaatccgtttgttgtttcttccgaccatgaatggtgtccatgaatgatttaactgtctcaacgtgcagatcatgagtcagtgctttgtttgaaagattca…	agccgtttatctgaa		577	0
WBVar00093728	ok2613	EMS	I	7672013	7672363	caactggcgtcgatt	atttcaaattatgataaatacctttttggataaaaaatctcattaggctagcctaatcttgaaaaaagtacctggaaagtaatagaaaattgtcgatttattcccgttgaattttgccacatagttgaatctttccacacccagcaaagtccatttgtacttggaatcattgaaagcaaattccgacaacaatcaaaagaagacaactgaattccctgataagtacacgaattaataacagattgacattgatattgcatattttgaattgtttgatttcttgtcgattgagttatatattggagtactgtattttgaccttgattcattaaatctgcagaaggtgccac	ataatcagctgcttc	tcgtgaaagcagctgattacgaaa	350	24
WBVar00093738	ok2623	EMS	IV	12013543	12013828	tcttccagtttcagt	ttttgatgttttccttacttcagcgagaacaacctccacgtgcaatgagcaccacgtcgggttctgatgttctgaagagtacaacaacgggcactactaccggcaccacgaaaagctcggtccacacctcggatacgaactatggagttggctcgttgcgctctgattgtagtgaggaaggattcggatccaatctgacacctgaagaagccaattggctcaatatggctcgagtgttcaccaaagccgagaagccattcaaggagcaaaagacgttccgcgtgg	ctcggaagttgagaa		285	0
WBVar00093739	ok2624	EMS	IV	7868874	7869556	atacgcctaaatctt	ttcttattctcgaatcatggacacttttctaggcaatcaactcatacagcaaaggatgcaactctccatcgttttcgtcttttttgttctctgcttggccgctgtttttgctgttcctatcagcgatggtaagctttttaactgtatttctagtatacactcagttttcggtaaatgagtcaaagtaaaatcatgtaagaatctgaaatattgaaagttgcgttttttaaccatgagaaaaatttactggtttttttgggcatatgagaattttcactacgaaattcgttcacttgaaaacattttgagtatgccttcataatatcgttagttctcctttactaaataacttccaatttcatcagatttttttcgaaaaatttttaacaagctggctta…	acattcgattcggaa		682	0
WBVar00093740	ok2625	EMS	X	5886076	5886624	tttttatatttttca	gactcgagaagtcaggagagcaactctcagaggaggacttgtgagttgttattattcagaaaaaactttattctcacactatgcacttttagaattgacgagcaaaagcgtactccaatgcaacgctcatcaatggttcggttcggacggtcaccaatgcaacgctcatccatggttagattcggaaagcgttcgccaatgcaaaggtcctcaatggttcgctttggaaaacggtcgccaatgcaacgatcttcaatggtgcgttttggaaaacgttcaccgatggagcgttcggctatggttcgctttggaagatcacctatggaccgatcgaaaatggtccgatttggtagatcatcaattgatcgcgcttctatggttcggtacgtattgacgtga…	tgcaaacaccttgat		548	0
WBVar00093744	ok2629	EMS	IV	12940613	12941014	aatcgatgagcttat	ccaaaccaaatgtgtataccgaaatcttatttccgtaggtggtgagtatttgctgagagttcaaaatttgtgagagacttccgatgtaggtagaatccgttgagtctcctccaaaaattgcggtttgacgaagaagatagttcttggaattatcggccattgtgaatcccatcaaagacatcatagagtttctgtctccaacaaatgttgtaagtttttccgacggttttgctgcaactggagggcttcccaaatcaatattgattatgtttttctcaagagtggggtatttcgaataaacgactttgaagccaaattgattcattacatcatttctgttgtccgtcccgatgttgattttgaccattggagatgggaaaatgtacggattgtagtcat…	ttctggagcctgaat		401	0
WBVar00093745	ok2630	EMS	I	11738508	11738819	atagtgtgggaaagt	gaacggggcagatccttacaatatttacctcactaaccctcctttcgtcccctttttatttctagattctttgtaaatatcgaaattttttgcacaaagtaattctaacttataaagtacgaaaagtggtaatgaatgtgttttgagttaacaaattgagaatgttctttttagttttctaatgagaattcaaaatttataaaaaagaaataatattctaatcatcatctcgaatagtaaagcttctttcatgtctcgatgccataattacagtaatcgtcgatttcatttgactgtgtcctactgattgt	tttgggaaacatcca		311	0
WBVar00093746	ok2631	EMS	IV	12013331	12013888	gaaaaatctcagaaa	ttacaagtcatttctctttttggcattaaattttcccgtgacctgacaccagttttccatgttttcaaaaacggcgtggtttttttttctaatattgaaatttcaacgattttgaattatttctcactctttgaaattatcaagcaactgtttcttatgcaaatggccgatattgctaaacaggtaatctctagttgtcttccagtttcagtttttgatgttttccttacttcagcgagaacaacctccacgtgcaatgagcaccacgtcgggttctgatgttctgaagagtacaacaacgggcactactaccggcaccacgaaaagctcggtccacacctcggatacgaactatggagttggctcgttgcgctctgattgtagtgaggaaggattcgg…	tggttagtattctgg	aaaaaaatcaaaaaaatctcaaaaaaaaaaaa	557	32
WBVar00093748	ok2634	EMS	I	8368685	8369149	gatcaacgtgtttga	gaattgcaagaagaaggattaaatcagccaaaaggagcttcttattttcgtgatgagttttaatactatctagtaaacgagagagaaagctcagaacttttggaattccgtctgttcttgatagacaatgagcaattacgagagctgcggaggcctggaaatatttttggaattatagaagtccttttcaaaatgaataatttacctgactactattccaatcccatttcatataatgaagtgccacgttcatgattcttgttatcacattatcagggtctccagtcggatcgaatcgtctcaaatcaaatggatttttaacaacaatccatagccacatgagaagcacatttctttgattatgatctgacagttggctagtttcataatattcaagtg…	cgtacaatacacaaa	caaatacacaaatcagaaagatattt	464	26
WBVar00093749	ok2635	EMS	V	4960539	4960878	ctgcattcgttgatg	ctgacgctgcatctgatcttccacctgatgcatcggatgatgttgctgatgcatatacatcatacgcggtggaccttgttgcatttgatgatgcatcggtggaggatggcccataatgtactgtcccgggcgcccaccaacttgagccatcattggttgattcatccgttgtggttgtggacctccccagagccgttgggcctgcatatgttgtggtggaggcatcgcgggtggaggcatcacaagttgatgtggtggtggtggtgggagaaatggaagatcctgctgctgctggactcctcgcgcctgacgatttcgattacgagccacttgtgcgaa	atgattgagcgcgcc		339	0
WBVar00093750	ok2639	EMS	III	8612299	8612857	ttttattctataaat	tatttatctcttacttcacgcctggaatagtcaatgaagtttcagcaacatttgtagaaataacgcaaagacgcattccagccggagtttcatcaaacactcttctctgttttcccattgagagtaatgagtacaaaggtaagcagtaaagtggttcacagtcagcaggtggagctccaatcgagttctaaaatataaatttttggattaaaattctatacttttctaaaaattacctcaacttttccatcggataaatctccatccccattctcaaattcttcataatcatcaaacgcctcagcagcacctctttcattcatatcatctccatccattaatccatcatctacatcttcaaaatcttcagtttccggtgtttcttctttaaaatcttct…	agaatggcacccggt		558	0
WBVar00093751	ok2640	EMS	X	10150621	10151133	aaaaaaaatgtttaa	acttaagaagaaatgtttaaatgtgggaaaaatacatattcccgttgaaacaaaactcaatttcaaaactttaattacgcaggaaatatattttcagcttcctgctatcgagcgagaggatttccctgctccacaattcccgtatgccgtcgaagaactcaaaagaagactctcaacatcatcggttgaaaatgagatttccgacgatgaatactcggagagcgacaaggttgacgaggacaagttgagaaagactgttgaaactttggagaagtataatgattcttccattgctcacgtcatcaggcaaaacatcgaagacagtcataagaagcaaaggtattatattttattgcatattttatcatataattactaattacgttgcaggctgccact…	ttgaatcagtagctg		512	0
WBVar00093754	ok2643	EMS	X	5852621	5853108	tttattgttaacagt	ttcctaaaatcaatatcttgtgacctcattatctcaatttgttttactcaacattttttacagaaaacaagaatatttgatgttagttacaaaaagcctagaatggatctcggcctgtttttaaatctcttgatggaagcttttttattatcagaaaatttataagcaagtcagctttttttcgagctttttgaagttttttcaatgaaagtttcagattaaaattttttcggattgtttactctctttgttcatttctaaaaaattcagtaggccgaattttaggtttcattttcattgtactgttccattgcaaactggtattgatgttaaattcaacatatcaaaaaagctatcataaaactatacagtgaaacttttcaaaaatatccaaaattt…	agataagatgttttg		487	0
WBVar00093755	ok2644	EMS	V	11346576	11347000	agcaacttccgcgac	ttgggctggagcatcttggtaatttcctccggcttgaacttgagctggagcaacctcagctggtcccggagctggttgaactggagcttgatatcctccagctgggacttgagcttgtggttgatatccttgaactggtgctggaccagcttggtatcctccttggggttggtatggagctggggcagcttggaagccttgttgagctcctccgtatcctccctgttgtggatattgtggagcagcagcatatcctccttgctgtggagcaccaacgtatccttgaacgatgttacctccagagcatggagctggagctggatgtggagcgcaagctggcgcctgctgacatccacaacctccaccacctcctccgaagaagaatgctgatgtggtttg…	cggaatagcattctg		424	0
WBVar00093757	ok2646	EMS	X	16283511	16284044	cagtagggcgtattt	aaacagtcaaaccctcagaaaataggcggagccgagtttttagatctcctagatatttcgtggcatttcaaagcagccagttgaaaaaaatggatacctctatttttcacccgtttctctcaaagatttctcagataaatatatattgaagaatgtgaaatgtaaaagttgatgaatgtttttgagaacctaccgaagtctttttttgaaatggccggaagaaaagacatttgtcaacgagagctcatcaattacgtcttatgtgtgcaggagattaagaaaaatctgcacatgcctctctatccctcaaaaatgtggctccggggggtgttcaaaacttttttaaagtaccgtcaagtgagaggtcatagttgataacataacttctcacattttcag…	taatatttttaaatt	tt	533	2
WBVar00093759	ok2650	EMS	III	12971217	12971737	cgattttttaaaagc	aaaatcaaggtttttctcggaccttttcccaagtcatccgcatttccatagcactgattcatgaaattctccatagtatatcctctccacagcaggaccccggcttcacgatattgtccataaatcagatcctgtggctcgagagcggcggcacttccgacatgatttccttcttctccgaagcttgtcatataaaacgagatgcgtccttgacgctgcgaatcatacaggatccgatccataatattcagctgtgtcatcgttttgtacattttcagcgaagtttgctcgtcgaaatttgggtcctgcgacttgtcgatgacgtcaccgacggcgttggtgactctgtagattggcagtgctggcgtgtcgtcggcgttcacgatttctagtttttca…	cggaaagcgtctcct		520	0
WBVar00093761	ok2653	EMS	III	4410352	4410751	agtttacgggttttt	aaaacgtaaatcgattcagctttttccgagaattttgacctgaaaattatttggaacatttttttggccattctcatcattaaatttcggtcaattttagaatatttttgttgaactttatttatttcagattccttggtgaagatcgcgtgaatgcacttgaaattggaggcaaaagttccaaaaaaccgacagaacgaagaagtcgatgggatatcaaggcaaatgaagtcgaaaaacgtgataatgagcgtggtggtggtgaagcagaagaagatcgggatcgacgacaacggaatcgaattgaattccctgatgagcctatgcgacaagctcgatttaaagagtttcttcattatattcgacgtggtctaccgtaccctcagcccactgatctga	ctgtctgggagtggg	t	399	1
WBVar00093764	ok2656	EMS	II	12896478	12897301	gacaaaaatagagag	cacccaaatatttaaagtaattacacactcctacgtttcaggggagaaggcgagctcgaccccattccagtcgccgatcgtctcaagtcctccggagtcgttgtctccaccgttgccttcgaccaggacggagatgaggctcttctcgccggactcaccaacatcgcctcgccaaactacgctttcacctccaaggacttgaacttggttggagaacttcaaggagctgctcttcaaagtaagatccttagttgttctaccaatacataaaatttcaaaattacagccaactgcttctgcccgaacttgtggacccaatacaagtcgaacttcgacgacgagaactcttacaaatacggagtgtgcatccgccccgccaccatctcctcatcctggacc…	ttggatggcagaaca		823	0
WBVar00093765	ok2657	EMS	I	3655509	3656285	agtagcataagaaca	ggtattaagagagtgtttgccacaaacccaaaaaaacatacaacacattaaaaacgttttcattagaaaacagataccggtatctacatacacatatgtatatttaattctcatctctctacttatgcttcatgtatcacagctggcgctgtttctgatctactccgccgacttcgaaacattgatgcagcccttccacgtgttatttgatccttgatatctttcagatcaaacggcaaaattgttggctgtttgtagtctttgtgctccttgagcgcagagttttgtcttgtaactgatgctagtctccgctcgatgtctggctcgttttcccatgcgagtttacaaacgttcaactgttccgatgttactctgtgcattgataatcctttaatcttt…	ctgaaattcgaaaaa	caca	776	4
WBVar00093766	ok2658	EMS	II	7496391	7497102	ccgacctccgatatt	ctggtcatttgtccacttcctacttgccagtcaacatcatgaaacatcttctcattgtgtctctcgttttcgtggttagtttattgttatggtcattaatttatattaacaaacagaaacaactttcttttttttccatataattcttgttttaagactatcatctggaaaatagaatgtgaaactgatatgtatgatgattcatcaattgttaaaacagaggaaactgaggaagtgaagccatgtgagtttgtttttcattaaagctgcaataacaaaacaatcttgaaaacaatatcttcacgaaataatatctatactttgcgatatgtgcgtaattctacagtcagcagtagtcactgctatgaggtttctgatgagcacatcgaaaattaactt…	ggattaaatgaagtt		711	0
WBVar00093767	ok2659	EMS	X	6450113	6450683	ggtatgagctatgta	actgaattctcctgtaccacaaataacgttcacctcatggcctagtgtttcttcggcaattttctgaatgttcctctttgattcacttgcatcttcgctaatattctgaaaagagagtaggcttgacgtgcaaaacgagtgtactcacatcaaggataatgtttttcagttcggaactgttacacgaagggtcgattgttttggctgcaaatgcggcgcgtctcacacttttgtacttgcatggcgatgagcagccacagcaacaatcgttctgaaatgatattttcttaaaggttctttcaaaaatctaccaacctgagctggaattctgactgatggtacaactgcaccacctccacatcctccagctgttggcattggctgaggcatcattggctg…	ggtttattgctgaaa		570	0
WBVar00093768	ok2660	EMS	X	12745353	12746041	aattgcaattctctg	tttctgacctcccgacaattgtcctcctttttctcctacatctgtgtcaattccggctggcaagttggcaaggaatctgttagcattggcaagttctaaggcttgattgatcttttcaagtggcacatccttcaacccaaggcacacgttctcgcggatggttcctgcgaaaagacgaggctcttggccgaccagcgccatttgtgttctgagatggaacagtgacaattttcgaatgtcttgtccatcaattcgaagtgctccgccagtaacatcgtagaatcgttcgagcataccaatgttcgtacttttaccggatccggatggcccgacaagagcaacagtttgtccgcgaagtgctgtccattgaagtcctttcataattggttgcaatggtcg…	aaagattgagttaga		688	0
WBVar00093769	ok2661	EMS	I	11251401	11252398	atagctatttcagaa	aaatggcacaattcgaacaggtggtgatattcttaatgctgctatctacaatatgactttggaatactcatactcggacaataccccattcaaaatgcagattagagcatacacttacatgtaatataatgttagtgctagcttatcggaaaaataacttctttcaggtatctcgactactggtcaccatatgctgactaaataccaagttttgcaattcatttgaataaatatttgaacatttcattagcttacttatctgggagtttgataaaatttgtttcacaataattttgcaaaaattaaaattctgcaacaccatcctgcatggaagaatttacgtatgctcctagttgataacattgaaactcagcaaacgcttgacaaattatcactgct…	agcggcaagatccac	ga	997	2
WBVar00093774	ok2667	EMS	I	14061208	14061778	taatattatctgaaa	tgtaaatgttttgacttttttgactgtaggcgaaaacttacctataataacgggtaggtagtcatgacaagtgtctagtgtccagccatgacacttgctcaacgcccgggaggcggtgagaaccatctcctcgtcgtcggaaattcggactcgacgatatacagccattcgtaggcgacgtatctctggaaaataagttgaactgactgagaacttggctagaaccaagagcgcactaaatcccacaagccacaattttcaacaattaaaagcctccatttcaaacgttctcaaaattttagctccagatatgtctttagatctgttcacgctgcacgcatggtagctactttcagcgcatttttcagcgctggcgaatctccgtgtattgttaagcca…	acggttgaagatgac	cggttgaagataatattatctgaaacggttga	570	32
WBVar00093777	ok2670	EMS	IV	260892	261388	tcttgttgtggaaat	ttctgcggcgggcggcattgtcctcctggaaaaagtacatagttttaaagaataaatgttcggaaattcgtatttaaaggcgctcggatccttataaatgagtctcgccgcgttttgtccatgaaagtttttttctagaatttcttgagcaaactgttgaaaatagcaaaaataaaagtacaagctacttttttccggcggcgatacccattaagtacgatttcagcttcaaattctacctcagatgcgtgagaatctccaaaaagcactgtagcatgctctctggcgattcgaggagctggatcactgataatagctcgtggatgacgaggcgagtaccaacaaacctgaaaaaaaccaattaaaatcagaaaattattctgcttctcacctcatctg…	ctgcacatatctctc		496	0
WBVar00093778	ok2671	EMS	V	4412795	4413418	gctttcaagtcaagg	taacacaaatgatcgaaaaattgcacatcttcgttaaaggtatttgaataagaaattattagttcaaaagtacaccagtcttcttaagaagattgtttgaaagcgaagcacgtggttccgtccttctcagtctcacaatagagttcagtgttcacgatgtacgagaatgttccttttgagcagatgacgtcaacgcgtccaccgatagcatcagcggcggcggtctggatttgacgtttggcgacggcagtgctttcgtggatgttctgaagtatgtggaaggtttatgagaaaagattggatgtggagattgcttatgaatcgattaaaacctggaataaaaacttacagccacaataatagccttgagatcttcagaattacatttgggatcaaaaa…	aatcacactgttaca	g	623	1
WBVar00093780	ok2673	EMS	III	526157	526648	cgcctattttagagg	tgtccgtttgaatgatataaagaatcaatgtatgagtttaaaaatactcaaaaattgtgaaataaaactgaccaaaaacagcggataaatttcgctcatttctattaatccattcttgtagtttttgatgagatttgattcgaaaattttttccttcttccaagtggaccgcccaggagatgtgaacgttgcgtatgctgtaattatttcatttcgaaaaattataattaagttgtatcacagactgtctagcttctagggattttctattttttggaaaacatctgaaaatttggtgggaaatttttataagttatctttttatttcctcccaacaaggtacatttttccaaaagcttgcaaaatattcttatccacagaaaaagttttaaagatatt…	aaaaaaatttttgaa	gg	491	2
WBVar00093781	ok2674	EMS	V	2817627	2818123	tcatcgaaaagcaca	tgcccattgtcaggaaatgttaaatctaacgacctatttgcaaccaacagaattgtcgtgagacatgagcaataccaaaaacttttgccaacagttccggaaatgtagatcaaatttggatatgaacagaacacggctccctgatatgccaagaagccagtgattatacagttgacaattatggaaccaaagtccacggtagccaaaagtgccataattttatagcatgacatgctgaactgtttcttctcaaaaattacgaaaaacacgggaatgtatagcacattgatcaggattccataggttgcctcgactataccaagaattggacgacgttcaccatatttttcagaccattgttcagatgtcagatttttgacgctgaacataaagaggatt…	ttcaagcataattgt	attg	496	4
WBVar00093784	ok2680	EMS	V	6839415	6840340	tcagatggtctgcaa	ttcttgtgaaaacagttcttggactcgctaatggcttgacatggccacaactttacgaatcggtggaatttgagcttaaaatcttccaaaccgcagctattctcgaggttagctttgttgaaattgaaaaacttttaaagaaattatcatattcaggtcattcacgcaattgtcggacttgttcgttcaccagttggaactaccgcaatgcaagtaacatctcgcgtcgtccttgtctggccaatcctccacttgtgctcaacagtgagttggaattttttatcttaaacttgaataaattaaaccaatttttaggctcgcttcagtatcggagttccacttcttcttgttgcctggtccgtaacagaggtcatccggtactcgttctatgcactcagc…	tataaataataacac	atc	925	3
WBVar00093785	ok2681	EMS	I	5703395	5703914	tattttgtgctccaa	gttcactatgctcaaccatttgctggtgaagttcacgatttctctggtgtaacaatgcacatctcccaaaagaagccaatgaacttggcggcggttatgctattcgttagtggtactccaattccaccacaacttccagctttccaggtaacttaatttctctttgttcttgtaattagaatgttttacagaacaacataacctgtatgttcgagtcttcaactccaattcatccatttgcattccgtacccatactcatgcaatgggacgtcttgtctccgcatttttcaaacatgacggacattggacaaaaattggaaaaagaaatcctcaatggccacaactttttgaaggaattccatcaaaattgatgattggaagtggagatcaaatgtcgg…	aaatctaaaatagtc		519	0
WBVar00093786	ok2682	EMS	I	12462241	12462690	ccattggttttggta	atacttgagatttttgaaaggtgagagataaataatttttgttggcagaaaaaatatgtttcttggaatttttgttggcaaaattttttacttaattttttttccaaaatggctataacttgatattaatagttttctctcaatttttcaattattttcagtcaaaatcccgcttctataattgatttttcacacttggaatgtcaaaaaatgttcgacggcgacccagtttctctagctcgcggagccctgttcaaattcgacgaccgagaaattttagctcagattctgaaattatcaggccaagaaaacgcccaatgtgcggaatttcagaagattttcgggttttttcaagaaccgacgtctcaagaggagctggaatttccgctggcttatggg…	tttgaggtgatacaa		449	0
WBVar00093787	ok2683	EMS	IV	418970	419781	tttcttgcgggaaaa	cacgaaaaaaaaaaataaaattcgagccgaaaccccagaggaaaaatccaaaatcaagaatttcaactgagaactgttcaatccttgtccgcggggagtacacgacatgcgtaattcgacatattccattttcaaagatgaaaaaatcctacaattttcatttcccgaacgtcgatcaaaactgccggtaattcgatgatttcgtgtgggtaatcgtatataatctcgacgcacgtacactcgaaatcaattgcctgaaataattaataactaaagtatttcttttccagaaattctgaaaatcatacaattaaatagtcaaaaaagcgtgcagttttatcggcattcggctccatttttcgattcaataatgcattttcctttcgataatattgtgca…	ttttcagattcgtcg		811	0
WBVar00093788	ok2684	EMS	I	8216489	8217146	agtaatggtcatcac	ttcaatgctcctatgaccccaccataccatccacgacttgcaggaaacggtaagattgaaatcaaccaaataaataggaaaattgatcgaactattgcatacattttagaaccaaatacttcggactgtcattaccatggaactggaaatcgtttatcaaatttcatgccaggacgtcatcgtcccccacatcaacatccaatccatcatcatcatcagtcacaacatcagctacaccagcatcagcaatatctgcatcatgctgctcagcaataccgttattcgcatcaacagggacctcaacatccgtttgcggctcttctctcaccaccggagatctcggagtccttgctcccacctgatgactcgttttcgatttggctcgagccgaagccgaaa…	gaaagctcaagtcct		657	0
WBVar00093790	ok2686	EMS	X	7733985	7734433	gagctgtgacatcgg	tctttctttttcttcctctcctggattttggcaccggaattgtgccacttaatttccccttgtctccacctcctgtgctcgttgttgatatgggtgctgtgggatccattttcggttttcttcctctctttttaagctctttggacacatcctttggaacttcagatgttgatggttttccaatccaacctctacatgctgcttccccacattgacatggttggtcactaaaattttaaaagttctgtaaagtataaaaaggtctagcataacaaaatcaaattgtgatttatttaaaattttgggattttttatcggggttcggaaaatggaagaaaaaagaaaaatacaaaagattttgataaattgttttattacagttcattgccagtatgtatt…	ttgttttcaaagtat	aacaggagctgtgacat	448	17
WBVar00093793	ok2689	EMS	I	7784872	7785384	atgcattctcatttg	cacaggcatactctccacaatgatctctcgttcattttcgtttggtccaaggcgtccttgcaaagcataactgagtgattcatcagagactggagcttctgagccgaagaagatgttatcaatgaaaattggatgaagaacattggagaggagagcgccttgaattcccaaagtgttccatttgaatagtttatccgcagtgcaatgaactcgaagggacttcgtttccttaatttgttcgtaggtaagcacatcgtctggtacacatgtcagatttgttggcctgaaaatggtgaaatagtttttgcagaaactaaaattctattaaactcacgttacatatgacaacttcttagttgcagcatcatcgactgcatgaatgcatggtggcgagtagtt…	acattgctctgcggg		512	0
WBVar00093796	ok2692	EMS	II	10041329	10041784	tggacgatgatggaa	gaatcgtagaatacgacgatggagaattggagttgagagagaatcacaaaaaagtgaaccctcaaatgagtcttcgagctgtcaaggtggaaaatgccgacgaaaattcaaagaataaggaagatccccagtctgttgttaaggagaagacaacgacgcgtttcatcaagccgaaaagtgaatatgtctcgatatcatccgattctgaaagcgaagaagattcagattctgaatgttcagattctgatagcgttaacgagttcttcgcatataagcctccggaggcccctgaatcagccaactcaattctaaagtcgagttcatgcaagactgaacaagaagaccacgcggagatgtttaatgaagagaaaccagacatcagtttgaataactcttctt…	agtactatgacttcg	a	455	1
WBVar00093797	ok2693	EMS	X	13219148	13219761	gtcgtggagctggat	caactggacggccatcggcggtcttagcttgagcaaatccgacacggttctgatcaaaatcgaagacggaatagtacctgatttttcattgggttcgtcaatgtttaatttgagaaaagatatggctcaccttccaatgaagacatctccaagaatccagagctctccaacgcgttctgggagatcgattcccataaatccagacaagcaaatagtctttccaccctgtgaaaccttaaggacatagtcttctcccttaagactgaactcttgtcctccgatcacaaaagagactggtggaagtgttggaaccttgtcgcagctgatcatgtactctcccttgatgagaggctcagctccaatgaaattttggatggcttcgatttgagcctttggtcc…	gagaaaagattcgat		613	0
WBVar00093798	ok2694	EMS	V	11106515	11107162	cagtcaaattgaaat	taggaatattatttaagacacgacggaaatgtatactgactatgtggcaactcgttggtaccgtagtccagaacttctggtcggtgatgttcaatatgggccacctgtagacatttgggctgtaggatgtgtatatgcggagctgttgactggcgaagctctatggccgggaagaagtgatatcgatcagttatatcatattcgaaaaactttaggtaacttaaatcttttaaatcatttcaagaaaaattgtttcatttacaggggaatttttacctcgtcatatttcaattttccgcacaaatcaatttttctttggactttcaattcctgaaccggagcatcttgaacctctaccctctaagctcccaaatgcgagcagtgcacagctcgattttc…	ggaaattcgaacaat		647	0
WBVar00093801	ok2697	EMS	II	2818069	2818828	ttaaacattttgtta	gttgaaaactttttgatagctctcactattgctgagatacagtaccttgaacatttccagctgcggatgcaaaggacaatgcaatttgaacgctcttcaagacatttgcgaagacccggcaaagaaattcaagatcacaaggaccgacggaaaaggtttctgcgtctactccgcgagggttatcaagaaaggtaatacctaataaattatctggaaactatcaaatttttaatattttcaggatcccccgttctggagttttctggagaaattacagattacctagcgataaagagcaacgcagatattgagcaatattccataatgctttataacaatgaaacgaagctttgtgatttctttagtaaggaggaaaatcttagctccaagtataaaaag…	ttgaatttatttttt	aattgttg	759	8
WBVar00093802	ok2698	EMS	V	6870060	6870639	cacattttcggagcg	ttttgttccaaacagtttagttttaatagtttcagcaaggtggcagaaatgctggaaacatagactgaaattgtattttaatagtttgtttaccaatgtcttatactacaaaaaattgtactattccctcctctttttcctccttcatccagctctgttcttctgaccaagtcagtttctttgctctttgaatcagcctcacttttcttgactcgaccagtccgactaaaatcaaaacctttcagaacaatggaaagccagcagttgatggcatgtgccatcctggtaattgtgctggtagggatttttggaaattcactttcgtttattttgttcagcagaccgcatatgcgatcttcatcagtgagttttttaaaatgttaactaaaattttctact…	atcactttcaacata		579	0
WBVar00093803	ok2699	EMS	I	6640613	6641065	ttttctaatcaataa	aaaaagctgataaatattttttaaatctcaacaaatataatccgatcttcgaaaaattcattgtgaccgaaacaaaaactacaaaaagttgataattgcagagaaaatgacaggaattattatcaaattcaaaaatttccccatgactccatttggtttatccttcccaccttttgacccgggtttcaagtctcgagcgtttgcttcccgtggagcttcggttgtacgaaccggttttctgaaaaattagtgatcagagctactacaggtttttaaaattttggttcaaaagttccaaaatcaataaaaaatttcggattcttgagattcagtggaacatttaaaaatgaacgtactgtgttctaatatatcctttatgatatttattataagaatcag…	gaagagtacagttcc		452	0
WBVar00093804	ok2700	EMS	V	4412875	4413240	aaaagtacaccagtc	ttcttaagaagattgtttgaaagcgaagcacgtggttccgtccttctcagtctcacaatagagttcagtgttcacgatgtacgagaatgttccttttgagcagatgacgtcaacgcgtccaccgatagcatcagcggcggcggtctggatttgacgtttggcgacggcagtgctttcgtggatgttctgaagtatgtggaaggtttatgagaaaagattggatgtggagattgcttatgaatcgattaaaacctggaataaaaacttacagccacaataatagccttgagatcttcagaattacatttgggatcaaaaacattctcctctctcttcacacgagcaacatatccttcagactgatc	aactccagtgtcaat		365	0
WBVar00093805	ok2701	EMS	II	9655229	9655855	tgtttgctccattgt	caaaactggaacaccagcgttttcgattgcagatttcaaagaattccattgctgatgagctttttgcttgtcaacaactcctcccatccatggattgattgtgtattcgactgtgaaatgctttggtggaaccatcaacactctcttcagaatatgggcagcagattttgcagcagacattgtttcagactgaaaattcaattgtttaattagttttcaaaatcattttaactcaaaaagtaaaaccagtgtttctaatttccaaactgacaattaaataggtccaaactcacatcagacattattatatagcaggttcaatatcaaataactattgttaatagtctactcgaaattgaaatgatgcaccgagctaactagtatcttatcagtttttat…	aacaatgtacacccg		626	0
WBVar00093808	ok2704	EMS	III	5413417	5413990	ggatttcatgttctg	aaaagattttttgttagacgaaagaaagtgtccagtgcaagctcaaagactaatcctcggaaagcttttctacagtagtcttacagtgttcatgttagtctttagcatgtttcttgaatcctaccgtactcctaaagtattacttacattttccaaaacttctctcaattcttcgttgttgcactctacgtcactatccatattgataactccctcaacatcgtcgactgatctggaaattaaagacattttgtgggttctaaaaacttaatctgagttgctttttacttaggggccgacattttacgaaatattcttctgaaaccttctgaaagcaacccgtcggcaacctcacttctcttacctcttctttcttccgcatccacatccacacattgg…	cattctgcaaatgaa	ttctgcaaatgaaggttcttt	573	21
WBVar00093812	ok2710	EMS	V	20269151	20269683	tgtccgggaacaaca	ttccattcggagccaaccatctatcgcgggcgacgagcacagtgttgagcatcgactcgtagaacaagcagtatcccatccactcggaaatgatgatatcgaccttctcaatgcctcctggcaactcgtgaacgtcctctaccttcgcctgaatcacctcgacgatgtggtccaggttgttgtcggcgattattttgcgggaggtgagcgccatgttggagaattccatctgaaggaaaaggaaatttttaaaaaccgttcaaaaaatccaaaaaaaactcaccgcgaaaaccttcttcgctccagccttggcggcgaacatggaaagaattccagttcccgagccaacatccatcacaactttgtctttgaacaagtgcgagttatgatagatcgagt…	cttcccgttttcggt		532	0
WBVar00093813	ok2711	EMS	I	84066	84641	ataatttatttaagt	tttgaaattttaatattttgaaaaaaaaacattttaattggaaaaaaatatgaaactttcttttgtaaatatggtttttacaaaattcccgaatgtccaatatacaaacttatcattttccagcagcattcaatagctacgaagcatggcgttcggaactccaaaggtgccagcagaagacggattcaacgtctgtctggaaaattgtagcacttaacaaagaaggcttcaactatgcggctcaggggtgcgatttttggaaaaaaaaactggatttccgattaaaaatatgtatagtgtatgtatttttcaaatttccagctaccctgtgtacgtagtagtgagcaacttcttggatcgtgtggacattgaacgacaactacaacactacaaacaagg…	ccgaataacgagaag		575	0
WBVar00093814	ok2712	EMS	V	8635930	8636928	taatatttccattta	gtatcacatcagccgtcttctaacaacatccgaaagttgtttgaacaagaaacacgtgacatcaccgacagaatgttgacagaaaagttcagtatttgccacgtatgaaaagtcgcctcgggcacagataacattgaatcggccacccatcgttgcctcggcttcttcttgaattcttcgctttgcaatcgcagtcacacggtctattttctagaaaatgatataaaattatgaagctcaccaacacaatttttttggtaactcgagaaagaaaataacattgtatttttgggaatttcttaggcattaaataattacacttgaaccctgaattattcagggttgaaaattgaaaagaattaatggaatatctcagagtaatggaaaaagttgggtgag…	tgcggaagctggagc		998	0
WBVar00093816	ok2714	EMS	V	9205978	9206667	cgtatcacaaaaact	ccgtcactcttgagatagtttgaaataaatcgattaactttctcttgagctccgtcttctgcaaaacaatttattagaaagtagccaaagtttaacattattttacctgaagagtcaaatgcaatatcactcatttcgagatgtctgatgataaatcgaacattcaaatgtctccaaagtgacacaagaagccagtagaaaaatgatccaaacgtgaaaactagcagagccagataccaaaaccataataaaatgaaaatcttctcattgaaaatgttaataaccagcacacattgtatagtatgttcttgcatatttcccataacacgtacatcgaaatcacaaagagatacacgtggaaacattccagactgttcccaagttgttccattgagtaag…	taacttgacaatctc		689	0
WBVar00093817	ok2715	EMS	IV	5259249	5259774	tccacaacattggat	acctgcaccgtgacgtgaagcccggaaactatacgattggccgtgccgagttgaatgaacttcgtaaagtttatatcctcgacttcggaatggctcgcaagttcacggacaacaatgtaaagagattccaaacattttaagattatactaatttttcattttcagggagtgatccgcaaaccaagagctgccgccggattccgtggaactgttcgctatgcgccaatcgcttgccataagaatcaggagcttggaaggtaatttgataattttcagatctttagaacacgataaaacttcagaaaagatgacgtggaggtttggctctacatgcaagttgagctgactgttggacgtgttccatggaaagagatcaccgacatgaacgcagttggacaa…	tgctatagagttagt		525	0
WBVar00093819	ok2717	EMS	II	1539713	1540121	tgcttacaatccaaa	aactattctggaagggatttatcatgagtcttcatcgtgtggcatggaattcaaagtttttcaaggacctcctcaacacggaggaattgcttttcaactagcccacggagccacagcaaagttgatctttcacaataattttgacgcttttcatttttttgagaactaataaaatgtttaattaaaccgaaaaaatgtattttttcaaaaagaatcataacatggctgaaaaactaaaagaaataaaaagagatgaagaaaatcaaacttacaatgagaaggctcccatgaggtccccgcatcggcgcccgcgttttcctcagtcactgtcgcgcctgcctcacggtgtcactcacaccacatgtatccgaatgtatagtgcggcgcagaaccccgaac…	gcttccaaaaattac	cattgttttggaaggaattcatcacgagtttgcaccaatt	408	40
WBVar00093820	ok2718	EMS	V	10396815	10397602	catcacttccaaaac	atgtacacattggaggattcacaattgatccaccaaaaaatctgaaattagaagaggaatataacaaaattctgagtcttcgaaaatcaacagtccttatttcatttggaaccgtaattcaatcagcggatatgccagaaagttttaagtgattattttaaatttggaattaaaacaactatttcaatttcagagatgggattatcaaaatgttccatcttctaccagataccactttcatctggaagtatgaagtagaagatcaacaattcattgaaaggctcccgaataatgcgattctgaagaaatgggttcctcagccagctctgcttggtattttatctcacttttcttttgtacttatttcaattttcagctgatcctcgactgaaactcttc…	tttgttcagtactac		787	0
WBVar00093821	ok2719	EMS	X	6085970	6086440	agaaaactgttacaa	tcgagattgtgtttcccgggtaaccgagaattcgatgaaaaaaatagatgaacgaagcggccgatagttcaaaaacacaatgtgaaaattagacattaaatttaagaggcgtagctttaaaaggagtataaatagtgaaggaatcaatggtcaggacatcatcagtcaagatgaactttactgccgttttcctggcgtttgccatgcttttagcaactgtcactgccggacctggaaaccgttatggatggccaagttcttatgagagattccttgaaaaggtttgtcatacttatttttgttgaaaaatctctaaaagcaaaattattttcagcaaggtgtgtgggattataaccgacacgaggttcgttctgattatggacgtcgtggaaactacga…	accgattccagcaac		470	0
WBVar00093822	ok2720	EMS	V	20827232	20827637	ctatcaacaaacgac	accatcaagccaatttgttgcttattcaacctttgcaccacctatagagccatcgaatgaatgtggaaatggtcagtgcaaaccagaatcggatgaagataaatgcaacagccagcgattacgggacattatcttcaatgtaagtaagtccatgattaacagaattctaattaaatcgagttccagaatattgtttccggcgatgctgaagcttccaaaagagcagttcaaagtgcagctgaagctgaaactggtttattttttgatgcaatctgcggcactggtttcttcagctacattgcacacactgatgagttctgtctggcatcgtctggtggtgtcaactgttatgtttttgcaccaatctgtcaaattgattctcaaaatcagcagaaaagg…	aaaaaattagttaaa	ttcga	405	5
WBVar00093823	ok2721	EMS	V	12945787	12946184	gcacctctttatgtg	ccacctgcaccaccaatgccaattgtgactgatggatatgataagtgagttttatataagttttatacgaaatgttccgtgatatagaatttcaatcgtaacgtctattgcaacaactccatcgtatttgcaaagtggttatgctccagctacagtaagatttagatataaaatattactttaacttttcttaaattccagctagcatatgaaaagcagtatgatgaagagagtagtctggaaggaatggcaccacctccaccccctcctccgccaattgatataccaaagtgagtaccgctcaaaatgaagcgttcgaaaatcatgttacgtaagatatgctcttttgaacttttttttcaaaattattcgagttggaagatctacaggaaatgac	ttaattctagaaaca		397	0
WBVar00093824	ok2722	EMS	I	14012682	14013266	gtccgcctaggtgcc	tacttcatgcttgtctgcctacgtgcttattatatgcctttgtagctatcgtccgccaaggcgcctacttcatgcctgtctgcctacgtgcctacgtgcctattatataccgtcttacctttgcacctaccctctgccttgatgcctacttcaagcctgactgcctaccttcttataatatatctttttaccttattccgtcctgccttcaaacctaagttgactgtatctatgagtcgctgcctaactacctattttatgtctacctacctacagcctatttttgtagaaggagattaataattgttaaaggtggacggggaataaaaagtgctgcaagcgattgtgtcaagttctggaaaatttttagctgattttctttttccaatatttgcagta…	aagagcacaaagaat		584	0
WBVar00093825	ok2723	EMS	I	2854233	2855160	acagattccgagtgt	tctccgtggattccgcgcacttggagattgagcttctcgcaaatctcgatgaagtccttgcgggcggcgagctttggaagagcaatgtggacggatgcacgaactgttgatccgaggtttgttgggcagaatgtcagccatccgagacggtcatcacgggagaatggaacctggaaaacataatatgttgagtttcggagccttattagaaaatcaacctgcttctcaattccgcgaactcccttgataagtctgtcaagcacagctccgacatcagacccttcttgcattgaaatgattctcatatgatcttcctcgttcacccaaatcaggaaagtcttgtcgttattgtggaagataccacgtccctttggccagaagttgcaggcatttgcgtat…	ttggctccttctgga	ccgagtgattccgattccgattccgattccgtgattcgtgattccgag	927	48
WBVar00093826	ok2724	EMS	IV	7977956	7978420	cttttgactattgta	tctgaagctaagccttgcttcggaagatgtggaggtgtaagtttttcttctttttttttaatttccaaaaattctgacaatttaaaaaagcttttattttaggtttaattttttggtttaatttaaggtttaattttttaaatgctacatacattttaccaaaattcaaatattcgaaattgaaaaatccaacctaaatttaaatttcgttttatgctcaagaaatttcatagaagtttctactttaatcagccgctaagtgcaaattaatgaactgtatttcctattttaatagccatataaaactccgtctcaaactacaaacattccagcgtccaccaccaccatgcggacttccaccattccttgaggatcttccttctgatgttcaaaccaaga…	gaaatcatggaatct	aaaaaaaaaaaagg	464	14
WBVar00093830	ok2728	EMS	X	6085705	6086368	tgccttggaataata	ttatgaagtagttaatataatagaatattatagtttatcaccgtttgcagtggcacaaaatacaaccacaaaaacgtttttaaaaaatcttccaaaaaatcatctagttggtgagcacaaattattcaatcacaaatataaattttggattttgaaatagtattactaaattgttcatttgaacctgatctattcgctatcagttcacttcccgaaacgcaatctttgtttggtggcgttctgatttgtcagaaaactgttacaatcgagattgtgtttcccgggtaaccgagaattcgatgaaaaaaatagatgaacgaagcggccgatagttcaaaaacacaatgtgaaaattagacattaaatttaagaggcgtagctttaaaaggagtataaata…	agcgtaatctcaacg		663	0
WBVar00093831	ok2729	EMS	II	3305894	3306379	aaaccccgcatgacc	gcacaggttccccaagccctagtctactctaatttaataggctggaatagttgggcctgtgccacaacggtcctaagaaactcaattttacccattccaccgggctcaaactaccagtttactaaaaaaaaagtgcctaggattgtctgaaaattaatttaaaaaatgctgaaaattgtcgaaatgctctctcacttttttctcggaatttatctgaaaattttctgaaaaaaaaaatgtctgaaaagcttgtcaaataaaaaataatttattcaaatacaaaaaatattcagcttcgcggcaaaagaagttctccttccggcgggacctccatgtaaacgtacaacaaaattattgcgagagaattttttaacatggcgtttgctttaccaggtcgat…	tcatgtggcctctct		485	0
WBVar00093832	ok2730	EMS	IV	12755326	12755758	gcgttgaggccgtta	ccatattcttattaaattaaatcataatttttctaattctataacatgaactttataattattcagtgcttctagtcacaatttaacatttcagagaagcgtgtatttttggaatttatcaatttttgaggagctccttttcttattttattcttagatgtttttctccccaattccgaaaatgtgcaaaaagttattcagtcgaaaattttcctcaaaatgtgttttttagaagataaatttcattattgaaacttcaatatatcccgctaaaatttaaaaaaaacgaaacgccgaccaatcagcgacgtgcaaaaggcgtgaccaaggtcgctgattggtcggcgcatttattgagcgctaatttgaattttttgtaagtaaaatggaattggccat…	ctttaattttcaaaa	ttttctgtcgcgttgaggc	432	19
WBVar00093833	ok2731	EMS	IV	6569479	6570026	gagacttgaatcatt	gcgtcctgaattttcaacatttacattttcataatgttcttaatttggttcgcaatatgaaacttttatgatttaattcaaaaactaacttgagcagctgccaactgagcacttttctctccagcaaccaatacaagtgtcctcaaatcagccttcaaaattcccgatcgtttttcttctccttctttatcatgacggtcagtgtcacgagcaatgttctggattttctctagtacaacgtctttttgttgacgagcatgcatgtagtcgagctcatctgtaaagaaaactttgttagggaatgcacgggggaactaattttttaaaaattgaataattttgaatataactaattgtaaatatgataaaatattcattttaaaggaaatttgcgaagct…	ggtttatcacactcc	c	547	1
WBVar00093834	ok2732	EMS	X	1588466	1589445	ccaaccgccgaaaat	aacaaagagcaagaaacgcctcgagctccaccgaggcgagtccatcagccatatactagaagaattttaacaccgaagccaagaattgtgcacacaactactgtaatgccaactacacacgcacctccagtgcaggttcaggtatgattttttggggggtttttagataatttggaaggcatttggttatggttcatgggcccaggtatcaatttaaaaaatgtcgaaaaatgttattctacaacttaagggttatttgaaataaccaaaaatttgaaaattacccatgcttcgaatttttgttttgaattgaaattttcaaaaattttggaaaattgacatttttgagatttttttgaaagtcaatatcccgggaaatttttgcattaacataaattt…	gtctatacgaggtcg		979	0
WBVar00093836	ok2734	EMS	IV	13200083	13200765	gaatataaaataatc	ggaatatttttcgaaaaaattgaaaaaatcaatttttaattttcgaaaaggcgatttttaaattccctctaaactgaaaactgcgaccaatcagcaattcactccgcccactttcaaaccaatccgatgaagtgggcggagatcgacgatgctgattggtttgtcattttatcacaaatttcgtaattatatcgcaattttttcgtcggactttctggaataaaaatctattttagattttttgaaggaatattctcattcaagaaattaaattgcaacctgaacttgcggccgcacacatccaagaaaattgaacaatggcccgtctcgattgtcccatccacgacgaagaaatgcaggaactccgtcgacagaatccaagactgggaatccattgtc…	ttaaatatcagttta	tt	682	2
WBVar00093837	ok2735	EMS	V	9222961	9223786	agcgcccggttccag	cacgaccagcgccgtacatcgagcgtccagaacctgctcgcccagcaccatacattgagcgcccagttcccgctcgccctgctccatacatcgagccaactccagctcgaccagctccttacattgagccttctacagcaaaaccacaaccaagaccgcagccaccaagaactcgtccatacgttgctccctcaacaacaacacagagatacatcgaaccaactacccaacgaccaactactcgtagagcaacagtaagccgactttctgacccaccagtaggtttaagtttttgcacgtttagactaagagaataaccactactaccaccgctgctccaaccacaccacgccttaccaccgcacgggccacaactccactagccactacatcacgtcc…	gaggcaataacactt		825	0
WBVar00093838	ok2736	EMS	II	11059365	11059666	gaacattcggattgt	agttgaggaagtaagaatgtcagttggatggctggttatcatggttgtggagtctccaatgacgcgtcgaagttcaccaatttgatagccaaggatagaatcacgagcatcgattccaagttgatgctccacatcaattctggataggtagacttcaaatagtcctagaatagaaacatcaatgtctttccagcatgactgactggttggcatggcaagatatcctacgattatctctttgtccgggttaacgatcgaactgatttctccagcgatgtccacgtttacagtaaccttgatt	gagttgcagccagag		301	0
WBVar00093839	ok2737	EMS	I	12906768	12907533	tggcatagcgatgat	aattccataaatagccaaacgtcgacggtattccaggagcacattgatcacggattttgatattttcaaattgctcaaactttttgaacggatttttgaaaaaaagttaggaaatttcaaccgattttgccattttccattgatccaatttatacatttccttcattgtttctgcattaaatgaatctgaccagagaaattccaattttcctggcttgaaatgacggagaatcgatggagtttgacgagagttgagaccgaacaaatgaatcttttttaaatttggataggccgattgttttagaattctttcgattagtttgcagcagtatttggagaagtcttcataaggcgcacaagattcgccgagataaatttggaaaatctccaacttcgctt…	gttattacctctcca		765	0
WBVar00093841	ok2741	EMS	II	10138244	10138716	cttccttccagccga	atccacagttcactgcagtctcggtaaactggcatgtgaaggagatctccagtgtaactcaaagttcggagtcttcatgtctgaatgtgaagctgatgctgccagaggtaagtagccgaattttaaaaaaacattgtctgagattaattttttcaggagcttgtaccgacaaatgtaagacattgttgaatcaaactattgagacatcagtcggaagtgtgttctccaactgtacatgcactgctagagacgatcaattgtgcacaaacttgaaagacaacttgctcggagtatgcttgaaagtgagttgaatcatggaagttgggacactctgtctcattcataaatgacgtaatgcgttgagaaatccaatatcgtaattgtgggtaaacagtcaat…	cactgatcgagtttt		472	0
WBVar00093842	ok2742	EMS	IV	7978302	7978614	gcgtccaccaccacc	atgcggacttccaccattccttgaggatcttccttctgatgttcaaaccaagataactgaaatctggaaagattacaaagaaggagacaagtgttatgaagaacaaggattaactcgtgaaatcatggaatctcttccaaaggatgttcgtaagagcattcacaagagaccaccacttccattccttcgtggacttccaaaggacatccttgccaagtttgatgctattttcaaggataagtcaatcccattcagtgagaagccagagaagattgatgctctcgctcaagaagttcttactggagataactt	gaagaaattccaaga		312	0
WBVar00093843	ok2743	EMS	I	13654867	13655347	atgcaaggatatgtg	gccacaagtcagctggaaattacggatcaggtattaaaaaatcccacaaattaattaaataattagattattgaataaatttccagataaacgcctatctgacaatcacaataatttcccgacgatctacccgccgcgcgggagcccgctacctacgacgtggcatcgacgaggcttccaacgtggcaaacttcgtggaaactgagctcattttgaacattttcgagcatgagctcagttttgtgcagtgccgcggctcgattcccgtattctggtctcagcgtggcttcaagtatcgcccaccgctaattatcaatagatctgtggaggagacgcatggcgtgttcacggagcattttaaacggcttaaagcccactacgacactcctcttgtggcgg…	acgtcacgtttttct		480	0
WBVar00093844	ok2744	EMS	II	10640206	10640883	aacttgcatttggca	gtgttgttctacgtgtgctcccagagaatctgtaaggacttcaaatttacttgcatcttcaattcataataattctaggcggtccgctctgaatacactggaatggtataccttgctctgttggctaccactcttgcgttcaccctagcaggtgttataattttcaatctcgcggagactgactttgtcgatactgttgataatggagtgaagtacgccaatcagctcacctcaggtaacatacattcaaaagacctcgtggagcttgaaaatcagtagattctttctgacagatcatttaaacttgtatcacattccacgttaatttttcaattattcagacatgtcgaatgttttttcgaatggaaaaaatcagttgacatgcgaagtgaaatcttc…	agctagagtttcagc		677	0
WBVar00093846	ok2746	EMS	V	14778337	14778954	aaagaatatttgaaa	cgaaggcttttttaataaataaaatgcagaatttgaaagaatccatttgacatcacactaatacccaaaaaatcaatagaatccagggaaatatccagaagagaatccactatggtaagaacgttgtctaacataatgtgatcctccatatccacgatacatgttattttgttgtccattattttcaaagaatgtgaaatcgataaggaatacagacgagatgagcaaaagcttcaagattggtggaagatccattgggactgtaaaattgagaattaaattagtttaaagaagctacttacaatgcacaatataagtatctgcatcagagtacatttcttgcatatatccaggataaaggcgaacaatttcaccaactctcattccattgtaggtcat…	aattccaatattctg		617	0
WBVar00093848	ok2748	EMS	II	3901436	3902376	tgtaaatgagtcgcc	taatctggagcttcttgcttatatgttctttattgagtaaatgtctggatgcaagagcctttggaggctttggagacaacagaaattttaggttatcgttatggaaatatttcaattttggaatgatttgtttccaggggaggaggtcgtcgttatatcgcgagtttccggcagaatctattccatatcagatcaactgccaagttattttcatattctccgataactcgtactcatgtcatcatatcacctgcttctccgataatgtaagtgtaggcttgtataatttcccaattagttaggtctgcaacgcggattccagatgacctcggaaaaatggggtcacaagcctataagtagccgacgactagcatcattttctaagggttgggcgggccg…	agactaaacgattca		940	0
WBVar00093849	ok2749	EMS	II	9099755	9100096	cacaggatgatggtg	gtgctccacctgcgaagaagcacagaaaggaaagtgttgaagaggcaaaaccagagaaaaagaagatcgaggctccatataagcggccagaaccatctagtcggccagaaatagttgctcaatttgccagtgcatctttcccaccgaaacatcttgaaaatgacgagacccgtcttaaatctgcacaacttctactttcggcacttcggtttggagacatgccacaaggaacactcgatccagaggagttagctgtccaaattgaagagaaactctattcggtatggtttatcctgaaagtgaaacatttttaactttttgattataggttcaccgtgata	caaacaagagttact		341	0
WBVar00093850	ok2750	EMS	IV	1437312	1437524	gggattattacaata	ggtatcattattctgacatccaccggcggttccttgacgggaattccattctccgtcctccgatttttcgacccattggtgcttttgcttgtcgtggacctggaaatattgattttttgaaaattattcacagatctatatatgtatatatatatatttatatctaatgaattattgatttttattggataaaaaaatatagatttttctgg	aattttcgagaaaaa	ttac	212	4
WBVar00093852	ok2752	EMS	III	7938268	7938862	cgaccaaagtactga	aggcaccgaatcatcacacgaatccgaaaaaggaaagatttcaaaaaataattatgaatttcaattaataagtgaagttcgtgaaattaatccgacaattccaatttgtgtacttccatgggcatttcctggatggattggtaatacgccatatgataatgtgacagaaactgcagaatatgttgtgaattggttgaaaatcggaagagacacctggaattttgatacattttgtgttggagtttggaatgagagaaatttctcagagagctatgttaaggtagatataacgaaaactttttcaaattttggttcgctaaatcctacggggcaccgtccatctgtttggaatttaatgaaatattcacaaagttataccttagagttataccgtaattc…	acttcgaaaaattct	cttcgaaaaaattcttcgaaaaatt	594	25
WBVar00093853	ok2753	EMS	V	8020266	8020838	cttccagtattgata	gagaaggtctctcatgttgcacaacagttcatgaaagaggaagaagtgtgtcacaggctaaactggagaagcttgtcgctgagttcttgggagttgaagatgctatctgtttcagcatgggatttgctacaaattccatgaatgctccctgtctagttgataagcattcattgatcatttctgacaaatacaatcatgcttctttgattcttggatgtagactttctggagcttctacaaaagtatttgagcacaatggtatgtgaacttttttcattcgtagcttattcagtttgttaagctttaattattgtctgaaacaagaatgttttaaatgttaatctgattatttttcgtagatatggaatctctggaacgaatcctccgtgacgccattgc…	ctggaaagggagtcg		572	0
WBVar00093854	ok2754	EMS	IV	17444808	17445738	gtcttctggagttga	gcgccaacaacattgcatcaaatcataactgaaattcgtttcactattagtttttctatattttcccatttaggtatacaaaacttacataatatccgggcaatgcgttggttgtgggagtcgcattccagtttccaagtagtgtctcacttttgtatttgatacttcaccatatggagaagcagctcgtgtcaacaattcccacattaatactccaaatgaccactgaaaaaaatagaaaaattaattttgctaattgagacgaaccacatcagtagctgaactgaaaactcttctatcacgaagactctctggtgctagccattttaatggaagacgggctggtcctggaaacaaatcaagacaatggttggaaataaaattttaaaagtttctcac…	tactttatattatat		930	0
WBVar00093855	ok2755	EMS	II	10545531	10546012	aactcgtagtaacca	tcttggatgcgatgaaacaagtcttgttggcagtcctcgcatggtttaccctcggaccacctggaaaagcgaatttcaagataaacatgaaaaaataaatacttacccgcaatcctcatcatcacacattccttggaatggagcatatccagccaacatgatgtagaggattactcctaaactccatgtatcacacttcttgtcgtacttcagagaatctccaacataagcgtcgacgacttccggagccataaactcggccgatccaactggagaagcaagatcgggttccgaagccacctggctcaacggatgacgttcgtgttgtggtggacgttgactcgccaaatcgagatcgcaaagtttgacgggcgacacgtggttcggatcagtgcacag…	cgacgagcctcctcc		481	0
WBVar00093856	ok2756	EMS	III	5173696	5174243	tgtggctattctgac	tcgtgaagatcaacgtcatgtgaacgctgtccatgcagcagcaaatatgcctgcaaatccttgaattccctattctacaccatatttatctgtaaataaaactcgatttggcataccattttttttaattatggaattcatttccgaggtactgacctcgttattacctaatttaatattttgttctcaaattattccagattttattcaatcgcttcttttcagtttcattgggaaagacgaaccgaataataggtattaatattgtactgtaattattaaaaagagttgtgagatgaccgatgagcaaaggtctggaagtaggcggagaggaggagcccttggaggtggaaggggaggaaatagccagaatagtggtgagttcatgactaatcattt…	agaaacgccactttt		547	0
WBVar00093857	ok2757	EMS	III	5173396	5174109	tcattttacttttgc	ccgttttttagatgactttgattcaaaaaaccacgtttacagatcaagtatggctttgatgtacccattccacgtagcacaacctccactcaactggtccgagcacttgtgggtttccgaagtctcaccagcaaaagagtcattcatcaccacgatttgtgagcaccgtcaagctcaatgggtacgtttttatttcaaaatcacacttttctgaaaaagtacattgttgttcattctaaatttattgcaggataatcaagatcttctgcgtcacttgcaagacagtgtggctattctgactcgtgaagatcaacgtcatgtgaacgctgtccatgcagcagcaaatatgcctgcaaatccttgaattccctattctacaccatatttatctgtaaataa…	aatgaagtatattag	aaa	713	3
WBVar00093858	ok2759	EMS	III	5173266	5173924	gagtttgatcaaatt	tcgggttgtttaagttgtgtcagttacatcgtgtttttttgttgttaaataaaacggttattttttttcatacattgctttttacatctcttattattataggctgaaacaaccttcattttacttttgcccgttttttagatgactttgattcaaaaaaccacgtttacagatcaagtatggctttgatgtacccattccacgtagcacaacctccactcaactggtccgagcacttgtgggtttccgaagtctcaccagcaaaagagtcattcatcaccacgatttgtgagcaccgtcaagctcaatgggtacgtttttatttcaaaatcacacttttctgaaaaagtacattgttgttcattctaaatttattgcaggataatcaagatcttctgc…	cattgggaaagacga		658	0
WBVar00093859	ok2760	EMS	X	5593606	5594122	gagatttgcaataaa	cagttggccgatgtcggatttttacggaacgctggacggtaagttggagagcgtaaacgaagctcgaaagaatttcaattttcagagctctctgtcgcgaatgtaacgaacgggaaaaggcagcaggtcatggacgatatgtgtgccacaaatgccacgcaatgattgatgatggacaacacatcaaattccgtggagattcattccatccttatcactttaagtgcaaacgttgcaagtaagaatttatcttgttttacagtatgagttgaatttaaaaaattttcagcaatgaattaacgacagcttctcgtgaagtaaacggagagctctactgtctcagatgccacgataccatgggtatcccaatttgtggagcatgtcacaggccgattgaag…	aacagcacttccaca	aagatttgcaaat	516	13
WBVar00093860	ok2761	EMS	V	13653333	13653851	gagaactgtaagatc	tgggagtgatcggtagcgacgatcactgaaaacagatgacgagaatggaagtgtctgctttctttgaacttgactcagtgattgcctgaaatttaattaatataataatcaaaacttctatttaatatcaactcactcttgtttcggctctctcgcatttccttgtcctccgtctggacttgacgatctgcttttcgcaatatcattcatatcgacatcttcattttcattctgcgtttcttccaactttcgtgcactctctgccaacactttgtccaccgcaggtcctgcagtctgtggggtctcttgctcgggcagtggagaagtcagaaggtagtctggtacttgatcgtcggcctcttcaacaaaaaacgcgacaccactgtcagccaacttcat…	gctctacgacaacca		518	0
WBVar00093861	ok2762	EMS	IV	3346199	3346901	cttcaactgtgtcat	ctcattctgataggtcttctgttgctccatcgcatccttctccgcatttctccgcacttgatcaatgtgctcggcgagccgctgtctctctcgttctccttgctcaattttctcggtcatctccttctccttcaccacatccgggtggcttagcaggcggatcttagcccgatcgagttcttgctccttttcccgaactgttgtttcaaggctgtcaactctgccgatcaattgagaagttttcatctcggtctgcctgatcaactcgcccttatccgacacatcagccttgctggaacttagatctctctccagtgcagccacacgctcgtctttctgctccaactgcttattcttactatccagcttctgccttaacgcatccacatcaccctgtag…	gttttcgatagcttg		702	0
WBVar00093863	ok2765	EMS	IV	15824341	15824568	cacaccggctgcgat	acggtagatacagtactgactagagcctctgaatggaatcctttgaagacattctcccgtcacgtcaacatcaaggagcccgagaagccgatgagtaagtctaaaactctgaaatttcagttatctgattatttttcagcgactcccagaatcgtggtcagcgacgagacggaggtcccactgacgcagcgaccatcgatttctccgtcggaagcgtcggcggtgat	gaggaccggtgtgca		227	0
WBVar00093864	ok2766	EMS	X	16234214	16234746	gttgtatggaagctt	atttcccatatcgacgcagtggttcgaatatttctatcacacaatccagagaaccctggtccctgaaatctataatggcattggaatgagtatcatgagaaagtatggaaattttttttttaaatagttaatgagaacacttttcaggatgtcagctctccaggagataaaagcagaagttgcatttcgtctacactcagatgtacagtttccaacaaatgcaaacttaaaaatgtgctacgaacttggaattctaagacgtcttaaaaaaacttcgattgttccagtacctccagaatacgagaaatactgcttaaatggagacgtttttctaaacatcgtataccacgacggcatcagatactccatttatcccaacaaaaatacagacgactccaa…	aacaaaatggcccaa	tcga	532	4
WBVar00093865	ok2767	EMS	II	7834231	7834792	cgcatattttctggc	tcagttcatgtttctttacccgattcatcgagaagcttaaacatgtactcaacgtacgctttctgccaagccggctcacgaactgattttctcgacgattggcacagttgaatccagtcggaaagggtgatctacgagatgaaaaacataagaagatagaaggatgtagacatgtatactacgtgacactttcaaagtacttttctacagacatgaggatgatcatagggatcaaagaaacttacaatatcttcctcttcctttccaattgcctcggtcattttttgccaaatatctggaaggcagagacgggcggtcatgaagaaatccgaacggcgtccgcgaacttctccaattacctagatataggaaaattaaattttgaacaatgtttagatc…	cgagagcttgaaatc		561	0
WBVar00093866	ok2768	EMS	II	1924967	1925723	gaaatggaggacact	gtccaagatgtcaaaattcaagaggctcagcaagcaccgcttcgtgaatcagaagaagtgaccgaagatcccatcagtgtcgaatcatcggaggtcatcggaaatctgaatgtcaaggttgccgagactcagcaagaactgcatcatgaaggaatccgaatttacgttgagaacgctggaagaacatgcacacttgacacttccgcctccgataccatggcaagtgtcaaggctaaaatttgggaaaaactaagaatcctcccaaatacgcaaaaactattattgggtttgtactttaaatattgaaagatatgtctaatttctttaatttttacagaaaactgggacctagatttgtttagcgatcatagcactctttttgacaacagtttcgaaaac…	ttttttgaaattaaa	tttttgaaaa	756	10
WBVar00093868	ok2770	EMS	IV	3922929	3923447	tgtgtgtagctacga	tccgactgttcaaccagtgacaccaaaggctacgacgcctacaactaccacagcaggtaagctgaataaagcccaaatgttgaacccaaagaattcattttagccaatgtcaactgcccacttggtggccagcaaactgtcttgtttgcctattcgaacgacttagtgccaagtgttgtgttgaacacattcagcagttcatatttgaactctcaacccgtaacaattgcgatttcaagattcgatacacgccagccacaaagcatgatgtatttcaatgattacaagttagttgctccagtagtgcactatcatactaaccaacttttttcagccaagcctactcatacttgtctactaatctaccagattctacattgggattcggagacagtacgg…	agatttctcaactga		518	0
WBVar00093870	ok2772	EMS	I	1405413	1406286	ttcattgattttttg	aaattttcaaatccaaacagtgcaattgcgctccattgataagcatcacgatgtcctgtagtctgcgtggacaagacaaaatagaatttttttttttcaaaaaacattttggcgggcaatttgaattttccaaaaattatgagcgggaaattcaaattttctccgaaaacattcggaaattttaattttttcaaaaaaatattttttattttccaaccatttttttcatggaattctagcttccctcatatattgaaacggaagagtttttgccgaactaggccattttggctcagtagatttacggcgcgtcgcgtggctcgattttagttgtaaaactaaatgaacttgtccgtgtggagtacacgactttcccgtccggcaggcgattgtcaatgg…	ttgactatgatgtga		873	0
WBVar00093872	ok2774	EMS	III	10898091	10898745	tatctattcaaagcc	cgtcgaattgataaaggatcacgagaatttggattacacacaacacacgaaccaaaacgtggaagcaagaaaaaacgggattcgattgaaagtcttgaagttgaaaatattcagaaaccatcgaaaaagcacaatgagcaacatcaaaagaagcctgagcaactcgatttcacactggcattcactacgccgagtccggcaagaaatcgccaaaaaacttcgaaattgacaaagtttttcgagaaaaatccatcgaaaacttctaatcgaggtgaatatttattttcaattgtttttttgaaaattaaaaattcaaaaaaaattatttaaaaaaatctggaaattattggaaataatttttagtttttttcgaacataaaaaaaacgtgttttttgctt…	acagtaaaaaatatt	agcaaag	654	7
WBVar00093873	ok2775	EMS	IV	11471882	11472682	cgtaacttcaatcct	gctgatttgattattcatactcttgcagtaatgccgaatgaagaagataaatgtcgtcagagaattgaagtgatttataccaaatttcagaataggtaagaatattatttcagatttaatatagattttattaaattttaaattgaaaatttcagttcctacggccgcaccttgaagtttggagttgagaagtcggatgaaggacaaagaccatcggaacgtcataaaactggtattctcacacaaatcggtgctcttctcgaaagatctgcaatcgacacatggagaaatccatctttgacaagagcaaaagtaattcaaaagtcgataatgggacttttcattggattactgtaccttcaggtatttctaatataagtattcttcaaactcgtactc…	acaaaacactttcga		800	0
WBVar00093874	ok2776	EMS	V	1460393	1460948	ccacaaaacatggtg	caatccggaaacgaaaacccaaagcccctggtggcaatttttggcgccggaatgatgggaagcggcatcgcacaggtctgtcttcaggcaggctatcccgtcaatttgtacggtagaagcgagaagaagcttttggaggccagagagactatcaagaaaaatctaattcgtgtcgctagcaagaagaagaccgacgttccgatggaaccagcagccttggaggaaattgctcagattcaacttgatttgctccagattcatactgatgtaagtcttaagtttaagcttaggcttaagcttaggcttaagcttaggctaagactgaggcttatgctacaccttaggctgtctacacccggtctataaaatctggaagtaaaatatttcagattccgtccg…	acgaacacctcgtct		555	0
WBVar00093875	ok2777	EMS	I	4759878	4760188	caataaaactatagt	acatgtgatcacttgtgaataataatatttgacatggaattataaacttaagacgagcgggatgggtgagtattttacaagttaatcaatataaatttatattatttacagcatgcattcgtcgaaacttccgacatcggattccaaatgcggctgccaatccgaatcctcgaagtcggcggatacgtcgtggtcactttcccggctcacacgatcagtgtcgatttccgggccattcggacattcgctgcagatctcgtcgatgctctttttgatgctctggatgcgctctcgaagttgcctagcgagt	ccttgttctggccca		310	0
WBVar00093876	ok2778	EMS	IV	3440073	3440512	acagttacaccttgg	ccatctacgagaccccagctaaagtaagtttattagatttcagagagatccggctaattcttgaatctttcagtacgatatcaacagctccagagaaaagtacttcaacaagttcgctctcaacgacaagctccgtctgccatcagtttccaagcacctcaagcaattctccggacttgccaacaccgccaccggaggactcagtggatccgctggatctgtcgccggcggccttgctggaggattcttcggacgctaagacgttgcaaaatgtgtgcaagtggaaccattgcctgctgtaaaatgaaaaacattacggggatcgtcatctttttgtcgctgaaaccagattttttatgaataaagcatttaaaaatcatatatattgttattaaaaca…	ccaaaagggcccaga	ggcccagagtcttca	439	15
WBVar00093877	ok2779	EMS	IV	321592	322216	gcaaatgcctgacaa	taatgagaaccattccgtgctccgcagtatgctgaatcatgtttgatggaatagtggaagggattctacaaaaaaggaaaaatttcgattatatatttccatcaataaactcaaaatgaccacaaacgacttatggctgtttaaaatcctttaaaaatggactttttttgttcaaataggaaagtttgctaatttgctcttgtggcagcggtgtagttaacctttttggtacttatgtaattccccctcattttaaaagtaatttttgtaagttataaaaaataaaaacgtgtcgtatacttttgtatatttaggcatgcaatttaattttaaaatgagaaggcatacccacaggtatcatttttatattttttgagtcatttattactcattttaggt…	acaacaacatatcga	a	624	1
WBVar00093878	ok2780	EMS	I	12621640	12622320	tgatcagcgtgggcc	cgactatggccatcactgccaccgtccccttcttctacggcccaaacctgctgtgcaagctcaccaaattcctccaagtgatcccaatgtacgcctcatccttcctgctcgtggcgatcagcgcggatcgatatcaagccatctgccgtccgcttgcctctatgaaatcatccatctacaaccgcccggccctctactccggaattgcctggaccgcggcgatcctcttcagcacacctcaactctacctcttcgagaaacgaaacggagattgctcagaaaactacacgaccgccttgcaataccagctctacgtttgcttgttcaactcagtggtatggcttctgccgagtgccatcgctggatggctctacttatgcgtgtgtaaagcggtgtgga…	aacggcgataagtga		680	0
WBVar00093879	ok2781	EMS	IV	9144813	9145224	taattattattcagg	tgtcggcagaatgttgcacaccgggagccacttcagacttttgtacggtcttctcgatgctctccaccatggagcaaaatgaagtgatgaactttataggtttgttccttttgatttcattgaagggtttagtatactattcatttaaaaaatattgcctacaattgataaggttatttagataatgatttaaaaaacttccaaatacggggaaaatcatggttataacatttaattagattgatttcaaaatttaacttaagatcaactgaaaacatattctaactctataattagggtctttgttagaatatttggtcgttagaaaacccgctatgtaatcacaaaaaggcctgtctcgcctgcctcatgcctgcacgggtgttcgttgaaccttgt…	actttgcgcctaaat		411	0
WBVar00093881	ok2783	EMS	V	12489474	12490226	tcatcatggtgatga	tcgaaacattcctcggaatggcgaaatatctttcgccacgagaggacgatgattggtcagatcgattgaattatctgatgactccgaatattttattggcattctctgtgctcatctcattcaaacaattcggaggcagaccaatcgaatgcatgtttcctaacaaatttcctggcagttgggaacaggtagatatcattactgtagtattttttgggtctaaatattttatcggctaacctctttctagcgctataaatattttttgaaagttggattcatgcgctggaaagactgtaagaatttccaaattgttctggctctgagatcaagattatccaaaattgattttcctatgaatctttttatcaagctctatcaattctcaatttcagtacg…	ctgcaaatgttgaag	aattttattgtaaga	752	15
WBVar00093882	ok2784	EMS	II	10545340	10546171	gaattgaaccaacga	ttggttgagtgggaatagcgcacgcaaccgactgcgccacaagtgtcaatcgaattcgattggcaaaggggttaacaaaagagacggttactaacctgtccactggatcacgtttgagcagattcgagaccaaatccttggcctcctcggagatcataccccactcttcttctggaaactcgtagtaaccatcttggatgcgatgaaacaagtcttgttggcagtcctcgcatggtttaccctcggaccacctggaaaagcgaatttcaagataaacatgaaaaaataaatacttacccgcaatcctcatcatcacacattccttggaatggagcatatccagccaacatgatgtagaggattactcctaaactccatgtatcacacttcttgtcgtac…	ttcacctcgcggagg	a	831	1
WBVar00093883	ok2785	EMS	I	7282941	7283227	gacttttaacataga	cgtgagcacaaatggtataaaacagtttgaaagcatttattgtaaatggttccccgaaacaagaaacttatttttttcatagaaaaattaatgtgatcttctcgtttcggagaaacaccagagatgaagaataggcaaaaaataacaaattaagagcaaaaaatatgagattcatagaacaaactggattatttcttctgtgcttgggctgctgcttgagccatcatctggaagcttttttgcatattcatcaccttgtctcgctgttccgtacacttcttcgaaa	tgtctgagatgctgg		286	0
WBVar00093884	ok2786	EMS	II	10041676	10042143	gaacaagaagaccac	gcggagatgtttaatgaagagaaaccagacatcagtttgaataactcttcttccttatcgagcagctcaaccactcttcaaggaaccacggactttgttcccccttccagtactatgacttcgagttctgctattccgttttctcgcccattcgtcagcgtctccgatttcgcggaccaactacatcatccgatggtgaacggtgccgatttgccgatagaagacgtgaaacaagaaacaggagagagcggtgagactttgtcaagaaccctttcgatgcagaacgacctcagcggttttgcgagagcagtggcagataatatgaaagaaatgaatgatttattctctcttctgaggaacaagtgagttacataaatataaactaataatttttatgat…	ctgaaagtgtttcaa		467	0
WBVar00093885	ok2787	EMS	I	6422606	6423140	ttttcctttgtgatc	ttggaaattctggagtgctcacagctcaatcaattggagaatatttggagagcttcattgcagctgcttttgaggaaaacatgcctcaagttcgtaatgattattatatccaaacagttcttcgttgtcttccatggattggtaaagaattgactgaaaaagctcccgagcaaatggagaatattggagaagcgattggaaagtatctcgagttgagaaataaaaatcacgttgcggtaagattaatattaaacttgttaataactaaaaataatatatttttagcttctccaagtttggcgggaaggctcgacagatcaaaaacaagaagattatctcgaaagtttatcagctcagattgaagctcttcgtaatgcggattgggttgaaaatcacatt…	gcggattgttccgcc		534	0
WBVar00093886	ok2788	EMS	V	1869258	1869900	tcggtcagagccgcg	ctcttcgcatcacccgtcggctcatcatcagcagttccaaagaagaaagtggctcgagaggtgccacgtgcagggccgccagtttttgccctcgagcacgatgtttcggaagtcaccgacagaaataaagacggcacctttctggctgcagacgcgtgcgctagtggccctactttgaaggttccagacgaaacacaaggttgcccagaaactttcagtgtttcggaacacgaagatgacgacgacgttgagccgatggaagttgatggaaccatcgttccgtcgccccagcgagcaacgccgacacgtggcgtaactccttgcgaaaaatcgacgactccacgcagaagatcctcgagaaagtcgatgccaacgcctgggaagcgtctgttcttcacc…	aaactaagctcaagt		642	0
WBVar00093887	ok2789	EMS	X	10462454	10463048	ttaataaaaactata	gtcagtttacttacggaatctatagattcggattttatcgtcataatacggtttcatcatggtatgattcctgaacattggcaatccattgctgtcaaaattgatctcatagcaatccacctgcaacaatgaaatgtagtctcaaattccaagaaatcataatcataatctcccttttgaaacagattaataaaacccttacaagctcattctcaaaaggcactggcagaagattgagtatgaatgcacaaaaggtaatcgctacacaaatccatccgacaccgaattttgctttccgggtacgctgttccaatggtgaggacacggctagatatctttctaatgtgattgcgaacacttgccaaatagtgcaagaaacacaaaacgatgcaaatggtt…	aaaacaaatcatccc		594	0
WBVar00093889	ok2791	EMS	IV	10737328	10737753	tggcttttcggccaa	ttactcatcggtttgttacagcactggcggtcacttctcgccgaattttctcaaaatgtgtaataatgaagctgcaatttctctgcgtatcaatctctaacgctctgctgtaatgactacaaaagtgaccatcgaaaacgagaatttcatacattccactcgaaatggttcattcatcagttctaattgttctttcactgactgcttcttcatctgcattccttctagaaggactcggtttaggattaggtccacaaagacctcaacaatgctgctgtccaccacctccaccacctccaccatgcggaggcggatatgaagctccacctccaccaccaccaccatcatatgcgggtggaccatcatacgctggaccatcttatgctggatcctacggac…	agatcagttgacatg	aa	425	2
WBVar00093890	ok2792	EMS	X	12157441	12157874	acctgaaaaaaaaaa	caattttcactcaatttttaatacgcttttttttcatttgacaaaaaatttttaaaaaaacttactgtgacccttttggtagtatttcatcacacttcctgcactgcatatttatcggaaatataccgcattctgttgatgtctaaacgttagcatgtattttcgatacatttttacttttacctaccatggatctgataatcggcttttgcgccaattttctgaccatactccgttttgctttggcacttgggaactgtggcgtcattcttatatgtgaatccatgttaattatttcatgcggtgctccattcgaagtggatgcctcttgttggcatgcccctataaaacgggttggtggaacagaattgtgacgtgggattcctgaaaataaaataa…	tagttagttattttt	ttt	433	3
WBVar00093891	ok2793	EMS	IV	13470655	13471206	gatgtctcttgctat	cctttggcttctgtggtcctgttggtgtggtggtggctgtggaaggactcggaagcttcggtggctcattcggtttcatgtagtacggctgattcttcagccattccgattcacaaattgccttgtaagttggtcgatttggagcatgaggctgaagaatctccaaaatcagagccttggaatgaatggaggctgtacaggtttttccgaatcttgaacgaaattcaaatttaaaaaaaaacggtttctagtacattttacttacttaattttatgagccagttgtctctcaatcattctcgtcggatcgcgatcatcaaacggcatggttccaaccaacataatgtacaaaatcactccggtactccagacatcaaccgcatttcccgaatattctct…	gcacaatgttatatg		551	0
WBVar00093892	ok2795	EMS	III	10748756	10749753	aaagcgtgacatcaa	gaactacatttcgtctggattcttcaatcttgacaaaccatcgaacccatcttctcacgaagtcgtgtcctggatcaagagaattcttcgttgcgagaagaccggacacagtggaacactcgatccaaaagtatcgggatgtctgatcgtttgtatcgaccgtaccactcgtttggccaagtcgcagcaaggagctggaaaggaatacatctgcatcttcaagctccacgaggaagttgaggatgatcgcaaggtgaagcaagccctcgagaagctcaccggagccctcttccaacgcccaccactgatctcagctgtcaagcgtcagcttcgtattcgtaccgtttacgagaacaagttcatcgagtatgatccagctcaacagatgggaattttcaa…	attcggaaaaccaaa		997	0
WBVar00093893	ok2796	EMS	III	13372616	13373334	taaacattttcatat	gcatggaaattcaaaaattattccatcttttctaagcctttgcaaaattgtgaaaatcatttacagatatattggctgttttctgtcatttttggcctgtaaattgcgttacttaaaccaacctttccctttggatggaatgccaatcctcgaacccaattttcgtgtgccaacaatgtgaacaagacgtcaccagtgttgatgttccatgctttgatacttctatcacgacttccactgaacagaatgtgtgtagaatttccttcgggttctggaaattatatttaatttagcctattaccaggtagcagagtgtataaagttagagagacgcagacatatcggtactttttcggtattttcggcaaaaatggatttttttggtttttcggactgcaa…	agcccattcgacgca	atatgaaaatatgaaaatgtttaattaa	718	28
WBVar00093894	ok2797	EMS	I	10347939	10348930	tataaagttgaagtt	tttagaaatagttgatatacgtgtttctaattgtgtattgtttttgtcatgtaataaacacactattcatgatcctcgatttaattttttttgactttgaaaagaatataaaactatctactaaaatttattccaaatcagaaattgaaagtgatcttcttaggcggcggccttctccaattcaatcaacttcttcaatccatcgtacatctgacgaactgcttgatactcggtaagcccaagacgctgcttgttcgagatgtcatagattccttccttcgattccgaatgttctccatgaattccacgaatctgaaaattataatttgaaaactgaaataaaactttaaaaatacctgaagcttcatgtcactgcaaatcttcttgaaatcgtccttt…	aaaaagtaattacat		991	0
WBVar00093896	ok2799	EMS	V	11888535	11889172	gttcaaataggaaag	aatgttactggatggcaacttggagacaaagctggagtcaaggtttaaaactgttaaatttcatttccaatttcttaaatttaagctcatgaacttcaactgcctcaactgcgaattctgtaagaaaggccacgagccactctgccaccacatccagaactatgggttcgatcgttctggaactttccaggagtacctcactatacgtggagttgatgccgccaaaatcaacaaggataccaatctcgccgctgctgctccaattctctgtgcaggagtcacagtctacaaggccctgaaggagtcgaacgttgctccaggacaaatcattgtgcttactggagccggaggtggtctcggatctcttgctattcaatatgcctgtgctatgggaatgag…	ccttttaaataatat		637	0
WBVar00093897	ok2800	EMS	X	4704302	4704738	atggatcagaagttg	ccaatatattggcaaacctttggcaggcttggtctaggttctcggcgctccaagtttatcttgtgcgcagtcttagctaaaggttttcctaatttttttttcaatatttcagataatttattatttttagtccaatctttgacaagaatccagcgccacaattatttcaacctaattatatcactcatagtagcagaaatcaagatttcacagctaattcacacaatgctcacacgaacaaactcattcaaactaaccgtgatgtccaaaataggcaacagctgcgccgaggaatgctccaataacttgagcaatggcatatggaatgatcttccatggaggcagatttccgagaatgctttgtgcgacggagatggctggattcaaatggcctccaga…	attccccaggcaata		436	0
WBVar00093898	ok2801	EMS	IV	4468944	4469821	gtagttgctacgctt	gaagccagcggccgagatgccatcgtcaccgatgatcttgctctgatgcttcatgaagtccttgaagcgtgggtcctgaaatataatgatctttgatattttgttatcttatcaataataataataactatttgttttcccttccaaccacttacatcagtgatagacatcttcctttctccaatatcaccaccaccagagttggaagtagtagtggtgttggttgtgttggattccattccccatgagaagctctttggcgacgatccgaacagcatttcggagattgacatacgacgagcacgtggttgtgcatcaattggagaagtcggtgcagggctgaaagttgacgatcgtgttaaagatgggttttgaaagcgtctaccccaacctggcgcc…	acttgtggagccttg		877	0
WBVar00093899	ok2802	EMS	V	14080891	14081315	ccacatctcaaagtc	tcaatgtgtattttttttgaattgttgagaaaaatgatatctaacaaacatttcagaaatgtgacgatgtcaaaagacaatgtgccgcagcaggaggaaattactacgcaggcgctaactttcagtgtagcaaatacacacctgcacccacggtaacttctaccacagttgtcgacacatctgagagcagtacttcgcaatctaccaccactccaagtacaaccacaaccatcattgtttcgtctactaccacaacaaacccaactacctccacaacccccacaacccccacaaccacaacccccacaacctccacaaccacaacagcgcgcggaaccactgatattcccgcacctccatcagttgtggaaaaatggtgcatgaaaaaattacaaaaaa…	tatcgaggaagccga	a	424	1
WBVar00093901	ok2804	EMS	V	3657980	3658664	ttttgttccaagaac	gctccatgcatcattttccaagaaatttgccagcccgatcggaccatttgtgaacgtccgtggaaaatagtcaattagactattgtcaaaggaccaactaccaaatgtcattcggcaagtctgaaaaattgaaaaaaatgtttcaagatggagtatgtatgtaagaaaattgattgaaatagcctctaaaatttccgagaaaacttttaaaaaattttccaattttttatatttcaaaaatgggtccacatttttggaaattttttttgctatttaccgaaacaatgactgaaatttttagaaaaatctaaatgttttggagttattttctgtaaagtttccttaaaaatgcatacctgcgtatcaaaagggaaatatttcaaattcaacagacaactg…	tattgaatcattcca		684	0
WBVar00093902	ok2805	EMS	I	13755062	13755820	agtccttctgtaaaa	aattgggttttgaatagatttttgggcggaaaattgagattttttccaataaatttacctgtaaactcctgagtagcatctaatggatccacgaaaactcgaacatcagaaagttgaagtctcctactgggaattttgtcgagaatctccttcaccgattgccaaaccgcgtaattatccaatcgatagggttcgatctctctttcggagaattccgactttttttcctcagaaactatctgaaatttgggatttttgggttaattttgtcgggtttttcgaacctgtaactgcggaaatcgttgtaaaatatccagaattagatgatttgagattaaatctgctcttgttagaagctcctcttttccttcgtccgttagaccctttgcagcggcgttt…	ggataattacttaat		758	0
WBVar00093903	ok2806	EMS	II	12899600	12900248	gatcgcaaccgtcgc	ttttgacccagatggagatgggctcctactgagcaagctctcaaaaatcgcatcaccaaatatgtcattcaagtctagagatcccaatttggtcggcaaaattcaggcagccgctcttcagagtacgttttctctttcttagtggtggaattttacaaaaaatttaaaatggtttgatttcagcaaactgtttctgtccaagaacttggattcaatacaggccaagctatgacgacgagaagtcttataaatttggaatttgcatccgagccgaaactataactgcatcatgggcaagtgcaaagatcgcttgccagaatagcattaaatatggttaccttgtaaccgagtttgatgatcggaagcatgattttttgttcagtgagtcattcatacaag…	atatccgaacacccc		648	0
WBVar00093904	ok2807	EMS	II	6518224	6518857	cgtataggatgagga	accatcaagaagatgtacatgactgccgtcgacaatttttcaccagaatccatatcgttaatcaactgctgggcaatctttgtaagaagaggagcgaattctgatgggaacaacggtgatgatccgttctgtgtcatcttctcaagacggtttttcactgcatccaatgctgctcgacaccaaaggtataattgttcgttatggcttgttttatgattacttgcgacaggtttcgcctcaaaataaagtaatggagcacagcaacgagccatctgaaaccattgacttgcatcccggatcaatggatgtgtttcgattaacaaatccatatggtcttcctggtgcgggtcaagcctttcttcacttgcacccagtccaacttttcccagaatggatgat…	ctccacgtcgatttc		633	0
WBVar00093906	ok2809	EMS	V	6732269	6732842	ggtctttggaatatt	ttaaaaaaattaaaaaagaactttaaagtttaaaattgaaactatgtttcttgaatactttcagatttcagttcaaaatttaattgaaagttcggcaccacttgtcacccaactttttccacttctcctaactatcagcaactctattttagagagataagagggtgtttaaaaaaagtataaattttaaaatgcatttttgaaagtataatccaaaccaatcatacaaaagcaaaatagaaaacaatattcaaaagagtcttgagtttttctatttgcaaaaaatgtaaaaatacagttttcatagtcgggagtgataattgaaagcttttctcggctaatttttagtttatgaagtcacacttatacaccacctaaattttgcgcctatacttacat…	gatgtgctgatgacg		573	0
WBVar00093907	ok2810	EMS	X	3092784	3093336	tgtgggaactgtggg	agtggggcaaatccaagttgttgctgtggctgagctggttgctgctgttgctgtggttgtgcttgttgttgctgctgctgctgctgcatctgttgttgttgctgctgctggttagcataaactggaaaatgggatatatctcattgtgattctgaaattaggcgatgctaaccttgttgctggaatgcttggtgctgttgttgaagcattgcggcaaatgggtcttggtagtattgtggctgaggttgctgttgagcatattgtggatatccagaatctaaaacatgcaatctatattaaccataattgattgttctatactcacattgtccattttgtgcgactccgtacgcttgttgagaaaattgtccgtagtttgtggctggattcacaactccc…	gcggcggcctcgacg		552	0
WBVar00093908	ok2811	EMS	IV	9144764	9145254	tggcagctacttata	aggtttctttcttgatttaataatttcaaaattataattattattcaggtgtcggcagaatgttgcacaccgggagccacttcagacttttgtacggtcttctcgatgctctccaccatggagcaaaatgaagtgatgaactttataggtttgttccttttgatttcattgaagggtttagtatactattcatttaaaaaatattgcctacaattgataaggttatttagataatgatttaaaaaacttccaaatacggggaaaatcatggttataacatttaattagattgatttcaaaatttaacttaagatcaactgaaaacatattctaactctataattagggtctttgttagaatatttggtcgttagaaaacccgctatgtaatcacaaaaa…	taggcgggcaggcat		490	0
WBVar00093909	ok2812	EMS	IV	7471510	7472260	ttattgacacattga	tcctcagcttccaaatgggtgtcagcttccaaatgggtgttcatgtaagattgtacatttgaaaatatattaatcttcgtctgcaagttcatcggtacttgatcgttcatggtgtaaaattgttcggtattattctcgtcaacgaaagttagttgatttccggctgaattcactttcatttgtgtgttatcattgaagagcatgccagactgaaataagaaatcttcaaacgaataaaatttctttaaacataccgaattttcgcacaggcgatacccaattccgtgattgggaaagtggacccattgggaaacccaaaaaatcggtgtagcctccggcgaatgatttaaaccgaatcgagtagaactcttatttttctgaaaaaactcacgttattca…	gaagagaacggataa		750	0
WBVar00093910	ok2813	EMS	X	10462250	10462878	aactctcagattaac	aaaaaagtttcttactgagagtcgaagaggcatattccgattaaatctcattccaatttgaaagtttcccacgctgcgttgactgcaagcctgaattgttttcacagtcaacgtgccaatcacgataattggagttggagcacggaacagaagatcaggaaagaaatgaactactgaaagcacaaagttttaataaaaactatagtcagtttacttacggaatctatagattcggattttatcgtcataatacggtttcatcatggtatgattcctgaacattggcaatccattgctgtcaaaattgatctcatagcaatccacctgcaacaatgaaatgtagtctcaaattccaagaaatcataatcataatctcccttttgaaacagattaataaaa…	tggtccatagattgg		628	0
WBVar00093911	ok2814	EMS	V	15506284	15506964	gaccaaagcgtgctt	cagatagatcaaagccggatttggtctaccgtgacttcccaactctgcatcgtgacgatccctactaccaacgcttcacagtttccctgacaacaaacggatcggattacggaagagctggatttatacagatctacaacgccaccacaggagaagtagttccgagctgtgatcggcaatttacaatcagaaatgcgcaagttgtgtgccgagagcttggtctgcaaactcagaacgtctatcactggctcactccaaggtgggactacaatcctcatgtgagaattctgaaaacttacatggaaccacggcaatgtcgaggtgatgaacccagtttggatcgctgtgacttaagactttctggcaatgattctcagtggatgtgtatggactcggaac…	tctccgaatgatcgt		680	0
WBVar00093912	ok2815	EMS	I	512875	513478	cgtgtccggctagcg	aatctccttccatcgagacagtgcaagcggcgacacattccgtttgaccgtaaccctcgacgacgacacatcccatagcggcacgaacgaaggtgagcacattcgtcgaaagtggagccgatccggtgatcatcagacgcacacgccctccgaatccttcgcgaatctttttgaataccaaattgtcgaagaatccgtcatttctgatattgaagctggaaaaaaaaagaagatattaaatactatcaaatcattcagaccactcactttgccatatctctggccttgtatgagatagcgaaatcaaacaacatcttcttcaaagtcgacttgttcacttcagacatcactttatcgtaaagccgattcaagacacgtggcaccactggcaccacagtc…	tgagtgagcatcaca		603	0
WBVar00093913	ok2816	EMS	X	1495081	1495479	aaaataaagcaacaa	actaaataaatacaaattcagagttcaatatatatttgcatgaaagaccggtaagtgaaaatttggaggtaattggaaaaagttctaggactagaaaagatggtataatttaataaaatgcaaaaaacaggaaaagaaccgtaagaaaaacgagaataagcttgtttttaaagttatttccgtcattgcactcgtcggtggagcagcagcaaatggtgccaccgctgtcgcgtttgttgcatccctcgcgctgaaaatataaagttaaagactgattttttttaaattttgagctgagtagcgcttccatgagaggcaggcgagttttcagggcctgttgcctgcctacttcctgcccacctctcatctcatttcaacactatggcgagaaatcaaag	gcttggtgttaacac		398	0
WBVar00093914	ok2817	EMS	X	1494768	1495403	tgtcgggccatagta	tatcaaaggctctcgaaatggtcgttttgttaggtttaaagatttacagcagagctatgaaggtgttcagaggtcaatggtatgaaaactttttggatccggttttatgttttgaaagaaaaatctgagattttttttcagataaaatgatttttttttgaaatcgatgtacctaaacgtatttcaatatgaatttttggagactttttataacttctgagtttttaaaagttttgaaaaagatatatttatcaatttttacgtgttttaaaattaatcttatgaggttattgaaaaaaaaataaagcaacaaactaaataaatacaaattcagagttcaatatatatttgcatgaaagaccggtaagtgaaaatttggaggtaattggaaaaagttct…	agttttcagggcctg	acaa	635	4
WBVar00093915	ok2818	EMS	I	8206966	8207512	atagctccatttatg	aatgatagattccatgataaaaccttatacgctgtgaatgtcttcttatcaatcatgatgttcttccgattgtattggctttgcagagttatgcttcttcattcaaggtattgccattttgaatatttagacattatagcatactttttcagagtattcactgatgcgagtagtcgtagtattgctggtcttaaccgtgtcaatttcaatgctcgattcattttgaaaactttaatgacaatctgccctggaacaatgctgatgatctttactgcatttctttggattattgctggatggattttacgtctctgtgagagagaatacatgacacctgataagtataatgatatcaactatgtcaattccatttggcttgttgctatcacattcctctct…	aatttcatgcaagac	ttttcat	546	7
WBVar00093919	ok2823	EMS	I	7948837	7949474	ttgtgatacgctttt	gatggaggtgtcatgtcttcagccatatcaaccgaaagcgtctgaaatttatgaattaaacaaaaacctttttttaaaattatcgtgccaggttgatatttcaacctacctatttaaaaattaaaattaaaaaattaacctgttcaaaagaatgttgtttgctatgagtctgtgatagatgccttgaatacgagattgcatcggaaagatcagttccgaaagattctccaccgttattatccttcagaagacgtctggttccaggttgtttaaaacttggatcgaactgtttggcgtggattcttgcaacttccgagtcgtcattggcttgtctggcaatgaacgaggcttgttcacttctttctcttgccgttgatgttcgactagcagcaatgtcag…	aatttcaaaaatttc		637	0
WBVar00093921	ok2825	EMS	I	10533469	10534044	cactggtataaattg	ttttacggactaccaggaatgacggcaccttactcaacaattattccatatccatcggtttgtttgaatttttattattacatgcttcctgcgattcttggggaaagatcctttttaggaatggccaaaaccgagatttttaaatctgatttacaaaataggacagagttagacaagactagttttattccacgtttatctcaggctatcccaggtcttaaaaggaaattggcaattgccaattttctgaacaagctttaaacggcgcccgatttattataatttcagggagctgcttggtggtatggattgacagcaattgttatgtacttactgctgttcatttgtgctttttatgttttattcactgttgcacaagtgtgagttgatgggtttcaa…	agtggcaagttttat		575	0
WBVar00093922	ok2826	EMS	X	15122972	15123563	taagaaaattttctc	attaaacatattgatcattaacacgcactgaacggtatgtcgatgaatgtttcccagaactcgaacctaaattagaactagtttttacaataattcgaacctgccaacttacctcaaaatcacaaagtgtgaccctggggaacattccagtctgttcccactcaatcgcgtgcatcaagtctttcaacaaagagaatccataagccaagtcgttagacccaagaagatggttcagcaagaaaaactggagcaacacatttgctgagtagagaaccttgattcctatgtagagcatagtgacgtagcaaccacaatgtctcccacagtttgcgccaagttgcaaattcgagaaacaactccgactgtgtccttgccggtcgatattggtgagctgtaaag…	tatgtaaatgaaaat		591	0
WBVar00093923	ok2827	EMS	III	2640144	2640682	agattgcaaaatcta	ggtgatcatcgtggtgagacccatcgtggtgagacccatcgtggtgagacccatatattttgcaaaaaaaattgtatagaggagaaccctggccaaaagctagatcaattcttaataaaaaaaaccttgcagtttgacggagccaatggaaaaatcgagggaaacaagaaggaaaatgtgctcgcgcataccttcttccccggctacgctcgcccattaaacggagacattcactttgacgatgccgaagactgggaaatcgatgtggatcaggttggacacggaagcaataaacgatttttcccatatgtcctggctcacgaaatcggacatgctctgggcctcgatcactcgcagaaggccgacgctctaatgcatccgtattacaagaacgttccg…	agtgtgcagtgagca		538	0
WBVar00093924	ok2828	EMS	I	534463	534928	ttccaggtaatggct	ggatttgaaattcaaagagtcgagtccaaattcttcgacttggacgacataatcgccaagtcagactccacgtcttgcacatttgagattggagatttgaatccaggtctgaaatcgcatcgaaaacctaaaaattctagtgatttttgttcagatttcttccaggaaatgctgggagtttcgaagccaactcaaaatgcagacggatacggcgttgatgctccatactggctgctggaatccgttagaagttcattttccgtgagaatttagttagatttgccccgaattttaattgagaattccagattcaactgccaaaagcttatagtgtgaacatgcaaaatgtgctgaacgctgacagcaagaaattgaatctctccggcttgcagcaacact…	tcgcacgatgccttg		465	0
WBVar00093925	ok2829	EMS	II	8565116	8565758	aactcctccttgaag	ccacaatacggagacatcaagagtaccaccacctagaaagataattcaaattaatttaataatagtaattaaatacccaaatcaacaacgacaacattttcaactccttgttttttgtgcaatccgtatgccaacgcggccgctgtcggctcggaaattactctccgaacttccatttctgcgatttcagcagctttggctgtgaaatttcgttgtttctcattgaattcagctggacatgagataactacttgtccaagagttacgcccaaatgtttagcagctgcagatttcaagtatccaattatgagtgatccgatttcttcaggatatacgttcttggtgcccgaatcgagaggaatttcgaaaaatgcttttccttcagaatccaaatttatt…	tcattaaaacttaca	ttaaaac	642	7
WBVar00093927	ok2831	EMS	X	12301666	12302636	gcacttttctacttg	tccacgatacattgttgtcaacgagattgagaagagactcatccgagattttgacgaaatctaaaaaaagttggagttaattactgatatttcccatataaaagagagttctgaagtatttaacttaccatcggcacgacgcgaattcgtttgacgagcacgacttgggaccagcggctccgaggatatgattcgagttcgatccttgcagcccatgaggatctctttgagctgaagcttcagctctggatcgaagcgcacattgtttgcgaggatgacggtggccttggtttgaatctctcggatgacggccggactcgtgaatgagccatggatgaaccgggttgcgtaaaccttcttcccgaagtggttgaggagtctgaaaacgaacgaattgat…	gaaccttcacggcat		970	0
WBVar00093928	ok2832	EMS	IV	9440156	9440893	ttgaagtcgaagacg	gtctcctgaatggtctgggtaccatcagcagaaacgaacttgatttcgagctttccagctcctggaacaacaaagtcggtggccttgtattgatcagcatgagcgtgacgtccaatgatgattggcttcgaccaggtgttgacaaggcgtggtacgttcttgacaataattggctcacggaagactgttcctccaagaatgttacggatagttccgtttggtgacttccacattttcttgagcttgaactcctcgacacgagcctcatctggagtgatggtggcacacttaacagcaacattgtacttgagggtcgcgttggcggcatcgatagtgactggaaaaggttttcttagttttaaaacataaaaatcatctgatttaatttttttttttaat…	ttcgaagatttccgc	a	737	1
WBVar00093933	ok2837	EMS	I	1029631	1030106	ttttttccgggattt	ttttcaatttttcccgaattttcccctcacatttttgcattaacaccttcaacgacttcatgtgctcggctggctcaataatgtgcatttctggaagcttttccggcttatcgatgcgcgctttgtaccatttgtcgacctcgtagaatctgttcgggtagaaggccgccggtccggcccacgcgatgacacgtggcctccacgggcggtcgatcttcggaagggtcttggaacgatactttttcggcacaagccgagcgtattgagcggcactcatcgctgaaaattccgattttttagcgaatttttggaaaatgcaaaaaaaaaaaaaaaaaaaatgtaaaacccagctttttgagaggaaatagtttcggaatttgataattttatagcgtaaaa…	gattaaatcaaaaaa		475	0
WBVar00093934	ok2839	EMS	I	6274637	6275309	gcggctacgtctttt	ggcaggagtcttctttgcagtcgacgcacgacgtccacgtgccttcgaagatgagcgacgacgcgagcggcggcgggagcttctgcgggagccggaacgagagcgtgatgaagaacgggatcctgagcgagtccttgggcggcttctggagcgagaacgcttggacgaacgagagcgtcctgtgcgcccatacaccgatccacgagaagacgaacgacggctcttcgatccacgggagacgcttctcacaaccgagcgacgagacgacgaacggcgggttgacggacgacgacgacgaggtgatggagagccgctgatgacgagaaccaaactgaaaaagaaagtatatatttacactgaaaaaattgatgtatttctgcttacctcggcgatttggca…	taagcttttatagtg		672	0
WBVar00093936	ok2841	EMS	X	10462307	10462979	aaatctcattccaat	ttgaaagtttcccacgctgcgttgactgcaagcctgaattgttttcacagtcaacgtgccaatcacgataattggagttggagcacggaacagaagatcaggaaagaaatgaactactgaaagcacaaagttttaataaaaactatagtcagtttacttacggaatctatagattcggattttatcgtcataatacggtttcatcatggtatgattcctgaacattggcaatccattgctgtcaaaattgatctcatagcaatccacctgcaacaatgaaatgtagtctcaaattccaagaaatcataatcataatctcccttttgaaacagattaataaaacccttacaagctcattctcaaaaggcactggcagaagattgagtatgaatgcacaaa…	acaaaacataaaatt	acag	672	4
WBVar00093937	ok2842	EMS	V	9671757	9672170	caagataagttcaag	tggaggtggaattggtgaaaattttttcacaataggattaatgtatgttctacccaaatcaagaaaaagtattccaaaaatagaaattccaagtgcaacaaagttcactgatcctagagacattatcatatctctatacattcgaacaatcattccaattccctcgtgacgtggcaatttgataccgaacactttgttgagttgtgaagtgaaaacatgaacagcagcaccagttgtaaaaccagataccaatgaatcagatagatatgtggtaaggaatccgagacgaagaatacccattatgatttgaacaactccgacaagaagagtgagagcacttgtaaatacaagaggatccacgtattcaccaaggggataaacagaaggattgatatcaga…	gaatatctggagcca		413	0
WBVar00093938	ok2843	EMS	IV	7705746	7706401	aaaaatgattttgct	ccgaattgtgtgtagataaatgtactgaataaaagttgaattgcaacattaatcaactccaaatcagtcattgattttggataaagcatgaatggacggattccatagaaaagtggttgaagactcatccaaatcatttttccgagccatgtccggaagactttggcttcgaattcggttggcacatcggtatcaatgacatcttctcctaggttacgatgatgttccaaatgatattttttgaatgaaattgacattggaatacacattggaagatttgcaataaatccaaagatacgattctgtaaaaattcaattttttggaaatttagggaaacaattattgatgtttttaattctataggttaatacaatttttgaaaaaaattcgagcaattt…	ttttatttctcatca		655	0
WBVar00093939	ok2844	EMS	I	843144	843450	gcaacggcgcctccg	ccgaccccagcggtcgccgcgccggcctccgcggaaccccgaaaatgtccgccgctccaaacaaccacttttttgcactacgttgcgcacacaccaggctactcatttcacgccaagctgcggaacaccgaacgtgtccgccgctccaaataactccctttcgcaatacgttgagcacacaccaagctgcggaactcccaacgtgtcggccgctccgaacaaccacttctacgcacttcattgcgcacacaccaggttactcatttcacgccaagctgcggaaccctgaacgtgtccgccgctcca	aacaactccctttcg		306	0
WBVar00093940	ok2845	EMS	V	5486150	5486736	actttctaagatatt	tttatataagctttgataaagtgttgctgagaatgttgttcggaattcgggaacaactttctagttggcaatttttggaaactttttgaattggttgtaaacttactacagactttctaatgtaaaagataataaaaaatattttcaaaaacttgacaaccgagtgattaatagcggcaacatcttttcagctttttagacatttttagcaaccaaactaatgccagaaacgcaccaccgggcgtctagcacattttcaaaaactcactgtagaactcatcaacttcctgtgtaaaagctgtgacatcagccagttcagtgttatttggacttcgattttcatattttgttggttgctccaaaaactctaaaagtatcggagcggatgtagttgaagca…	tgagttgacgtctca	gagt	586	4
WBVar00093941	ok2846	EMS	II	2724375	2724737	ctgaacttctttcac	tcaccgtacaacatctcaatactcgcatcgggcttcatctgatgcccgagactcggccatccgccgaaacttttcaccacctcgtcgaacgtcgtccgccagttgtccagaatttccgactcgttcagacacaaattataaaaatatttggccttcccgacggcagatgtctcgtagtcatacggctcgtcgttctcgtcgagaagttctgaaaaaagggaatttctgggttgtcgaatagttgccgagaaaaaaaacagacctttcagcgcaaactcgaggtcctggccgaggttctcaaaatttgagacactcggcgcgtcgtctggtatcgggtgtcctttgatccattgaccacaagc	gaattcgtagaaatc		362	0
WBVar00093942	ok2847	EMS	V	9979528	9980308	gagataggtaaaaca	ttctacgtcaagcatatgaacctcgtcgatgaaaagaacaccaggcattagttcagccactccactttcaatgtattcgttgactactttgttgatttcagaacgaagacgatctaaaagacagaataaaaattgaaaggttcgagttttaatgtttatcaatcactcaccagtaacttcagttttctttggagtcatcagctgtgaaacaatgttactaacatctccttgacgtccttgtggacgggcatttgcgatatccagatcatgcaaagacacgttttgaacaatatctttagactttctaacatctcctttcggcattggcacaaactcgtcagcctcgaggtcaaactcagatgcatatacatcacaccgtccaactcgtttaacgattcc…	agcaatcaatacagc	atcaatacaatcaatacaatcaatacatcaatacaattat	780	40
WBVar00093943	ok2848	EMS	V	14441587	14441983	cttcgttaaaaatga	ttttcatgtggctagtatgtcctgtacgaaagcttcgaataaattttatagatttaaaaaatatgttttttttttcggttttacacatcattttctgagccaattttcaataaatttcttgcccagaaaatactgtgtggaacagtataaaattgaatttttaatgtttaaagtaaaagagatatcttttactcctcgaccggcggctgaaacttctaacgaaaatattccaaaatcgaattgcagtgacactccaagggcataacgagtcaatctggttcaagggattcgtaattcaaccattcaaatggaacaatgatcagctcggagaacgattcggacaacttgtgagacttgatgataatggatcctggcagcagcaatgcttcaggtaga	ggaacttctaacaac		396	0
WBVar00093944	ok2849	EMS	V	12575962	12576545	accaccgcatcctcc	tccgcctcctcctccacatcctcctccacctcctcctccgcatccaccgcctcctcctccgcatcctccgcctcctcctccgcatcctccacctccgcctccgcatcctccacctcctcctcctccgcatcctccgccacctcctcctccgcctgaaattgagatagtgaggcacgtcctcatttattttgttgcatgctgtttttctagcctctatgttagaacacttttttgaaagaaaaaagtttatttgccttgaacatgatacataataaataagcgttagtcgtttaaatgaccgattcccgactaaattacttacatcctcctccgcatcctccacctcctcctccgcctgtaatgggaatttttattgaggaactgaattcaggagttact…	acctcctcctccacc		583	0
WBVar00093945	ok2850	EMS	I	4248191	4248690	atatgatttgcggaa	cttcacaaatggacgtggctgttcttgtgattgctgcaaccgacggagtcatggagcaaaccaaagaacatttgattctagccaagcaagttggtgttaaaaatatggcgattttcatcaataaagcggatttggttgaagaagatgatctggatttggtagaaatggaagcacgggaattgttgagtctgcatggctttaatggagatgcgactccagttattcgaggttccgctttaagtgctctagaaggacaagatatttcgtgtatcgagagattgattgatgcattggattcacttccagagccggatagaaatgaaaaggatacttttgtaatgccaattgcatcgaaaactgctatcactgggcgaggtaattgaaaaaagaaatataagg…	tgtttttcaggaaca		499	0
WBVar00093947	ok2852	EMS	II	1383788	1384038	taagtccatccagtt	gtattcccatattcaacaaccttacaggtagggaaaatcttaatataaaccatgaaacacgtaggatttgaataacaataaaatagacaatcattccatgacgtcactattagtgacgtggattcattggcagagggtagagctgagaaactgaacattgttttattgcagttctgaaatttttgctatgaaaaaaaaattcaaaattcaactggaaattacctgacaagttggagttggattcagccaa	ttgttacagccatcc	tgttacagccatccgtgaaag	250	21
WBVar00093948	ok2853	EMS	V	9908351	9908759	accggtttcttttaa	tctttgtcgcatttgtgcaatccactcttcctttccgctagaaatctgttctacattttttccaaatttctcttctggaggcgtgttgccgattgctgaaaggttaaagttttaaaaataatatcttgttacagaatatttcccgaaatactcacagacgtcacagttctttccaccgaaaccatttgcgcattcacagaaataggtactgtacccttttgtggtacgacatgttccattattcagacaaggatttgattcacatggtccttaaaaagtatttgcttatcaagtacaaattgaaaactaactctgatcacattttggtcctccgaatccagcagcacagaaacattcaaacgttggtttctcatctacgtcgtcatcgttgtatttaat…	agcaccgttcaaaca		408	0
WBVar00093949	ok2854	EMS	I	8933006	8933968	actcgttgtctattc	tttgttgatggaatttgaggttttggagcaagatcctgaaatattgaagtcaagaattatagatttgacattctagagagtgaaacttactactcttgaagcagggaaatcgcgatatttgaaattcaaggtaacattcccttgaagcctatcagtaaaacactcgtatacaccagcatcttccattcttgcatgaaatactctcagatttccgtttgcagaaactttaatatgagcatcattcttgattttctttccattctttttccaatatatctttttcttatcaaactttttagctggacatttaatctttatgctagttccttgatacagtgtcgccactccaccaattcccaatgtcaatttcttttgttcagcattttgttcaaagacccg…	atcgcattgagacca		962	0
WBVar00093951	ok2856	EMS	I	3908616	3909291	ttgggcgcgcacacc	gaatattacgacaagatgcagaaatcatcatttttgcaattttgaagtttcaaccgcattcgaagtcgcttttctttccttttttctcactgaaagttgaattttattattttattattcttattttcagacgagatggctggtatgcacttcttggtgggaatttccaccgaaaactacgtgattttggccgcagacaaagccactttcgcttatggcgctattctcgctgacagcggtaaggctgagaatccgggatgcaaaaaatattcaaatttatattttagaaaacgacaaggaatatagactgggaaagaagttgacaatgatgtgcatcggagaggaaggagacgtcgcacagttcggagactggaccaagagaaatcttcagttgtactc…	attatggatcgtgaa		675	0
WBVar00093952	ok2857	EMS	I	12535690	12536166	acgcgccaacgtcca	gctggtgcatttctcgataccgtacttcaaaatcctcgttttttgcagaaaaaacccgaaaaagagaaagaagcagtgccatttatcgatccaaatgctccaaaaagaaatcgatctggatatgtgcattttatcatgtaaattatcgatttttcgcgagaaaatcccgaaaatccccaattttttcagacatcgccgagcttcatactcaaaagccgtgatgtcacagagagaaattaatatatcgcttgcggcggactggcagaagcttaccgccgaagaacgtatcccgtttcagcagagagccgacgaggagaaggtcaaatatttggagctgatggaagaatacaagaaaactgactcgcataaggaatttcagagttcgttgtgctaaaaatc…	aaagtacgtaaacac		476	0
WBVar00093953	ok2858	EMS	I	9763489	9763802	acacgggaaaacgtt	caaatgcttcataattgattgtttttttttcaagttatagaatacaatttaagattttcaatgtttcaaaaagtcttacgtataatctctctttggaatcaggcaatgcccaggttctcggctttgtccagacacatatggataacaatgatctccgacgactctacaaaaaccatttcttattgaaaccattccattttctcaaatttaccctaatttcctaatgtaccaccatgctctatccaaatatccaccttcacatcctttttgtctgtgttgattgcatgatagaagttgttgagatgaaagtgtt	gagttgattctacct		313	0
WBVar00093954	ok2859	EMS	III	3871241	3871595	gtaggtgtaaacaga	aagttctggacttaatcccatcaagaagttgtccaaattcgactcgtcaaccgatgagtaatcagcagcaacttttaatgtttgaagctctcttaagaatcgttttcgatgaagtccagagatcattccaacatcatgcttcagatcattctcagttaattgaagtaaaagatctccatcgaccatttgtttagcgaacttctcaacgtactcctcaaaaccaatcttcttcacccaatattgaacatctgcgcatgtccagccaggtacttgttgagcgagtttatagggaacctcttcgccgataaccgtgagtgcttcggaggcgaacttggcagcgacctcgtctggaga	ggaggccacttcttt		354	0
WBVar00093955	ok2860	EMS	V	9547838	9548560	attttgcctcgctag	ctggagacgctcctgaatttttcttgtccatgacacgtttctgaacgtaagtgtacattccggatccgaaaagaacaacgaaattgcttgtccacctggaattgtttttatattgaattagttttattttaaatcaaagtcgagtacataccataaaagagtttttaattctgaataccaaactacagccattacagtctgagcagctgctttggcagttccagaaatattgtgagtaagaggcgatgttgcttgaatttgccatccagtgacgtatcccatcataaatccgaaaacgccacccaaagtcataagaatccagaaggttgtgtcgaagagtttatcgaaatagaagactgctccgaattctccattgaaaagcataagtgggaggaaaag…	aaaacggtcgttaaa	tttga	722	5
WBVar00093956	ok2861	EMS	I	512875	513478	cgtgtccggctagcg	aatctccttccatcgagacagtgcaagcggcgacacattccgtttgaccgtaaccctcgacgacgacacatcccatagcggcacgaacgaaggtgagcacattcgtcgaaagtggagccgatccggtgatcatcagacgcacacgccctccgaatccttcgcgaatctttttgaataccaaattgtcgaagaatccgtcatttctgatattgaagctggaaaaaaaaagaagatattaaatactatcaaatcattcagaccactcactttgccatatctctggccttgtatgagatagcgaaatcaaacaacatcttcttcaaagtcgacttgttcacttcagacatcactttatcgtaaagccgattcaagacacgtggcaccactggcaccacagtc…	tgagtgagcatcaca		603	0
WBVar00093957	ok2862	EMS	I	8933376	8934007	cccaatgtcaatttc	ttttgttcagcattttgttcaaagacccgatttgatagtaattccggtcgagaacaggaaccaaaactgcagacctcgacagtttgtggctttgtgtttgcatcacattcgacatcaggacgacgttgagtttttccacgagaatctcggatctcacaccaaacttgacggcggcgttcaccagaatcacatgaacgtgagcactcagtccattgtgccgtctttaatttgtttaatttaattttgttgtgtcgtttattcaaagaactctacaaaacgtatgtataatatatttgaaaacaatttctgtctaatttcatttaaaaatactcaccacccaagtagctggacaagcaacaacattgcatgtttccgtctcctgtggcttcttgaaatggc…	ctgaatgcatttgag		631	0
WBVar00093958	ok2863	EMS	III	658993	659396	gtggcgtcagagtgt	cttattttggtttgatctacgtagatctacataaaaatgcgggatttttagacgaaaagttttcaacagatatcgcatggttcgtgctgacgtgctgacgtcacatgctgacgtgtttttgggcaaaaattgccgcattttctgtagatcaaaccgtaataggaccgcctggcaccacgtgtttcgtctctatgcaatttaaaaataagtgaaactgaaagtttaccttcccttactgttccagattacggtcaacatattgagacgtctccaccacctgtacaacggtataacgtgagtggcgcaacgaatagcagtttcctgaacacttctggcgatagtcgagttagttatcctggagctgacagaagcaatgatacgacagtgataaataattat…	atgatattcacgaag		403	0
WBVar00093960	ok2865	EMS	I	12134339	12134871	tgacttcgcagaaat	tctgaaagcttggaaaaattaatagctctgcaaataatatctcaccccaaaattcttaaaattttcttacgaagtacgctccggtactttgggttgctgatgatcataattatgcaggagcacattgaatgggagctcacgaagaacattgtgtccgtggcgaactctgaaatgaaaagagatagttggagcaaaaaaaaaggcggagagagcgcagagaaacgagacactctcgcttctctgcgctctcttcgtgcttcaaaatgaggagagagcgcagagaaacgagagtgtctgtcttctctgcgcgctctctgcagccgacgctttgcgagctgtcgttgccccttgttttaaacgtgtttatctcactaaccaaaaacgctatcgaaaaatttc…	acaaagtggcacaac		532	0
WBVar00093961	ok2866	EMS	II	6680817	6681305	ccgtcaagtatttga	caaatcatactacatcggagttcttcgagcgaaacaaaacgctataaaagttgaaatatctcgtatgaaagagaaacgagataaaggaataaaagatcgaaatgagctacatgcatatgaatcaagagcatctgctcaagcacaagagattagtgatttgcaaggaaaattattggatttgaataaaataatggaaaaaattcatttgaatggcgatatgtcggatattgagttagaagcaagcaaaatgaaggaacaagctgatgaggttagattactgtagatgaaagatcactttaagttataatttatataattatagatgagatcattagctgaagaagtatttaatgaacgtcgtgcaaaagaagaggaacttcaaggattggaaatagaagt…	agcttttaagagaaa		488	0
WBVar00093962	ok2867	EMS	V	6791348	6791897	atcctcgattcaaac	ttcgtggcgttgcagttggtgtcctccgatctgattctgacgaagtgttcggcgatgaggatagttgttcgagacatctcgcatctaatctcaaaccgttcagatgagcaggcaggccgattcgaattggtgcagcatccggtgtgagaagtgaaggagcatcatccatatctgattcttcttcagtcaagtcatcaacagtcttcgacattcgatcataaacatcagttggtgctccgttaactttatccaataaatctcttgtcattctagctgaaagtgatccaagaacaaaaggatggcttgtcagaagcttctccggtgaaggtctctttttcggatttttcgtgaggcactgacgaacaaaatcatggaatagcggagtccatcgatgcttgt…	gtttttcaacacaag		549	0
WBVar00093963	ok2868	EMS	IV	8912006	8912415	aaatattggtgttca	gtctgtcgaaattcgagttttgggacccggaaatccaccagaaaatataattttgacggcataccgtaaccaaataaatgtgacgtggcaagagtcgacacttccgaatggagatataatggtaacctctttgtcattcttttgcattatcttttaaattcaatttacagaagtatattgtatattactctgaaaatgaaaatgatgatttatccgattggaataaatttgaaacagcagaattggaaacttatgtggaaacatttggaccacatactaagcattttattcgtgttcaagctgtgtctgatcgagggcccggaatcatttcaaatgtactttcatgcatttctgatgtgctttgtgagtttttgtgagcaaattgaaatattaaagatt…	tggaatattttgaag		409	0
WBVar00093964	ok2869	EMS	IV	12035482	12035888	tccctccatctccaa	ccatcggaaatggagcagttccaaaaccagcccaggagcctcggatcccaccatctccaacttctgctctaccaccaccacaattcttcaatgaggagacccgtgcagccattattaatagtgcagcgttgctcaaggaaactttcagtactttgagcagaagcttcttggatttggcagatggtgcacaggccaatatggataaaaagatcattgaacgctcgaccatggaagcaggaatgaccaaattcgaagagaaaatggataatttgaaaagacactgtgaggagaaatatcttggaacggaaactgctgaagctgagaagagcgaggaatcttcgaagaagcaagcagatagcttgtctggaccaaagatcaagaaggctaagaagaagtcct…	gaaatctgccgagag		406	0
WBVar00093965	ok2870	EMS	X	3112312	3113163	tgagtgagatggatg	ctccggcatcgaagatggaagagttggtatcggagacaaagtcagtggagacaacttgatcctcggtgtaagcgagaattcccttcattggtccgtcagcggcagccttgataaccttcttaatgtcatcgagggaagctggcttctcaagacgagcagtgagatcaacaacagagacatctggggttgggacacggaaagccattccggtgagctttccattgagctctgggataaccttgccgacagccttagcggctccagtagaggctgggatgatgttttgtccagctccacgtccgtctctccagagctttcctgatggtccgtcaacagtcttttgggtggcggtgacggcgtggacagtggtcataagtccctcaataattccgaagttgt…	tgagtggaatcgtac		851	0
WBVar00093966	ok2871	EMS	III	13624730	13625157	ctgtcaattacagca	gaattttgtgtacaaagctgacgacagttatcagccgtacgttttttttctcgatatatcttgaaaaatctgtaaaaatttgattttaaacggaaagaaggtattttaaagtggagtacgaccagtggggaaactattaaaaaccattcctatggttcaaaaatgacaaaataacaataaaaactcacaatagaacttttaaaaaaattatgatacttttccttttttacaccgcatttttaaatgaatattcaaaacattgaattattcaaatttaattctcacgtgaatcattttcaggcttatggggttattcaagtaatgtagcaaaatgtatttaaatacatttgtgacgtcacaaatgtatttaaatacatgtttttatatacttgaatacag…	attttccgacactac		427	0
WBVar00093967	ok2872	EMS	III	7168770	7169105	tatttcgctcctgtg	gaccagaaagcaccagcaccagagcttgcaccgttccgtgatcagttcaaacatgttctatcactgagcggacttcttactcgcaatcaggaacaagttaaagaatctacagctgtgaagtcagacattgccctcatcatgtacacttctggcacaactggtcagccaaaaggagttattcttcttcatcaaaacgttgtggctgctttgttgggacaaggggatggtgttggaatcatatgcaatgcagatacatacattgggtatcttccacttgctcatattctcgaattggatgccgaattgacatgtttgactaaaggagccaaggtaag	aatttttattggatt	cgaaata	335	7
WBVar00093968	ok2873	EMS	V	5797725	5798154	gaatgtcaatttttg	tagattttgagatttttaaacaaacacgatgtttacatattcataaaattttgtcaaatttagagcaatttttaatcgatgttataaaattaaatcgacgatttaaagataacaatttttaaatcaatgaaaaaaattcactcacttcataacggatttggttgtgtaaatcataattgctgagcagaccactacttttataatttccatcatgaatacatttacagttgtaaagaacacattcgaatcttctctggctcgagagtacctagccattaatggcatgctgaaacttcccacatacaaactcaaaaaatattaacaatgcccaccttgcttgttgaatagtgagcaggagaataccaaagtatttaaactttgagtcattttcacttgaac…	aactgatgaaaaatg		429	0
WBVar00093969	ok2874	EMS	I	14999784	15000144	cgttggttagtatcc	caacgcaacgagctaggaggattcacttccactcaagacactgtcatggctcttcaagctctctcttcctacgcagcagtcacttattccgacaaacacacaagtcaagtaacaattctcaacggaaaacatactcactcatttgatatcaacataagaaacgcaattgttctccaatcctatcaactatcttcattgaatgatgcagtttcaattaatgccaatggaactggtgtggtcttcgctcagttgagttattcttactacagggactctttgaatgacgatgctccgttcttctgctcccaggagatcaaggaaataagagctggaaatcgactgcaattggatttgtgttgc	aagtgggcttttttc		360	0
WBVar00093970	ok2875	EMS	II	10198861	10199477	ccatcttgacgactc	ccttgtgaatgaggcagtttcgcgacgcgatatcacgatggatacagttctttttgtgcaggtaatccatgccacaagcagccatgtaggtgtacttgacgcgtgtcggaacttttattttctggaaaaattaattttctttcagctaaattggaaacaccctcacctctcccttatctctcagccgatcctcaacagctccaccattacagtactccagcacgagaagatacggaagatcgtccaagatgaagccgtgaaatttgacgatgttcggatggtcatagagctgcatcactcgggcttctttcatcatttcagctaaaccatcctcgtcggctccctctggatcgagcttcttcactgcaatgacttcatccgtcttcacgagttttccac…	agaagtttttccacc	tcttt	616	5
WBVar00093971	ok2877	EMS	II	5915480	5916169	cgagaatatagaatc	atttttcaccacacaatatcacaaatatgaacttttgttctgtttcaactcttcagatgatgaagctgtggaagttgtgaagtgtctcatgaagaaatatccgaaggttgatgcgaaacttttctttggtaggtcaactgcttttctggaacatttttcttaaaatcttttatttttttaaggaggtgaaaccgttggactgaatccaaagatcaacaacatgatgcctgcgtatcgttctgcactttatccgctgatattagttagtgacagtggaatatttatgcgttcagatggtgttttggatatggccacaacgatgatgagtcatgagaaaatggcattagtgacacagacaccgtattgtaaggatcgagaaggtttcgatgcggcttttga…	ggtttcgtcatttct		689	0
WBVar00093973	ok2879	EMS	I	4450054	4450933	ttttccatcatttct	tggtgctggaaccccatcgcaattgcatttttcgtggatgaatgagtagtggaacgattgctttgagccgaatggagggtctctgaaaaagaaaaataagaaaaaaaaattcggtgggaattcgtgaactaactcctcttcaatttcctcgttgaccatatcctcggatcctttgataaagacaaaaagccgatgattcttattcgttttgttcgtttcattgctctgttgctccttcgagcaactatgcatgaacagatctcgattgatttttcttcgttcaaagtcgtttaattcggcacacgtatcaccacagctcttgtgcgtcgagtcttcggcttcacatatcgttattggaacgcctgaaacacaagatttatatttctaaaaaacttagaa…	aagacacttttagag		879	0
WBVar00093974	ok2880	EMS	V	1711423	1711796	actccttttaatttc	gcacatattttcagcgacattggctattattttcacatcatcaatgtggtcctcagtttcgtttcagttttgatgaacacttttcatatttttattctaagtcaaaaatccatgcgaacctcatcgacaaacgtcattctcataagcctttctgtatgcgatattgccggcgggctgaccactatttacaaacattttttgatggtggatgcggaaaattctgagtggtgggtgagagtactttcaacagattttttgaaaaacctagagattcagtgtgacttcaacttccctgtggaaaatatattttgacataactctgtggtctattattatacacttccgaagatgcgcttcgtggcttggaatattc	atggccactgtgaga		373	0
WBVar00093976	ok2882	EMS	I	14872564	14872891	agaactctcagagaa	acgtccttgaccgttcttgctcccaagttcaccaatactgctctgaaaaaagccaacgactaacaggattccctggtgttcgtggatcaccgggagatcaagggccggttgggccaccaggacgccgtggaccaatgggcattgttgggccaatcggtttggttggcgagcatggaattcttggcgaacccggaagagacggaaaatgcaattgcccgtttcctgatctgtatgtgcagagagtcccgattccaggtccacctgtgattaaggtaggcattaattttatctacttcctagagggcacctacttaatttcagatagaa	gaaaaaatggttcct		327	0
WBVar00093977	ok2883	EMS	I	1874369	1875230	gttataactttaacc	ttcgaggacatcataacgctattcgaatggttacgtggaataagagccagtcaaaattggcctcttgcgatgcatccggaatcatttatgtttgggtccgaaatgacgatcggtggtccgtggaactcgtcaacgatcgaggcgtcaaagtgagtgaccttagctggagcccgtgcggcggatccgcgctaatatgctatgacgacaattttgtgctcatcggaagtgccaacggccagcgtgtctggagtaactccttcccgctgcctgcagctgtcacctgtggagtatgggccccggattccaggcaactggtgttaggcttttccactggaactattcaagttttgtcgaatgccggagtgaatatcacgtcgagaagtttcacagaagacaagc…	tggataagctgccga	gataagc	861	7
WBVar00093978	ok2884	EMS	II	14319237	14319923	gctcctggaacgcaa	tgatggccgggtcgtcggtaagtagccgtagctcgagcagcatcagctcgctgtcgactttccggtcgccagtgagctcgacctcgggctacgtctccggcgtctccggtggcgcattcaacccggatgatgatgaaggtgtgatgggcgatgatgatgaggaggaggaggaggaggaggaggaggaggaggaggaggaggaggacgtggcggatgttgttgacgccgaagcaatcgacgatgcggtgccagaggcggagaaggaggaagctgctgccgggccgtcggcttcgaatccattgaaaagatccggcacagatcttggaaccgacgcgccgagcagtaagcgaccaacttcctcgtcgctgcccacatccgatcgtcgatttgctctcgtga…	ttcttgtggcgcgag	a	686	1
WBVar00093979	ok2885	EMS	II	5000244	5000937	agagaacgatcgcaa	gagcctcgagttgaacaaagagcaggtcaccactcaaaatgttttgagtgaggtcaggcaactttctgctcatttcgagtttttgacaccagtcagaaaaaatgcttcaaaaataagagagctagatgagtatcaccagttgtcggcaaaggtaattgaggagtctatgaacgatttgaagatcaagaatgagactttgacgaaagaactttcggacaagacggagctggtgaaaatgaagaacgaagagttggaagaccttcgtcaaactacaacagcgtcgttgggagattctgaacaagcgacaaagtatttgcatgaagagaacatgaaggtaaaattttcaattattgttctataaataattcttggatctttttcagctaactcgtcaaaaag…	aacatttgattatgg		693	0
WBVar00093980	ok2886	EMS	III	9386034	9386789	tatggtgatctatgt	acacttacttccttcttcggtattgcaccaactaccgtatccgtgtgctcaatgatggctctcagctgggataggtaggttcttttgaaatttttgagtttatttccctttgcacaaagatcattagtcaaaatttcagatgtcaagcagtcgtgaatcctctacaaaaacgtccactatctcgaaaaagatccgtcattgctattctcatcatttgggttgtttcaacggttactgcacttccgtttgcaattgctgcatctgtaagttcatctattcaaagcaaattagaatttatcattattcttcttcttcttttttcaggtcaactctctctacacatatgacgtggttacatcaactgtttcaaaagctcacgtttgttcagcaccagttaat…	actatcaaaaaatca	ggtgatctatgt	755	12
WBVar00093981	ok2887	EMS	IV	10110630	10111037	atagagaagtcagcg	gttctcggaatacggggaaaagggttaaggttcaggatttagttgaggtaaggaatcggtggtaaaaactatttgttttcaaaatgtcaactgaaatcaactgaaactgaaatcaattctagatttttagtcaaatcctgctttttgcaatgaagctcattttaaacaacaaacaaaacacatcacacaatatcacacaatttatttcataagctattcagttccatttcaatccgttcagcctttgcggctcatcgagcgtttgaccttctgttggcttctgctgcgactacgtctcttggcaggagtcttctttgcagtcgaagcacgacgtccacgagccttcaaggatgagcggcgacgagagcggcgacgagagcttctgcgagacccggaacg…	aataagagcgacttc		407	0
WBVar00093982	ok2888	EMS	IV	9509574	9509918	actttgtaatataat	tgatggcttcaatgcgcactggtatcccttggcaacaaaacctctagagatgtagaaattgtgttattcgatagtttcatattttgtggtcggaaaactgagagcctaattatgaagcaaacacttggaaaacaaaatgggagagtatttgaacagaagagtcgtagagaaaatcaaattttttgctcgaactttcatcgtccgtctgcgggaacttgacacttttttatgataaaccctagctttctctgtgtacttgaacttttcataaatccattttctgaaccaaatgtgcaaatctgtaaaatcgtggcgagacccaatcagaatgtccacatgcgcct	ctaactgacatgcca		344	0
WBVar00093983	ok2890	EMS	I	10737570	10737825	ttggcgattaaagga	gttgcaaagtttcgaaaacaatctggaaagaatcatattatcacgctgcaaactgtaagattgctattattagtccgcagaaaattcgcttaaaacggatttcgccaccaaacacctaacgagacccatggtttggaggcggagcgcgttttcacatagatttccaaaagcgcattttttgcgtctccataataatgaaattaaaagaaaaacgtttattttccaggagcacaaatgcgttctcgactcgtgtcg	atatttggaaaatga	ttttggaaa	255	9
WBVar00093984	ok2891	EMS	II	11572239	11572694	cgttaccaacttctg	taaaatttgaacacataatcaacattcggttgagacgagtttttgttgttattggagaactataactttaaaggaacatggtgcattactcagggtctcgcatgggtctcgccacgtgggcaactagatacagtaacccgtgttgatttattattaaccgatattgtttttttttcaaattatatgaaactatgctgcaaagatttttatgccattttttaggccttttttaggccgtaaatgggcacttgttacagtaacccgttgttcttatgacgacaccctgcgagcgaatttagacatcaatataatattctacctttgaaattaattgttacaagatttctggaagaacatgttcttccagacgatgatccaaacgccgaattctgtgtcgat…	caaggttcgaattgg		455	0
WBVar00093985	ok2892	EMS	IV	12034925	12035720	aactgccaaaaaagc	ttccgatgctgatcgtgaatcaaagagcagatcctcgctgaagcgtatcgagaacaaccaggagctcacattgaagacgctggagaagttgcaaaaggagctctcaagagttagcgctttggagacgatggttgctgatcttcatgcaaaggaaagagaacctgttgtcgaggaagttcagaagccattccctccagtgaagcactcggcgtcttgtgatgcttgcctcggtgacatcatcggacataggttcaagtgtctcgaatgtgccgattatgatttgtgcgagaagtgtgagagaaaatctttacattatgagcatgcaatgatcagaattgtggagccaaagaaaacaatgatcccatcatatgtgacatcaaactctccgaacaatgtctt…	aatgaccaaattcga		795	0
WBVar00093986	ok2893	EMS	III	4940498	4940829	ccgagcgctgggatt	cgtatcagatcgtgatattcttggacacattatctacgatttcaatgatccagaaatgatggaaatggtcaaaccttcgttagatgaagcttttgtcattcaggagcaaaatgttgctctcaactttatcggagctcgtggagcaaaaccaggagtaaccagagaacaaagaatcaaatatgctcgtgagattcttcaaaaagaacttttgcctcatgttggtgtatctgagcattgcgaaacgaaaaaagcattcttcatcggatacatggtgcatcgtcttcttctagccgccctcggacgtcgtgaacttgatgatcgtgatcacatt	ggaaacaaaagactg		331	0
WBVar00093987	ok2894	EMS	II	6326583	6326887	cagggttgaggtatg	attattcaatgagtttaaaataaaggccatgattgtaggtaaacacctgtgaggaagtgttaactgtcgatgagacctctcctgatcacagtgcatcaagtggtatcggagagtcagttagttcatctggtaatatatcgagaatgcatctacaaaaaacaaatgtagaaggacattctacatctctgaaagcaaaacaacatgtcccaccattcgatggaatcgtgcacaatgatcccaattttgacgagatgaacgatgtaatttgtgtacgtcgaatacgtccaccaccggatcttgcctg	gaaaaacgtcccagc		304	0
WBVar00093989	ok2897	EMS	III	5022501	5022979	gaaatcattaagcaa	acaatcgtgtcgagaccgggtacagtatcttcggcacaaacattgcaaattttcacgtctggataatataaatctttaaaatctccctttttcagaaatactcagccatgtgatctgagtactctcacctgtcttgtcggatgctgtggaagatcattcgaacgaatcgaggtgctagcattccacgtgtcatatgctcatcaagatgtaatgtctgctgaatcaaacaatttgacatgcttgttgtgtggaaagaaatggacgaccgttcgagtatgctattatcaattgcttcttctgaaaaataatactttcagagaaaaataatgcacctttcacttgcacatcgagaaatcggcgaagagcataacagtcagtgtatgcttcaagtggaatcgg…	ctcgattataattta		478	0
WBVar00093990	ok2898	EMS	IV	10000382	10000760	ataccatgcaatcca	gtgacctcatttcttaaattccacaacttttcattaactcgtcgagcaagtcgttcataggtgtcatctccaagcagctttgacaatacaccaaattcaagcaatagactccccgcgcctgatgtacatgtagagtttgtcgttcccggaagaattcccttttgcaagtttatacgggtgtaaggaattccggtggccgttccatcgaacgctggtaaaagtcgcccagctaaatcatgggcaagtgttaaaagttctccaccgtagtctgacatatagaaaggaccaaatcgattagttttatcggcagcaatcatatgagcagccagaagaccacccatcactcgaatagttgattcgaatacttgaactgttgta	ttcttttcaaacgat		378	0
WBVar00093991	ok2899	EMS	IV	7383423	7384150	cactacaatttccca	ctccccgacttccaagcatgcacaccaaatcgtctattggatattgtcaaagtggtcgattttgcattatcccatggaaaaatagcagttcattgtcatgcgggtcacggaagaactggaatggtgattgctgcatggatgatgtatgctttgggaatgtctccgagtcaagcagttgatacagtcagaagtagacgtgcaaaagctgttcaaagtaaggaacaggtgaaaacattgcatgagttcagagtaagttcgtaatcatatacaatcacaaaagttctatattgcagcttctaataaggaacaatggagggatgattattcctaaaaataaaatgacacatatttcggaatatgtggcatacaatcaaaagtttataagtaaaccagaatcta…	aggaaaatgttaatc	gtttatcactacaattttttt	727	21
WBVar00093992	ok2900	EMS	III	1127165	1127874	tgcgcttgttggctc	ctcttcccgggagaggtagccgacccaggcgagttctagcagggagcagaacacaaatgtcatgcaggacagcatccatacatcgatagcctaaaattgatttgagatttaaaaagagtacataatttggagcagtttatcagttgacaaaatttttatagctttgaatataaaaaagttacaagaggaagagatttttttttagaattttaactttaaactcaaatatctaaaaaactagcagaattaaaaaaaaattgtcaactaacaaattgtagcccttgaaattctaaacattttagtaatttaaagttttttgctagctgatttacccgcgaagttatgcgcgttcaaagtttcccacagactatggtgtgtcggcgcctgcgtctctcctcc…	tggaaaaaaaatcgg		709	0
WBVar00093993	ok2901	EMS	V	4801498	4802088	ttgctttttttcata	aatcagagatgttaaagaaaacgtcgcaattattaaaaactaggagcggggatagctcagtcggtagtattgataattagcaatctagaggtcacgagttcaagtcctggcttccctaggttcagtgtacccagatccgttcatatcgcttaagtaacgcatcgtcctttaaccctttagtaaggaatatgagataaaagttgaatgctgacacctttaaaatttagatctcccttagttcaaacctcaaaccttatcaaaatcatatcaagagatatcaagaatccagtcaccgttccaatttctcaagtgtccccgccgttcccttccggttcgagcaaacacacacactgattacctaatgattgctacaactcccggggagacgctgcttagtcc…	tatgggtgtggaaag		590	0
WBVar00093994	ok2902	EMS	III	1172315	1172724	tacgcaagtaccatc	cacagaggctcccgccacaagcacccagagctcggaagagtccccttcatcaagaacatcagagcttccgacactacctccagcaacaccccgcatcacctcaagaccttcccaactaactctagcccccaccgaagacatctccatggtctccactgaacaaggccctaccctcgccccgatcgatcttccgactcgggcagtgaccggaagggtgatccctctggactccggcaggttcacctttaccagcccgatctactcagcgttctctctggaaggagacttcaagtctggcatcgagctggagatcaagccgacgctcgccgtccagggatcctctgaacctccgagcttctccatcgaagacacaacactcccattcttcctcacccctga…	ataatgttcgaagcg		409	0
WBVar00093995	ok2903	EMS	II	908254	908751	actctatccggcgaa	ttgatactgaatctaatgtgctgatcaagtggctcacgagcaattgatatttgagatttgatgcccatttcgcgagccatcaattttagatatttgaattgatatcgggttttccgtttttccagcgcctcccgagccttagctagtccttcaatatcctcaattccatcatttccgtttagaccttcaattctgtcatattcgttctgtagtaattggagctcatagcttagttcaagatgcatgttggaggggtctcgattatctaatagaattgtatcgggattctgatccacgacaagatcgtagtctatcataccaaattcgtcaacgtcaaaggtttggtcaatctcttcgtcggtcttaacttgaaatgcgtagctagtgcgattaatttca…	aaattcaaggtttcc		497	0
WBVar00093996	ok2904	EMS	III	5854147	5854752	cccttcaggttctca	acatcttttttcaacatcacgtaggcagcaatttcgaaagcagcagctccagggagaacagcctctgaaaataggttactagaacagaagttaataaaatttaaactcactgtcaacgatggtgttgaaaacagcacgaagtccatcatgaatagcatccttgatttgagtgatggtatgcttgtttggtcccttgataagaagagtcacagattttggagcacggcattcctcgataaacgtgtatttctcttctccaagggaatgctcgtaaacgagtccagcccatccaagatcctctggagtcaaatcatcaactgagttgacggcttctcctccgacggccagctgaagacgttccatgttacgtctcttggcacgacgaagagcaagaattcc…	cttcagtcttctcgt		605	0
WBVar00093997	ok2905	EMS	V	6536468	6537209	tggatcagcccgaaa	ccggactgtgatgaatccgaaatacgcgtttgcacttccatcagtgaatgtcaatgcggtatttttacttccttcgagaacaaccgaagatgtgatatctcgtgagtcacttgctccgataatctgcacatctgtgttgatgagaattgtgtcgattggctcatgaacaccagtgtgcaagaaaataagtttctctctatactcatcctcctccaagaacgattgagccttctcaatttgatcgaaacaacgatagttgacagatcgaagattgacccgtggctctttcatcacatgaactccatgatgaagctgtcgatgggactctttccatggattaccatcccgccaacggctctgttcccggaactcgaattttgcatgagatgggtggaaaag…	tttttttcattattt	tcatttttttatctatcat	741	19
WBVar00093999	ok2908	EMS	I	13658567	13659132	gcgcacgctcaacct	gagcctccttgtactcgttctggaaggttggcggcagttctgggtacacgcagacgttgagaagaacagcataataggtgcaaagtccgagcacggagaggataacggcggagatcaccttccagtatccggttggagcctcgaattcggacagcgtttgacggaagctgtagcggtacactgaaaacttagcaacattttcaagtttgtcgaggaaaattgaatactaacagagcttcttctcctcagcagacaagttcttccagtcggcttgctccttggcgcgaattggggcaatcacactgtcctccttgcggaatcgaatagctggataccagtagtcgagacgatcttggtagatctgaaaaataaattaattaaatttaaaatttataaaat…	aataaataactggtt	caac	565	4
WBVar00094000	ok2909	EMS	I	8903053	8903558	atgttctaagtatat	tatctcacctggctaacttttgtatttcttggcagaaaatatgcaatattcggacaaatcttcaatgaaacatcaaaaatatcaattccatttgggcagcatccagttgcaaggtcaaactccttggctttcaaatatgacgggcctccccacggtgggctcagaaagaccgcatctacttttggagcaagttttttatcagcttgccacgtggcagcgacatcgaaaaagtcagcacagatgaagtcgatgtagttttcgactccgtatacgcgtgcattttctcgtgcacacttaagtcgaacaggatccatgtcgatagcaattactgaaaattagtgtgctttgagtttttatttcgtatgttagtcaaaaaattaaaaatataaattttgaaat…	cagtgaatgcatcga	at	505	2
WBVar00094001	ok2910	EMS	II	14587453	14588342	gccaaattaaacaga	ataatagttaaaactacctgtaacaagtgcaacctttccagaaaatcgcggcatatttgattccactagcacaataattttccccgcggttcttgtttatatgtagtctccacactaaagcgtgttttgtagttggtggcagataaaatcgtagttaacttgataagcataaaagcatacagaagaggaaacaagattgttaacggtcggattttgatcattcttcgggttattgaactcacaaatcggtagcttgtgctttttattgaacagtcctaatctgagaaacaagtacagaataaaataaacagctactttatcaactacaaatgtggttgtagtaattgataaaaatgaaattctattttcgtgaatgttttacaactagatgacagtttg…	gaataaccagtattt		889	0
WBVar00094002	ok2911	EMS	V	20541158	20541683	cctagaaatgcataa	aaaactatgaccacgttcatggcagttgacagaaccccggtgagacctctcatatcttgtgggtgtttcagagagttttctagtggaagtaccatagcttgaccttcgaatgagtagataagtgagccagcagctagggagactccttcgacaccagtgatgcttgggagctcccatgttgggtaccacgtgtgggaaagaagctcctgaaaatttgggtgaaatttgaaattttggaaattcgaaaaaattgttcagtctgggaaggtaatttttttgagaacattcaaattaagaaattcctggaaattttcaaaataaaaattctagaaggttttgaagacttctagatggttattcgagaaacttctggaaacttctgaaaatttctggaaagct…	cgttgccgaaaaatt		525	0
WBVar00094004	ok2913	EMS	IV	11373713	11374359	gcaatgacgtattct	actcatgcagcaacaacatggtgttccagagatactgtccaccgggaacagttttcaatatcaatcaacgtaagtgcacgtgatcgagtattatgttaatttcttcgtttttcagagtcctgcgatttccaatgcacgaccgatgatccaacgaccactgtatcgtactcaacttctacaatcacaacaccgcaagaagatgacagtgaatacagctcaacaacttccgctgatgtcatctcaacaacaacaacaccttcaattgatgctattgagacaactacgactggatttgatgccgtgacaacgacaacaacgacgcaaactccgttcgtttgtcaggagggacaagtcaactccttcgggatgtgttcgtcacgattcaatcgttgtcagaac…	cgtatcttgagaatc		646	0
WBVar00094005	ok2914	EMS	III	223611	224182	ttgctatcaaaaatt	tacaacctagaacatatagcccttgaaatttgccatattttgttagttgaaaacttttttctagcactactccccgcggagatatgccctttcaaagttcttgcggcaaaagagtgtgggttgaggggagacgcagtgtgcgcgcgccgcctgcgtcttccctccccctacgctctctcgccgcgcaaacttcaaagctgcataactccgcgggggagaggagctatgagaaaatttttaattgcaaaaatgtagagaatttaattttctatcaaaatttgaaagttttcagattgcaaacgttgggcctgccacgtacaattatgacgagacgctttccacgctgagatacgcaaatcgtgcgaagaatattcaaaacgtcgcgaaaatcaacgaaga…	aaagggaggtggaaa	gggaggtggaaatggagaaaa	571	21
WBVar00094006	ok2915	EMS	IV	11781153	11781589	caaaaagtttgtgtg	gatcctactgatctcatcttcttgaacactttccgtgagttcagaaatatactgtctacttaaatagtttgtttttaatttcagacgaatgtataataccatctcctaccccaaatcttcttcgttgtcaatctccaaatggctggagcccaatcactttgtcaatgttgcaaggtgtctggtacattgctgctgacctgaatgcggatccaaaaatgttcttgcaatcaacagtcattaatatgaaaaggattcaaaatagttccaatctagaactgatctattatgcccaaaaagaaagcgatgggcgttgcattggacctggaaatggaactgtaaaactgactgataagggagaacttcatgtccatattgaatacacatattcatttgttccag…	tttttcaacaagaat		436	0
WBVar00094008	ok2917	EMS	III	8399933	8400264	aatatactttgcaat	tgggctgacattattctcaacaatacagagacaagcatggagagtttgtgaaaaaccgtgtttgacaagagcagagtaagcttcaagcattccagcggcacctcccatatctcttttcatatctgaaaaaatccattttcataaataataattgaagtttttcatacttggcattccagtcttggtcttaatttgcaagcctccagtgtcgtatacaactccttttccgacaagtgcaatgtgctccgtcgatccaggaacctcatgggacaagacaacaaacgcaggtggtgttggaccagcttttccgacgtgatagattccgccaaat	ccagccttcaacagt		331	0
WBVar00094009	ok2918	EMS	IV	14993876	14994501	atcgacaatttaagg	aaaaaatttaccaatttttaaaaattgttaaaattataagttgaaaaataatattttggtgtcttagtttttctttttcaaaagtttcaaaaattaaattacacaaaatagaaacaaaacaaattttgaaataaaactcaggaacaataaaaacttttttttataaacttgaaaaaaacttactgtttcgaaaaaatgtaaaactgttcagttcaaaaatatgtcaatctggtgttgaataggcttccaaaaatttatagatttatttcttaaatgtgtacgtaaaaaggatatgtacctacaatgtttaaataaaaattaacaactttctctaaacattcaaacttttaaaaacttctcaaaaatgctactgtttcaatacagtttgaaaattgacac…	cctcattcgacggag		625	0
WBVar00094010	ok2919	EMS	III	2060892	2061330	cgtttgagctcccgg	ccatgaatttccggcgcaaaaactgacagtgtgaggaggcaggcaagaattggtaggctttgcattgtaaaagtgattttgaaaattttgaagtgtggtattttatattttagtaggggcggggtttaggatctggtaggctacaacagttgcaaaaaaaagtagattgacctgatcaagaaattggtatttggttttcaactggtggcatttttgctgggggatgggcggcaacgattttttttccggcaaaaatcggccggcaatttgctggaattgaaaatttccgacaaatcggcaaaccggcaaattggcgatttgccgaatttgaaggaaaaaaaggcaattgcagagcattattggcaaattgtttttcggcaaattaggctggaaatttta…	ttgccgaaattgaaa		438	0
WBVar00094011	ok2920	EMS	IV	2443587	2444176	taccgtaggggtgtg	tacagcactcctcagagtttgagtttgatgcgcagattcgggtatagtaacccccaggattctaggtactggggatggtgcagtcaccctctggctgtcagtttgatgtgcaggttctggtacagtaataattttggggaccgtcggggagggtacagcgctccttgtagtttgacgtgcaggttccttcaacggtacagtactcctctggtttgaaaattgacgcaaaggtacagtattccgtagacttgtagtttgatgtgcagggtcttctacagtaacccctgggattctggggacaggtgtgttttcagttagatgtgcaggttctttaggtttctggacaggtaccgtaaccctccgctcaatcggaatctcgtatccctctgaaggtaccgt…	cccacacgatcatct	atcat	589	5
WBVar00094012	ok2921	EMS	I	9139683	9140144	ggaggaaccagggtt	gctccggaacttgacgaggaatttgattggttctgacagggtgagtgtacggttgcttgcgatatccaaagtaaaaaccgaggaagatcagcggcatgtcgatacagaaccacatgatgagaagagcaaccattgttccaaacggaacagctcctgacgaatgttttccgattaggaaaaagttgagaaggaagcctgctccaaggatcagagatggaaatagagtagccgtttggactgcacatctaatcggattacgtcccttcattgttttgtagagacgacctgcatgatatccagagataagtcccatgaaacagaagaggaacacggcagcagacatcaaagatcctcgcgaagctggagaaagcataccaagcatcgcacagactgaaagtt…	ccgagaagttgaatt		461	0
WBVar00094013	ok2922	EMS	II	6680773	6681180	ttctagactccattc	taaattttaatcaaacattttccagactcccgtcaagtatttgacaaatcatactacatcggagttcttcgagcgaaacaaaacgctataaaagttgaaatatctcgtatgaaagagaaacgagataaaggaataaaagatcgaaatgagctacatgcatatgaatcaagagcatctgctcaagcacaagagattagtgatttgcaaggaaaattattggatttgaataaaataatggaaaaaattcatttgaatggcgatatgtcggatattgagttagaagcaagcaaaatgaaggaacaagctgatgaggttagattactgtagatgaaagatcactttaagttataatttatataattatagatgagatcattagctgaagaagtatttaatgaa…	aaaagaagaggaact		407	0
WBVar00094015	ok2924	EMS	I	13313252	13313835	tggctttgtcggctg	ctcaggtgtcagtttcaaatattacatatcaatcaacatagggaaaccttcattgtctaaagaaaacctaccgccaatccagtttgcgagagcataaagtgtgagctctgagtgacgtcagctgcatgaacaacattgtgatatggattgttatgttttgaatatccaacttccaacgcggataaataattctccagtgctgtcaacggaaccttgaatcgatccataaatccatatcggttgaataattcgaatccaacgtatttcaacgcgtgaccctcggagacttcatttaactggaatggactgaacgaccacgtgcacacttccttcataagttctgcgatttcaggtggaattggacattgaacaacttgctgttttctgaagagcttctcg…	aggtttgggcttttt	gttt	583	4
WBVar00094016	ok2926	EMS	X	765229	765876	atggaaactgatttg	tcagctcaatcactactgatccaacagccagtgacgtcacccttgaaaactgatgatagtgggatgggtgagagcccgagaatgatcaagcccgaagatagacccccgttgataaggtaacctcttacggattgggtttatcttcagttcattttaaaaaatgtagtgcacacttaaataattttctgaaattgaattatccggcaaatttttggcttcaacattgttggtttactccttctttgaccaacattttttcaaattctagaataagttgtcaaagtgaaatttacactgagattgagatgatgatacacacagtttaatcagcttttgacatagaaaattccagaccaatgactggtgctggaggtggtagacctatgacatcaatgggaa…	aagatttagttgatg		647	0
WBVar00094017	ok2928	EMS	X	16406072	16406893	tttgcacaaagagaa	acgatacaaaactagaggtgtaagagattgagagaaaatgggaatggatcggagcgggaaaaaatcagggtggagatgaaaaaaaaagaagcaaaaggtatctacactctccatctccccacttttcccagtcattattgtgcatgaagtgtgtgtgtgtgtgtgtgtgtgtggatgagcattttcgcggaaacatgtgctcgtgaatttcgcgccaccaggaaaaaaaaagagcaaaacgtgccgccgcggcggcggccccgcaaaacatcatcttgcccgtagcattttatgatcccatatttctgacttacccgcagctcgacggcctcctcctgctccttggtacgcttcgtcaagtaatccttttccagacgcttcatccttttagcattcagt…	ttcttcgggcatctg	tctt	821	4
WBVar00094018	ok2929	EMS	X	5450450	5450815	aaagtttaatgtcag	ttctgcgtagatttttgcaaattgaaccaccagattcatccttacagcaaggaagggctcgatttgggttcagttgaattgatttttgaattttctgacttgctgaaaatatttatgttcaataaaatataaaattgaaacttttttttgtaagcttacatctaaactccgggttttgaaacattctaggtcgaattatagacataagtctttcgctggcggttctccgcctggcatacatagaagaactagctggaaattttttagttatccacgaaaagttgaatatattatactcaccatcagcaactcccagtacaccaattagacaagaaacaattaatattttggacaaaaatctggag	atcatcatttgggaa		365	0
WBVar00094019	ok2930	EMS	V	20540502	20541051	aatactggaatataa	tcctgagccaagtagtagccaaccgagcacaaaaatgacaatgttcgtgatcattttttggtagtagttttttctgaaaaaaggaaattggtttgaattttttgaaaatttcaaatttctttatttgaaatgtcagattgccagattcaaacccacttttcaccccgctccttcagcaccggcaagaacactatacaatccaaaaatgacggtattattaaagaaattaacagtcctgaggtgatcccaacaaatggaatgatttctgtcaagtttggcacagcgagagcaaggcttactggaaaaattagaatttttcagcaataaaatgttgaagcttacatgaaacaagcataagactgagtcgaagagcatatggcagaatcttgtggatcaact…	acaattttccagcaa		549	0
WBVar00094020	ok2931	EMS	X	1118629	1119444	tcaaaataactatgc	tttaccttgtttctgatcccattgtaatacataaaggcattgaaagcaatcacaataatggcaagggcacagtagatgaaggaaatacaatgggcagatgaggactcctaaatttctgattattaagttgaaagttcaatcagggaatttgctccgaactttgaataccacaaatttataaccagatcaacatcatatgagtgaccttcaaagggaagggaaaaaatgacataaaattgattaattctcttgcggttttaattataggcgcgtcggccttttatgtacccaaattaacaaataagagcagatgggtagaaaaaggaaacatcaattttttatgtcttctcttggtattcggcagaaaatttgtaagaaaccaacatgcaaagtagcaaa…	gaagaaagaaaagaa	ggagcatattttggacaatgttattgagaatttttttttgtaaaatttttcgaaacagccgaaaaaaccaataactcggctgtcggctgacgccgacagccgaaacgaggccaatttctcg	815	121
WBVar00094023	ok2934	EMS	V	10802548	10802998	ccgcacaaacttagc	ataactagaggtcaatcttgtgaacagttcctctaattcatgatccgtcattccaacagagcacgcaatattcaaatatccaccatgttgttcggttgtatgagaaccaaaattgatgaattcgcatccttctatcgtggtttttgattggctggatgtgactaccctgaatttgatagaaatatattcataaaagtcaatttttatattacctggcaccggtgattccttttgcaaagagaatagatccgaacaatgtttgctttgctggaggaatcgtggacagggtcattgccgagctgatctcattttccggaacctcatatacacattcaccaatattttctgcgaaagatataagcttccggcgcattttcaagaacattctgaaattaaaaa…	tctaagaatgccgac	tc	450	2
WBVar00094024	ok2935	EMS	II	2324391	2325201	tgcagtcagaagcgg	caaagctaaggcaatttttaagcggaaagctctcgagatccgaagagctggctagtcaaattgagacgaatattgagaagatcggcagagctcaactaacaaatatcgatgatggggaggtatttcaagagaaaaaagattctatagtatcctactacactacattacgaatgaccttggatgctttggaaaacgaagcactcgagaagcttcagaacattgctgaagccaatttttccagaaatgagatccttgtcgcagaattgtctgaatcccttgaaaaacaaaaatcgaaaagtgccgagttaaaattgttcatggaaatgagcaacgccgacttgctagctgtgaattctgtaatggatgcgagcaacgagaccgagatctggaatgatgtga…	gtcaattaccattta		810	0
WBVar00094025	ok2936	EMS	X	11517228	11517983	ggactgtttcacatt	ggaggtgaaggtatgggtaacatgggattcatggtggtggtggtggtggtcatgatcatgatgggttatggagtgttgatcctctccgaaatcgaccgataacacattatggttctcatggacgatttgataaggctcgtaatgctgttcaataacatgttcatgaacaacttgcggaacttgttcctccaacttgtggtgatggtcctcatgagtgtccacatattccaccttctcaaaaccaaacgaatcctcgctatgagcatcaaaagcgccctgaacaaagctgtattaataaaaaacacaaactcttgacacttacgacaactgatggtggttggtagtaagctggagcagcaaagtccacaaattcaacttcgtgacttctgtgcaaaacat…	tttaatctttgtaaa		755	0
WBVar00094026	ok2937	EMS	V	16138832	16139491	ttaataaacgagtaa	ttgttacggtttctcaatagcaattgcactccacaaatgcaaaactaagagctaatccagattccacaaaaaagcaaactgcaccagcaacactgacccatgcagaatatcccagctgaaagaaatatgttttgaaaaaaaatagtttgaaaaaacacttactgttgcatcatcgtaccaataatcgttaaaagatggcaagttgactccaatcaaaatcacggcaacaactgttaaaatagtaaccatcagtgcgaacattgcaagaaggaagaatcttgagcgttgagtgtaagaatatccatgtcttctgacatcgcggctggaaattcatgacttttaccgcacaatgtagcattagacttacaataacattgcagtaaacaacgagactacaac…	aacggaacgattcca		659	0
WBVar00094027	ok2938	EMS	IV	5459685	5460093	ttttcaacttctgaa	tccaattctccaacaaccatgggaatatatgcattcggatgttacaattggaaaagttctcggagaaggagcatttggaaaagtgtgctcagggactttgaagcttaaagatggatcgaatgtggaagtcgcgatcaaaatgacaaaagtttcggcgtttctcagtaagatgaagatcaaggagatgatgaacgaggcgagattcatcagaaacttcaatcataaaaatgtggttcgcctgtacggagttgcacatcacgagcagccactctatattcttctggaactggtcaaaggtggatccttgcaagatcatatgaagaaggagaagggtgcggtgacgattgcggagaggatcagattctgttgtggagctggccgtggcattgagtatctcca…	ctgtattcatcggtt		408	0
WBVar00094028	ok2939	EMS	X	7330764	7331265	aaacttctcgtcctc	gatagatttttcacattgaccatagttgtttatttcagttaacccaccctgcattcattgatttcaaaatttaaagtagattcaagacaagagactgttagtgaaagagggtgaagaaggtgacgagaccgaataactaagatgcgcattattttttttgtttctctttgttctctttttctgttatctatctgaccactagattttgacgtcgtcggttggtttcatcacagtttttcacaggtatactttccctagatcatgttagtgtcaattcttgattactgtttgccttgacctacaccttgttttattctagatttgattcactcgattttcaacaagacagtgcagaatacttttgattgttgtttttaaattaccttactttagcaatta…	aatcttcaatcggtt	agag	501	4
WBVar00094029	ok2940	EMS	X	8640888	8641431	tcccagtcacgtttt	atttaaacgaagaagttaatgaagaaatatttttagtttcataaatatacctgtaccaattacataattagcccccttattttgagtaagactaaactgcaaattaaaattgtttactttcacaaatatcgtaaattttttttttttgagtttgagtagttgaacatagtaaattaagactctaaacctcgacagaaatacctttatactttttgaatagaaaaaacttacttccgcaaatatatgtaattgatgagaatagtgtgtaaaacgaagatcgaatatgtccaacaacccctaaaaagaaggcaaaacaacaaacaagtgcaccactgacatgtaatagagcaggtaagcctagccgtactgaaaagtgaacattttctatacgtaaaggga…	tttcagatgctgtaa	ttttt	543	5
WBVar00094030	ok2941	EMS	V	3037958	3038528	aaatcgcatcgacat	tttctcctcaatatccgttttctccatggctctacaaaagtcttcaaacgaaatttttccatcacgatcttggtcggcttcctcgagagttttgtcggcgattttgtcgagttgatcagaagttatgttagctcctaccatactgtttaggatcactttgaactcctcgcgtgtgatgtagttgttcttgttcaggtcatacattttgaaggcaactggaagaaattttgtttttcgattcatatttcgttgtttcgccgcggccgacacttttcgggttttgcgccgcactataaaaagacgtggctcgcggcgcctgcatggaacccccccccccccccccccctactgcccgctgatctcccacaactactccgaaaatcttacatcgaagcttgt…	ctgggacattcaaga	cata	570	4
WBVar00094031	ok2942	EMS	III	223376	223964	aaggaggcggcgaag	attaatctgagcttgagcacgttgggtaatgtgataagctcgctggtggatgggaagtcaacgcatattccgtatagaaactcaaagttgacgcggttgttgcaggattcgttgggcgggaattcgaagactgtaatggtgagtggttttaggtttttaggtttttgaacagtttcacagtacctagactcccttgactcacataactccttagagctgattgctatcaaaaatttacaacctagaacatatagcccttgaaatttgccatattttgttagttgaaaacttttttctagcactactccccgcggagatatgccctttcaaagttcttgcggcaaaagagtgtgggttgaggggagacgcagtgtgcgcgcgccgcctgcgtcttccctc…	caaatcgtgcgaaga		588	0
WBVar00094032	ok2943	EMS	V	19890458	19891075	tgagaaaagttgctc	cgtacctcccctcaaatcggcactcgctccaacataattaaaattatcaacattgataacatcgataatcggtgcaacgacggctttcggattctcggcaattctagccaacaggggttcaagccatttctgattacactcaatatgactatcgaggaatgtgagcaccggagcccgagccacttgggctcctttaacccggctccgaatcagaccctcccgttgattattacggagtactgtaattcgttgaatttgagccaactcttttccaatttcgacatcctgggaattatcgtcgactagcacaatttccagcagcaattcctccggtgactgattgaaaacactaaagaccgtccgtaaaagtgagctccgggcttcattatggtaagtaat…	attagatgtcgatag		617	0
WBVar00094033	ok2944	EMS	III	9624025	9624457	gatatacctgacggt	ggagaacccaaaaaactcaaacttgaaggtaagtttatatcttattgatatttttgaaaagtggagtaggatgaatggaaactgtgtttcaacaaaaatctggataatctgaaattctgaaattccacaaaataattccagcctagaatggcctgaagaagtctaaatcttactgaatcgtgcctaccctaaatcagttcaaacttgaaattaatataagctgttcaaattaaattttgtttcagaagatcaccacgacgctgaccatcaagcgcaaatagcacatctccaaacaatattagaaactgaacgagccgcccgtaaggctttggagagtcaagtaattcagctccgtgagctgctccaaatgacgacaacatcatcgcaagcatcgtcacc…	cacattgccatcttc		432	0
WBVar00094034	ok2945	EMS	II	13977227	13977735	ttcagctcttcgcac	tttgctgtgctccccttcctcactggcattattgcagaagctccagtcagcttctcccaaatactgctaatcgataaaaatggatgattcctgaaggcatccaccgaataaataatggccggacaaatcacgagtggcggtaaatttgccactgctataaaacataggttcagaactgtgtccagctgtgggaagaggttgaaaaataggaaaatagcggttaaaagtcccagacaaacgatgaaaaacccggcaatcagaactttcgagatcatttcgaaacatcggttgttctcttttgcctggaatcttgctgcgagggtgtagttggacacgcgggcaaatttttcatggatccgtgtgattttgaggttgtattgacgggcgaataggataagc…	agaattttctagaat		508	0
WBVar00094035	ok2946	EMS	X	11966391	11967098	tttttgttcaggatt	cgaccacaagacctgcaacgtgcttgttgctcttgagcaacaatctccagaaattgctgccggagttcacgtcaacaaggacggagaagatgtcggagcaggagatcaaggaatcatgttcggatatgcaaccgacgagaccgaagagaccatgccattgactctcattctttcccacaagatcaacgctgagcttcacaagctccgccgtaacggaactcttccatgggtccgcccagactccaagtctcaagtcaccattgagtacgagtcccgccacggagcaaccattccactccgcgttcacactgttgtggtctctacccaacactctccagatgttactcttgagaaactccgcgagaccatcctcgctgatgttatcaagaaggtcatccc…	tcggaacttccccac		707	0
WBVar00094036	ok2947	EMS	X	11966365	11967006	tgctttattattagc	ttgtttcaatgtttttgttcaggattcgaccacaagacctgcaacgtgcttgttgctcttgagcaacaatctccagaaattgctgccggagttcacgtcaacaaggacggagaagatgtcggagcaggagatcaaggaatcatgttcggatatgcaaccgacgagaccgaagagaccatgccattgactctcattctttcccacaagatcaacgctgagcttcacaagctccgccgtaacggaactcttccatgggtccgcccagactccaagtctcaagtcaccattgagtacgagtcccgccacggagcaaccattccactccgcgttcacactgttgtggtctctacccaacactctccagatgttactcttgagaaactccgcgagaccatcctc…	attggtcaaggctgg		641	0
WBVar00094037	ok2948	EMS	I	10626065	10626642	tcatcttcagaatac	tgacaactttttagtccgcaacatgaagtgtttgattattgatgaagctgatagaattttggatatcggattcgagatagaaatgcaacaagttctccgtcatcttccaaaacaacggcagtcaatgctcttctcggcaactcactctccaaaagttgatgagctcgtgaaattggctcttcactcgaatccagttcgcgtttctgtacacgaaaaggccgaagaggcaacagttgaaggattacagcagggttatattgttgctccatctgataagcgtctacttcttttgttcacattcttgaagaagaacaagacgaaaaaagtgatggtattcttctcatcgtgcaattcagtcaaattccatcatgagcttctcaactacattgacattccgtg…	acaactcgcggaaat		577	0
WBVar00094038	ok2949	EMS	III	1127199	1127691	ccgacccaggcgagt	tctagcagggagcagaacacaaatgtcatgcaggacagcatccatacatcgatagcctaaaattgatttgagatttaaaaagagtacataatttggagcagtttatcagttgacaaaatttttatagctttgaatataaaaaagttacaagaggaagagatttttttttagaattttaactttaaactcaaatatctaaaaaactagcagaattaaaaaaaaattgtcaactaacaaattgtagcccttgaaattctaaacattttagtaatttaaagttttttgctagctgatttacccgcgaagttatgcgcgttcaaagtttcccacagactatggtgtgtcggcgcctgcgtctctcctccgagagagcgcgtgcgcaaactttaaaagcgcata…	aactcccacgaattt	cccacgaatttctagata	492	18
WBVar00094040	ok2953	EMS	V	13383766	13384433	cgaagaaccacaatt	ctgtcgagtttgaagaaaacttcgttgagaagcttcactatgttcttaggctggcacactggaatgatttgttgaaaagcaggaagatcgcaaaacatgaccgttgcttcatactcgcatggctcaaggtgctcgccactcaataattgttttgcaatctttcttggaagcatgtctttgagtatggaatctgttttctgacgttctacttcaagttcatgagtcatcgtttcaagttgctcgttgttagcctccaattgcaagctagaaaattaaaataaggactatcaatatgctttcaaatttaaaggagaactcactttacttctacatctgaaagtctttgttgattgagaagtatcaaatctcgtgtggcatcgtgtagtggcatcgctgtga…	ttttcacttgaagta		667	0
WBVar00094041	ok2954	EMS	I	9329187	9329881	aagaaaaggattttg	ctggagctgttgaaaaagcaattcggccaaatactaagatgatttactttgaatcaattgccaatccaacgatggcagttccagatattttgggaacaattgaagtggcaaagaaatataaggttaaaaaatatacgattaagagagctagattaattattcaagtaatctattaattttactgtttttcagattcttacatgtcttgatgcaactttctcatctccatacaacattcaaccactgaaacttggagcagacatcagtcttcatagctggtaagactagttattccaaaatttaattcataggtggatcgagtctcaaaaataaaacggagattggcagttgaaaatttgtctaggccacattaattttaaagtaaaactttccattctt…	agttgttacagtatc		694	0
WBVar00094043	ok2956	EMS	V	1136467	1137028	ggaggatcctatgaa	tcgcagtttggatgtaaaccttactctatacctccatgcggaaaaactgttggcaatgtgacctacccagcgtgtacaaatactacatcacctactccgagttgtgagaaaaagtgtacttcacgaatcggatacccaattgatattgataaagatcggcattatggtatcatcgagataatatttttgttaaagcttttgagaaattgtgtattgcaggagtttctgtggatcaacttccaaatagtcaaatagaaattcaaagtgacgtcatgctaaatgggccgatccaggcaacttttgaggtttacgacgattttcttcaatatacgacgggaatttatgtgcatttgactggcaacaaacagggtcacttgtcagttagaattattggctggg…	aacttccagttattg		561	0
WBVar00094044	ok2957	EMS	III	8950724	8951258	ttatacggagcattc	tatctgatcaccgtgtctcttttcgttgtcaacgatgctccactctcttcacaagtcttccagaatcatgtgagcacaccaaccccccccccccccccgcgaaaactaaattattcaaattttctaaagagaccatattcgtcttctttctcactttttgaaacacttttgggaaaggggatgtattttgcagctgttctgtcgtcttctcttctccattcaattacgataccttcgactgaccaatttcacatggatgcttgcagaagctgtttacttatggagactattacatactgctcaacattctgaaggagagactctccgaagctacaaagttatatgttggggtacggttaatatataaaatttaaatgaaaagtgtgtcatttggaaaaa…	atagaattccaagca		534	0
WBVar00094045	ok2958	EMS	III	9804055	9804426	tgttggaagggtgtt	ccgatcctaaaacgaataatctctcatgagaattagatacaagtatacactacggggcacgtagaaaatgcacattttgaaatcgagatgcaatcgtgctccacgattaagcgaaaagttccgcccctaagcggcaaattaaaacattttccaggaattcttcgttttttttcagctgtttttcgtttaaatttatggtttcaccaccactacctaacgagacccaacgtttaggggcggagcatgactgtggagcgcggtacatttttctgcgtttcaataacacgtacattgaaagttttatcagcattacgacgcccactgacaccagtatcatgctttgttcgtgaagtactgggaccttctggtcg	aagacgagaattcgt	tcccttccaac	371	11
WBVar00094046	ok2959	EMS	I	574301	574774	tccttgtggggcgac	tggggctggttgggaagctccagcgtatgagggtcctcctccgattggtccttgggatctagcgtatgaggatgctccgacagcttgggaagctccagcgtatgatggtccagcttgcgatccagcgtgcgaagatgctcctcctccgattggtcctggaccagcttggtaggcacctccaccgacttgtcctccgaatccttgtggtccctgggagtacgaggctcctccgactggtccaggtcctccgaatggagcggcatatccggctcctccaccgattggtgccggtggtggtggtggtgggggtggaagggcaggcgcggcggcatagcttccgcctccgcctccggttgcgtaactgtaaatgaacacattgggaatagtatggaagaggtg…	aagtagaatggactt		473	0
WBVar00094047	ok2960	EMS	V	16140921	16141248	aaattgagttccgtg	atgataaagttgggcaagattcctgttttttttaaatgcagctaaaatctgcattttgttcgaaaaccattttccaaaccgaaaacttaaattttgagaccaaaaacataccgaataaaatggaacaattccaatgcttcctccataatccgttatccaagcttgtgagaaaacgccaaagaaattacagacaataccaatgcatacgacaatattgaggaaaagccgcttgacagccgacatttcaagtgaaagaaaactgtctgatttgatcttccggacttttttatataaaaaaatttattacatttcctaatctgcgagatg	gtgtgtaagcaagtg		327	0
WBVar00094048	ok2961	EMS	X	6405009	6405352	atgtaatattgaaat	gttatcgcagaaatcatgattaactactttttagctactcaccagttggaataacattccttatcgctgcccaaattgttggaatgaaagatccaggacaagagttgcatcgtttgatgggttatgtgatcacagtcattttgggcttgctgatccacgcgtttgttgttattccattgctttgtgtggtggtaagttgtattttttcaaatataagctttctaatgctaacaattaactagtaggttagttgatattaaaaatatatgtttccgtttttttgctaatattgaacattcacttttctaaaaaaaaattctggaaataaaacttcaagcactga	ttaatcttgactcga	ttaatc	343	6
WBVar00094049	ok2962	EMS	IV	16232107	16232677	ccacactttcgagcc	cgagccgtgtcatctcataattgtcgtgaatattcactgagactttatagttcattccaccattggccgactcgaagatcttcaaatttttcagaaatgatatattctttagattggtattcccaatttccaaatttcccataatcttttcaatgcttgtaagaaaagataaatcactggaattggtgataccagtgatgttaagtcctcctttcagagctttgcaatttgtaggctgttgtggttcagaggagttgtagcggcacgctgcaattcacaattccatattttttgttaagctttagctacactcactgcaatctttgaggttcccacgagttactagatctatgaaaaaagtaaaaacttctggcttccccaaccagcatgtatccaaag…	tgtcacatagaaaac		570	0
WBVar00094050	ok2963	EMS	X	9803995	9804516	atgtaaccttgcaag	agataccatccagaccttcggcggaagagaaagttcacattgagttcactccagtagccggcagcataaagctggaaaacaagaaattattgattttaaagttaatgtgatggcttgtctagaggactaaagtttcatattgtttttactttgatgaatatttgttttttttaaataatatttagttttgaaacaatttgtttatggttatagtgttccaacattgaaatcaaccggctttaaatgtcaatgaattagagactgaaaactcaggataatgctctactgttttagaggctaatcatatataattaattagaatattggttatttgtttcaaaaaaatcaaaattccacaacttctattaaaaattatcttcaaaaaatctcagttcttct…	tactaaagtttgtca		521	0
WBVar00094052	ok2965	EMS	IV	7581829	7582163	ggattctagaatgat	gaagctatggcatgaagaagatggttcacctatggctgctatcgagaatacatgcccattaaacgacttctgccggttcccaaattcaggaatgttcttcttcgcaaacgaagctccaaaaatgctccagtactttattccacaacttggccctgctccaaaatggtgttcttatttggaaaatcttacagaagagatggaggaaacagaaactacagtctacgataactatcgtttcgttaccaagaaacaacttgatgatcttgggctttcgggactaatcggaacaaatgttcttcgagcatacatgcatggatatttcattgatgctcgt	ctatacaacaaagct		334	0
WBVar00094053	ok2966	EMS	IV	5065711	5066135	catttattcaaatca	atcaaaggagttctatgggactctttatgcgacaaccaacttatttcaccatgtagttgagcggcattcctggctcccagtcatacgggtattcgggctttccgcagttggccaaggcttgcttcatcaactgaaaacgtgtttgttatcaaaaatattactataagttcaactaactctatagcaatctgcatagtttggatcggcaaagtagtcccagctatcaaccatcttcataatttccttcaactcgttggctgggcacgggaagacaaacatcttttctggagtattgcggatcgtttgcttggcttgtccaactgcgttcatgtcggtgatctctttccatggaacacgtccaacagtcagctcaacttgcatgtagagccaaacctccac…	gttctaaaggtctga	ttctc	424	5
WBVar00094054	ok2967	EMS	I	6468309	6468976	tgcaattgctgtatg	ttgctactgatgatgaacattcgtagggtttgtctttcagacgatgcaacagtttgggcgtgagttggagcagcttcctgaacgaggacgtagactcgcggagcaggcaatgagctcaatctctactgttaatcatagatcaaaaagatcatctgtttcacaaagatcttctaaatctaacagtggagttgaagaggattcatttgttcgtattgtcaacactttggttgacttggtaggtgcagtctcatgattatcaatatctaaaatactgctttctagtcaccaagacaaatttcttccaagccaattattgaaacatttgttctctcttccgtaatcttgactgtcttctcgttgtcctcattgctcggtggatacattcttgctccattcatc…	cagtgatgaacccga		667	0
WBVar00094055	ok2968	EMS	III	5274267	5274768	caccgccaattccgg	ctccggcatcctcagcctcatcatcctcgtcttcatccttccattttccaaagtcaaccttcaaccaatggacctttcccttgttttgaagaagtcttggccaccaggctggggtcttcttctgaactgtgatctcaacgacgcgggttgaagatccagtgtgctttacggatgcaggatcgatttcgtcgaagaattcgagagttgcttcgtacttgtcagttttgctgcttcctctgaaaatttacgaattacgactcattctatgtaccatcatgaacattctgtgaatatttaggaagcaagaaatatgcttcatatcgtatttaaacatttaaaatagaaatcgaaatattaatccgaaacgtactggaagtgaagcttgtttccctctccttt…	taattcgaaaagaga		501	0
WBVar00094056	ok2969	EMS	IV	14994285	14994656	gacacttaaaaaaac	cttcattggtacttcgtttccgtattttctactttttttcggaaatttaaatttgagataatatataaaaaattgcagatcttcgtccactattccgtgaagagctgaaaaagatggtaccaaatctgctgggaccccatattctgaaaccaaaaatagtgaatggaaaaacagtaacatgccggaaaatgatacaatatttcaaagaatacgcagcctcattcgacggagaaactcttccacaaccacaaagtattctcaatgcaaatgcaaaattaatatgtattgaagcagcacatgaagctaaagtgaattatagtcgaggaatggatagatcaacgtatggaacacgtatgatgtcagagaagaag	cttcttgaagcacat	atgaagcacatatt	371	14
WBVar00094057	ok2970	EMS	I	8052879	8053510	tcaacagcagaacac	tacacattatagcagtggatcagctaacactatgactcggagtgatggtgcaactactgtgccaatggataacattattacaccaacttatgctattttgaatccaatattggtacacgaacagacaccgaacgggacagttccacgaaagacttcagaagagttggatagtcctgatgatgttctcccaggtccatctcttgaggaggaagaaggtgattatgctataataggaggtgccgcacaaaagacagatgacgagcttttgactcgttctattcaatctgaaatgcctacttcgtcgtctactccgaagatgaaagtctcgcctcgccttaatggattcttctctccaactcagaaaacaacatcgtctcctgcatggtctcatccagatac…	cccagcgatcataac	aggaca	631	6
WBVar00094058	ok2971	EMS	III	4867885	4868817	cacgaggcggcaaat	gtcattcgaccatgagcattagaatttctctcgcattgcaaaaatcttaggcgttagatattcaatctatacgctcagttaattgtctgtttcaatatccctatgaaaaattgaaaatgcgttaaagttctacgaaaaattctcaatctgctgatatcaataaaatttaatttaaacggcccatcaaaagtagatcatgtctgatcggttatagtgcagctggcacatcacttgccaacggtatgatgcaaccgtcccggaaaatcatggtgcatcgaacacttccctagtcaatttatggaaccattatatgggcacacaagaactctcgtaggataaatgcagttgatatagtgaacttcagccacagttttagtgaatccaatgatttcttattga…	accagtgacctcacg		932	0
WBVar00094059	ok2972	EMS	IV	3440829	3441468	aggttttgactgagg	cttaggattagggtgacgcttttttaaaaatctttttctgaagaaaagtgcacaacatctctaccaaatttcttattatcttttaagtttgatcagctatttcttagatttgtttttaaagacccaaattcaaaaatcgcctttacgttgacactttaaccttgaggacctactcacaatctgatcttgaaatagcgccgcccccggcgaaaaaattccaaagataatcatcaaagctattttcccactactcgccgtaccatacctatctcgatttcgcatcttttactatataaggactgtccgcacagttttgagcctccttgcagcgtcttcaacgtctaaaaaatgcgctctctcgtcgtgctagccgctttggccgttactgtttgcttcgca…	tgaccttgtcggatc		639	0
WBVar00094060	ok2973	EMS	V	16104211	16104610	caaaatgcagctcgc	ttcttaagaaaaatttgaccaaggatgtcatcgagaagctcaaaacaaagagtacaaagctcggagccaatctttacgactgcatcagatcgggtgtttactgtttggacgcactggtcggggtatacgctccagatgctgaagcttatactttgtttgctccattgtttgataagattattgaggattatcatgggctcggcccggatcagaagcaaccaccagtcgatcttggagagggaaagaccaaggagttcccaccgttggatcccaagggaaaatacatcaaatcgactagaattcgctgtggacgttcgttgaatggatatcaatttaatccctgtctcactgaggataactatctcgagatggaagaaaaggtgaagaaggcattttcag	aattttccgacgagg		399	0
WBVar00094061	ok2974	EMS	V	11115739	11116197	aggtcactatgtcac	ctatatcaatgtcaatcttcacgaatcggccgtcgatccaacttcatctgctaaatggtgcaagtttgatgatgatgttgtttctagaacaacaacagatgatgccatcgtaagcaatttcggaggagagaagacaatgaattcttcggcttatatgttggtctacgtccgtgataacgcgattgatcaattccttgctccaatcccagacagccagataccacaatctgtttctcgtacttttgaaatggaaaggctgcacagaaaccgtgagaagaaaaaattggaggaagaacagctgtgtatggggatagttcttgtgacaccagatattgttgcctctaatcattctttcgatcttgttgatcaatccatagtccatgacagtattccacacga…	tcgagaagagcgcaa	a	458	1
WBVar00094062	ok2975	EMS	X	6936680	6937238	aaagcttgttgcaag	tttttcgtcgacacagcaaaaaccaaccaacgccttgcgatgacagctacaactgggaggagactgtttgcctgaacataatcatgcaacaggtaagggattttagttttgacaacttaatatatgtggttcagattgacttttatgttacctgtgccgtttgcacaaaaactggacctcaaaatttgcaaattattcgcaaaaactgtcagcgtgtattcccatccccgagtcgtcgtcgtatggatagtaaaggagagaatgaagagattacatatcctaaattatattttgcaattgacggttttgaagaggttggatttgaaacgttaattttatattttattttgtacaaatttcaggtttttaacgacgtaattgtgcgtgacggagagtgtg…	aagaatttgtacgaa	atcgacgtcaagaatttgtacgaatgcatttgtacgaatgcgcggtcca	558	49
WBVar00094063	ok2976	EMS	IV	4156238	4156901	ctagtagccaaaatt	cgatcgcatcatggaatggttcatgtaatttcatcaaatactccatccggtggatctcagccacttaccctctatgatctttcatctaaaacaaatggactaaccgattttcgaaatgatgatcaattctacgacgtgagatttcagagagcgttccccactactaatttatttcagtctgcaattggtggtgaaggcttatttttgcctatagccctttattcggcgaatcctttagtgtccggaaaaggttctatcgttcttcctccactactcgtaacttatccatacggaggtagctttgcagttactgtacagaaccatggtacaaattttgatatatttatcatcacttattaacattacaaattaaggtcccattgatacattccaatcatt…	ggcacaatccgaaca	tc	663	2
WBVar00094064	ok2977	EMS	V	1709804	1710407	ttggatggaaacttt	tcattgttgttcaatgcgttagcgcgacgctttctctagtttatcagttgagatttcaagttctcgaggacagaacaattccgctgccaattaggtcatatatgattttatgtaaaataaaatgttgtcatagtttgtgacatatatagttttcagaaaaaaaactggattactgtattgttactcgtagcgaaaatattatttcatccaaaaaatttcagctgcgccgaatttcaagacataaacaacgcatccaaatatacattgtcactgataccattgtttcaaaataataatcaacttgttctccgattattttacttggttaatggcttagtaacaagggttagtaggaatttcctaataactcaacaaaaacactttcaggatcttccatgt…	acggatgatcgtgtt		603	0
WBVar00094065	ok2978	EMS	IV	8911920	8912603	tcgcgagtcgggaga	tttaacctgtttggcaaataataacgaaggaagttcttctgcggtaagagccttttctcttttctaaaataaaatattggtgttcagtctgtcgaaattcgagttttgggacccggaaatccaccagaaaatataattttgacggcataccgtaaccaaataaatgtgacgtggcaagagtcgacacttccgaatggagatataatggtaacctctttgtcattcttttgcattatcttttaaattcaatttacagaagtatattgtatattactctgaaaatgaaaatgatgatttatccgattggaataaatttgaaacagcagaattggaaacttatgtggaaacatttggaccacatactaagcattttattcgtgttcaagctgtgtctgatcg…	gcgaatgaaacagaa		683	0
WBVar00094066	ok2979	EMS	V	9498616	9499030	actcttgaagaaaga	tcgaaggctcttatttgggggcagaactatttgaaacagcatgtatgataattattttatttcgaaaataattcctttcacatttcagcatcttccccgctggacacaagttactagagttctcgaatcagctgaatctactcaattcacccaatggttccgtgattgggttgatgagaaaaagaagaacacattcactccactccttttccaagttggtttgatgcaatgagcaattttcagattgaagtttcaggtttccgatgaaagcggtcttcttcatgttgaggaaattgcaaacttcactcaagaagatcttgatggagatgatgtcatgatcttggatgctttgaattccatctacgtttgggttggagcaaatgctaatgcaaatgagaa…	cactgcaaagttgta		414	0
WBVar00094067	ok2980	EMS	II	13610338	13610941	tgcctagataacttg	ccttctaacagacatacgtttgatctactgcctactgtcaaaaccatcttttttaggtggtaggcagcctgaaagcgtgcctacctaccttagaatcactcattatgatataataatctttattaacatacacataatatatcaaacaacagaatctggtctcgacgagttgtgctccttgatctccggtatctcattaaccttctcacggagcgctgcaagcttctgctcctctccgtgcttatcaaacactcccagcatctccatagttgtcaaaatatcagctatcaccagatcagcccaagttacaccatctccgactaggaatcctgacttgctcttctcaagaattccattaagaattttgaagaatgtatcccgggccggcgcgaagacctc…	gaggaatgggagctg		603	0
WBVar00094068	ok2981	EMS	X	8250254	8250560	ccacaagaacaaagt	agaatgaacaaatctcctcgagcccgtgtaaccgaattgtatttatccgtgtacttgcataatccgccaaaccactgagcacaatcatgattataccgagaaagacatgaacgtttgccaaagcctgaaaattataaatataatatttgaaaaaatagttttcagaattctaataaatttttaatttgttgaaaataatataaaagtagttatagaaatatatagtaatgtatcgtagcaaaatattttgtaataaattttatgacgcttttgtgaactttcaatacagttcgtgtcgtaaaaata	tgaatttcaagacat		306	0
WBVar00094069	ok2982	EMS	X	3562137	3562729	ccatacggagctctg	gcttgttttgacggttcttgtagactggaaggagaaccttctggatcttgcgtggcataacgtccttgagaagacgaagagcatctacagcctcagtgcggatggaaagtggttgacgtggatcttggataagctgaacaagctcatagacggaaaggtcgattcccgcgtttccaagggtcttaagagcaagaaccttctcgtatgtggagtcagcgttacggaagtgttgcatgaagacgcgaacgtacttttccttggtttgtctagatgctgggcggatcaatggaaggtcttgggtctttgaagcaaatccacgaacaacagatcctgcggcgagccaggcagattgacgaagtggttcgtacttctcagagagtggcgattgggcaagttgga…	attatgaaatgtgta		592	0
WBVar00094070	ok2983	EMS	X	16399312	16399848	tgaaacgcctttagt	caattatgctcaccttaggccgcaactcatcagtctcagttgcagatccttcttcagccaaatcgtcaagagttgggatacggacagtcatgtcggcgagtagtgcattcatctcgtcagatgccagcgaaagatggtctacgttcgagcaaattgagccatgcgaattctgaaattagaaacaaaacggttaagctttcgagtaaaattttaaaatgtttttcaacttaccgattcctcatcaagatcacagacactgctgcctctcaactgattttgtgtccatttttccgctttcttgagctccaactgtgaaatactgctctgaaggtcctgaatcgtctgcatggcttcagagtacttgagtcgatcgttgattcgaccctcgttgaactcgct…	ggttttgagtctcaa		536	0
WBVar00094071	ok2984	EMS	X	16245241	16245846	ggccgaaagcgacgt	gtcaatggagtggaggaggaaattctgtacatcatcggattcttccaggacgactcgtcaattggtctatcagtaagccattcgtgtccaattttcattaaagaaaaaaatttcagacgttcttcacaaaattctgcatattgtaccaggattcgaagagcaatttccgagtgctgaatttggagatgttttctcccgaaaagtggatcaaaaattgtaaacacccttctatctatatgcgtttccaaaaatcaataatattgcagcttgaatgcacggaaaaagatgagtcaggaaaaggacacaccctcacactgaacacttggaggaaaaaaactggctaatagacttaaatttttttcaaccttttttttgttgttatttttgagattttcgttg…	actgccattgctgca		605	0
WBVar00094072	ok2985	EMS	V	5657178	5658041	tattatcacactaaa	cggtaggaaactactttaattctataaataaacttcaaattctagattacatattctcggcacttgcggaaaatttccccacgatgtgggcttcttcggcgtacaagggagccaactatccatctgcttctacttcagaagttagacattatgagactaataatagaaattggatcagaactaaacaggtaatattattattattatgatgatgcagaaaacattaaatttgaaattgagctgcaagcgcgctccaacaccatgggtctcgttaggtattttgcgacaaagaattctgaaaactgagatcgtttgaatttatggttttgctgccaatacctaacgagacccaatgattagcgttggagcgcgattgcacctcgatttcagatagcgcac…	taggaaatacaacat		863	0
WBVar00094073	ok2986	EMS	II	154140	154574	agccctctgcaaatc	taatgcatgagcttttccatcagctcaattcaacaccaccttcaatatttgtacatcccgctggaaccggcggcacattgtcttctataggtagatatgctaagaaatatggtctcgacacggagattgtgttggcagacacacagtactcaatttactatgattatgtgttgaatggaacgtgagtattagatgattcagttgttcaggaatcctgccaaacttttcagtttttctaaaaacactggagcccatcactgggtggcacctggaatggctggaatcggatatggagcgatgggtcccgcgcagatagcagagaccacaaggtgagtctaaaatttgtttcaaaaaaaaacaaacatgagatctttcagcctggatcctgctgtgatcgat…	agctatgaaagtggc		434	0
WBVar00094074	ok2987	EMS	II	8745267	8746021	cattggttctgaatg	caacaacatcgttgaacattgactgtgacttgtcatctgatgatgatcttagcccaacaactcaacgcaagatttgtttctgcgccagccagaatccagcggaaactcaagaacaaggcctccgtccagcaaagtcgacattggccatctcgttcccgtgtcaccagcaccaaatcaccgaggactataccatttctgccgaaattattggaatcggcgaatcgggaaaggtgatggcgtgctaccagaaggttaccggtgaaaagtttgcacttaaagtgctgagagatagtcagaaggctcgacgtgaagttgagttgcactggctgaccaatgcgcatgaaaatgtcgtttcgattcttgacatttatgaaaacacttttgacaatgtcaaatgtc…	ttttgtcttctagat		754	0
WBVar00094075	ok2988	EMS	II	5244111	5244604	aaatgtaaaaaggta	tatccgagatgatgtattttgcttaagaattgcacggtcgtgttgagacccggtataatattttttccacgtaaatcgtagtatttatcatccaggttacccctagaaaatttacagatttttttatttaattacctgaagaaatgtcccatcgcacctctactcttgactgggatatgaatttgggatggatctggcgatgagtcatatgaagacttttcggcgttctcggcgttttcttcaatttccatatttttatcatttttagcttcatctttcttttctttttcagcttttgcatcttttctgctttttgatttcttcttcttcaaattaggttgcaatgaaccatcttcaattgtgtagatatcgccggcctaaagattttcaatatgtatg…	caaagaaggtgattt	caa	493	3
WBVar00094076	ok2990	EMS	X	6785426	6785896	gaatttaggaaatga	tgttgttcttttcactgtcaatccaccagttcttcaatttatgagatgtggaacacttccaaatattctaccaactatcgaaattgtgccaaatgcaaatgccggggaaattgaaagttggttcagtatgcaaaaagcattcatgcaaggtttgtgaacaaatttgtgaataattgaaacaataaatagttcaggtgcgccggcagttgcttcgcagtttcttatcaatccattcaaactatggggcaaaaatgtttctgatccttacccaaataatcttattattcaaacggcaaaaagtaaatttgcaaataactttaaaattataattatttttcagccgcatttgcattgaatgctagtttaagctttcatatgactcacggcggcacaaatttc…	agctggtgatgttaa		470	0
WBVar00094078	ok2992	EMS	IV	10110946	10111386	gcaggagtcttcttt	gcagtcgaagcacgacgtccacgagccttcaaggatgagcggcgacgagagcggcgacgagagcttctgcgagacccggaacgggagcgtgaataagagcgacttctggagcggcttctggagcggcttctggagcgagaacgcttcgacgagcgagagcgtcctgtgcgtccatacaccgatccacgagaagacgaacggcggctcacggatccacgggatgcgcttctcacaaccgatcgacgagacgaacggctggttgatgaacgacgacgacgtggtgatggagagatcacaacaaccaagctgaaaaggaaaaatatttgcgatgaaaagataatatatttctgcttaccttggcgatttggcagtgtgcgttgagaccgaacggactgagat…	cacgagatgcgcttc		440	0
WBVar00094080	ok2994	EMS	X	8765239	8765662	aatttccctgaattc	ttattcggtatttttcttggcattgctaaattcattttggttgaaccagaatagagcttctcgaagatggatcgactgactgacgtgtcttttttcttttgtcttctttcttccaccgaagaaaaaaatgtagttgtcctaatttccacatttatgttagtcgaagtgaacctctccggctttctcaaggggattcaaaatagaaaggcagagatgggtaatgtaaagaagtgtggaaataagacaaaagttgggaggcctcctcgtccgcgcctttgggttgtgccgagacagatacttgaggctcatggagcagatagagcgaagttttgagtagtgaacaaaaaagagaaatggcgcaaaaaactaaaagcaaaaaggttcaataaacattaaaag…	atgtaaaatgaaaaa		423	0
WBVar00094081	ok2995	EMS	II	14708995	14709763	ctcttggactggagt	cggcttcagcaaggatggaactatggttgacgccgatatgatcatcgtgaccacaagaaacggaaagattcagctgaacgacatgcaaagccgtggttacgatcagccagcaatggacgccgtgcagaatgtgaagagcagcaccgacgtcatcggaacctattccaacggtgtccttcgtgctcaatttgtgagaaaggtgaacactggtgatgatactgataagcaattcgatggagattcctgctggaagatgctttacccgattgccggcggaaaattggatcaatatggaaatgtgtcaattcacttgagcactccactatcgtctgacaagccagtttgcatcagaagctgtactggagggaagaaggctactactagctcagcatcctcagc…	aaccgatgtctctct	gtctctc	768	7
WBVar00094082	ok2996	EMS	X	6936360	6937059	taacatcgttagtat	tctgaaaaaataatgcaatatcagttaatttttttagggtggcattattttaaatttccacgagaaggggtttcaaccacagacaaaatacttctgaaattttaaaactaataatttggaccttttcccaattacgagaaaattaactttttcacagactatcaaattcagcagtttttttcagcccactccgacgatatgatttggtatgttcaccaggcgaaactctccaattccttttacattcaaggggttcgtcagttcaaaattgatattatatttttccaaataatgttttcagaatcaaagcttgttgcaagtttttcgtcgacacagcaaaaaccaaccaacgccttgcgatgacagctacaactgggaggagactgtttgcctgaacat…	tgtgcgtgacggaga	a	699	1
WBVar00094084	ok2998	EMS	V	3940461	3941043	caagactttgtagaa	gcttatttggcaaagatggagcaggagaggcttcgtgacagtgatacaccatatactatggaatgtttgaaatttgtgattggagatctctggttagctggtcaagataccacttcaacgactttggtcgcaggattcaatcatcttgttaaaaatccagaaattgttagaaaatgcagggaggaaattctgaggatcacagaaaacgggtcacgtccacttcagctaaaagacagagctgaatctcattacctcaacgctacaattgcggaaatccaacgccacgcttcaattttaaatgttaacttttggaggcttgttcatgagccgacaactgtacagggacatccagtggactcaggttcagtgatttgtgctcaacttggagctcttcatgta…	tattctcagatgatt		582	0
WBVar00094085	ok2999	EMS	IV	4423144	4423785	aagcaggtagataat	ttgtataggcaagctggaggcatgtagattttcggcttgaaagcactttagtaggcataggcatgcagataggcacgcaggcaggcattggtaagttatcgtataggcacgcaggtaggcatgtagatagacgcttaggtgccacccagttaggtattcctgtggctaactaatttatgattcagaagccacaatggcatgtgatgatggatggattcaaatgtttggttactgtttccgacacccttacaaaaacaaaatatttactcaagctgaagcgataaaggtctgctcaaacctggacggtcacactggagaaatcgcatttctccatcatcgttacatcgtcggagtttggaagaactatttccgcggaattgatcaaatatgggtgaatgg…	gagttctgattcgat	aagtcaggaagcaggtagat	641	20
WBVar00094086	ok3000	EMS	IV	16000502	16000958	cttcaacatatccgc	cgagcttaaattccaaagtgccgccgcagcttcttccttgacacttgcatcatgtgtagttcggagtacttcagcaatcagacgtactccatcagcctccatcactgccaacttgttcgcgtcgttttctttgccgaagctcaaatttttcaggcaagcacacgcattcttctggatccgtggagtgtctgaacggaggagggcgatgagtttcggtattccaccgtattctcgtgtctcttctttaatctgattatcagtgtaagtgagatgttgaagatagccagaagcatttagctgtttgtccttgtcagctgaggagaggtattcgatcacttctttcagagatgggtctcgccattgcactgaaatgtttttttattctcatattggaaactt…	aaacaaagttttgag	aaa	456	3
WBVar00094087	ok3001	EMS	II	7943103	7943504	atcgtgggagttttt	cgatttttccaattgctccaatagccacttgtggtgggaagacaactggagaggcgtaggttccaccgatctttaatttttttttactaatattaagtaattgaaaaaagaaaacttacatttccaatattgctcaatgagaaagttccatcaatcaaatcttctctcttaatttgctgtttctttccagcctccagaagacgattgagctcttgagcaatttcaaagatacttctttgctcacagtttttgatattcggtacaacaagccctcctggtgtgtccatggcgagacaaatattgtgagaagcctgaaattatttttcaaaatagacaaattcgaagattaattattttttaaaagtaaacgtgtgaatttcatcagtataccttatgtat…	cattttccattttct	t	401	1
WBVar00094088	ok3002	EMS	III	5228735	5229235	taacgcttccggacg	cattgtcgctgtcatcggagccgtcgtcgacgtccagttcgatgagaaccttccaccaatcctcaacggtctcgaggtagtcggacgttccccaagactcattcttgaggtctctcaacatctcggagacaatgtcgtcagatgtattgctatggacggaactgaaggacttgtccgtggacagccagttgctgacaccggagatccgattaagatcccagtcggaccagaaactcttggccgtatcatgaacgtcattggagagccaattgacgagagaggtccaattgcatccaagaacttcgctgctatccacgctgaagctccagaattcgtcgaaatgtccgtcgagcaggagattcttgttaccggaatcaaggtcgtcgatcttcttgcccc…	gttactctgtgttcg		500	0
WBVar00094089	ok3003	EMS	V	5976736	5977299	agaaggcatgggttt	agtactggtatcactttcattgtgtgttttacttcctgcattttcatggatacttcaccttccagttgttatttttgttagtcgtgaaagaattcatactaatgagcacgaccactctgcactttacacaagtttgtgcatagcttcaggtaaatcataattaaatatttctaaaatctcatgttttttacagtaatccaattttttatacttcctcgtcaccgtcgtatcttttttgtggtagctgttagttggatcgttgccaattttttgttgattgtggcaatcaattgggacgctctcaatgtcaatactctttttatgtgctcggtgaggacttttgtaattagatgaaattttgatatttcttttcttattcagtgtctctcgctgtttcta…	tttggcagatcaagt		563	0
WBVar00094091	ok3005	EMS	IV	5066109	5066455	agagccaaacctcca	cgtcatcttttctgaagttttatcgtgttctaaaggtctgaaaattatcaaattaccttccaagctcctgattcttatggcaagcgattggcgcatagcgaacagttccacggaatccggcggcagctcttggtttgcggatcactccctgaaaatgaaaaattagtataatcttaaaatgtttggaatctctttacattgttgtccgtgaacttgcgagccattccgaagtcgaggatataaactttacgaagttcatttaactcggcacggccaatcgtatagtttccgggcttcacgtcacggtgcaggtatccaatgttgtggagatcctcaagagcttcca	aggattggattccga		346	0
WBVar00094092	ok3006	EMS	V	20227190	20227834	ccaatggtacgacga	gtttaaggatcgattagaagaaaacgcgctgtctgtttacttgtactatgatgatgaatttagtgaagctagaaagaatatttcagcaagcgaacttcaaaaatatgatgtcgtacttactacgtacagaaatgttccggtaaaggaaaaagatgaaaccggtgaaaaagtgagcaagcaagttttgcaaaatatcaaatggacgaggatcgtactagacgaggcgcacaacattcgggactcaaataccaaaaaatccacggctattgcgacacttgcctcaaaaaatcgttggtgcgttaccgccgcaccattccaaaactcagaatgggatatttgcaatcttattttgtttttgggtaacaagccgtttggagaaaatgtgaaaggtcctgaaaa…	tagcattcattttca	aatttaccaatgg	644	13
WBVar00094093	ok3007	EMS	I	12918074	12918967	aatttttgttcactt	gttgttgacacgattgccataaatttcaatttttaattaaaatgctttgaaattttattaatttccttgtttttttatttatttctatcgagagaactcattttcaacgatttccgagaaagaacaaatttctctgaagagacgcagacacttaccttaaaggcgcatgcaatttcgcggcagcgatatctcgccacgaacagtgtcgcgccttgttcgattttactctcgcctcgtaaacaacccatttttgcttgtttttcaccgatttttggtcatttttcagagtttcttatcgaaaaaatcatgtcagacgcccacttttcaatgacaaatagttgttcttcgaaaattcagtgttattttggcctaaaatcggctaaaactctggtcatcaga…	tttctttcagatgtc		893	0
WBVar00094094	ok3008	EMS	IV	3440920	3441663	tatcttttaagtttg	atcagctatttcttagatttgtttttaaagacccaaattcaaaaatcgcctttacgttgacactttaaccttgaggacctactcacaatctgatcttgaaatagcgccgcccccggcgaaaaaattccaaagataatcatcaaagctattttcccactactcgccgtaccatacctatctcgatttcgcatcttttactatataaggactgtccgcacagttttgagcctccttgcagcgtcttcaacgtctaaaaaatgcgctctctcgtcgtgctagccgctttggccgttactgtttgcttcgcacaggacaattgttatattaatgagggaggtaagtaattatgagggtgtaagcctaggctcaggttcaggcttaggcttaggcttaggttta…	gtttcagcgactttt		743	0
WBVar00094095	ok3009	EMS	X	6684811	6685353	cactttttatatgat	tttctgcagccgtgaaatttgaatgtttagcgtggcaagatccgatttgcatatgaactcgtgattcgtttggtacacttgataaagcctgataggatagatcaattacttgagaacattgacttaaatgatccaacactacgaacaaattggtccaagattgagagtgggatgggtcaattctgaaaattgtcttgagtaaattattgtaatttagaaaaattaccttgtcgcatttttccatgcggacattgccatttcgtcacgattagttctttgatacaaaactcccaagttgaatagacaatgtgcagaatttggacgtattaatagtgaatttttcaatgatttttccgcttcataatatttttttaagttcatttgagaaataccaagatt…	cattgtttaggtaat		542	0
WBVar00094097	ok3011	EMS	IV	3634458	3635341	cctactccttcaata	tttgcacagtgttcattttccggggcggcagggagttgcgtctatttgcgagttactcgaggtcgccgccgccgccacgccaattcgtttttgaagcaaatatagaaaatgtgtgtctctgttggaaagttgttaagcaaactgcgttcttctgattaattcggaattccggtgatctctgggatgtaaaggaacgcttgagagccgttgaaaatcgttgaaaaggttcaagaaaagtctaggattgctgaaagaccacgataatcctagagggccgttgtaagccggcgagagccgctacaagctttagaaaatcaagagaagcttaggggcctgtaggtgcctgagagtactgatagaagcctcggaaggctaatacaagcttagaggtcgtttgaa…	gtgtgctgtgatagc		883	0
WBVar00094098	ok3012	EMS	V	581764	582351	aaaggaacctggcga	ttccactagactttttgagaaaacacgtttgaaaaatcggatcttcagagcgataccggcaacccccacgcttttccgaaaaagcactcaatcgtacgatctggcaactggacgtgaatagccaacaatttcattgttagtgcagtgcaaaatgatcagaagtgaggtgaagcagcagaccgtcggaatcgaaattgctagggaaaatgattcgagctctcgcccggtaagtcaattaccttcaaatttattgaaaactttgaaaaatgtagattattcgagtattgttctcggtacaactattatccatgatagcagttacaacacaccacaccgcaatgccatttttagtaaaaatcgctaacaaggttggtttttaaaatgattggaacgggttta…	aaacatttggcaaaa		587	0
WBVar00094099	ok3013	EMS	III	223337	223896	gagcgccagagcaaa	actggagcacaaggagagcggttgaaggaggcggcgaagattaatctgagcttgagcacgttgggtaatgtgataagctcgctggtggatgggaagtcaacgcatattccgtatagaaactcaaagttgacgcggttgttgcaggattcgttgggcgggaattcgaagactgtaatggtgagtggttttaggtttttaggtttttgaacagtttcacagtacctagactcccttgactcacataactccttagagctgattgctatcaaaaatttacaacctagaacatatagcccttgaaatttgccatattttgttagttgaaaacttttttctagcactactccccgcggagatatgccctttcaaagttcttgcggcaaaagagtgtgggttgag…	ttttcagattgcaaa	tttt	559	4
WBVar00094100	ok3014	EMS	V	15186562	15187159	tcgagtacgacccat	gtaactgaacaactatattcttttcgagcaatttattgatgatcaagatgaaaaagtgaagcaataaacagggttggatggggtgattgaaaagaagaaaagttctcacggagaacaaatttagagctgtccgcagtcggcgatgaggcactcggactttggagttccggagctgcttccgttgccctcgaccttgctgacgatgtccaatccttcgacgacacgtccgaaaacgacgtgctttccgtcgagccaggcagtcttgacggtgcagaggaagaattgagatccgttggtgtttggtccagcgttagcctgaagaaaaacaatgaaacttatcagccagtggataacagttaagaaactagataatgcttcttttctatcagtttatgctgt…	ctttccggactttcc	t	597	1
WBVar00094101	ok3015	EMS	III	5274415	5274731	ctcaacgacgcgggt	tgaagatccagtgtgctttacggatgcaggatcgatttcgtcgaagaattcgagagttgcttcgtacttgtcagttttgctgcttcctctgaaaatttacgaattacgactcattctatgtaccatcatgaacattctgtgaatatttaggaagcaagaaatatgcttcatatcgtatttaaacatttaaaatagaaatcgaaatattaatccgaaacgtactggaagtgaagcttgtttccctctcctttcagttcctcgattttcgcctcatcaacctcgatggtcagatagacaagtgattcacgctgggccc	agagaactgttggtt		316	0
WBVar00094102	ok3016	EMS	X	9803995	9804516	atgtaaccttgcaag	agataccatccagaccttcggcggaagagaaagttcacattgagttcactccagtagccggcagcataaagctggaaaacaagaaattattgattttaaagttaatgtgatggcttgtctagaggactaaagtttcatattgtttttactttgatgaatatttgttttttttaaataatatttagttttgaaacaatttgtttatggttatagtgttccaacattgaaatcaaccggctttaaatgtcaatgaattagagactgaaaactcaggataatgctctactgttttagaggctaatcatatataattaattagaatattggttatttgtttcaaaaaaatcaaaattccacaacttctattaaaaattatcttcaaaaaatctcagttcttct…	tactaaagtttgtca		521	0
WBVar00094103	ok3017	EMS	V	13562468	13563049	ctgttgctgcttgct	gttgtgctgcgatgtcttctcctagttgagcatccaatggattggctgtagcttcgacaggtggtggtggattctcaacttgttccaattcttcttctaccaattctgttgcacctcctcctggtacttttctgcttcggagcatgatatatttaacttgttgtgtacatggttcctttggtgagtggaaaacctgatcgaccggtggctcgcctgctgatgtctcggatgcttcgtcaacttgtgcagctgtggcaccggctgcagcggctccacccgcatatcctccaccaccactacttccaccactggaatatcctcctccactgctacctccacttgagtatcccccacttggagcatgtgagaatgatggagctggtggtggtggtccaccgt…	ccacctccacaacct		581	0
WBVar00094104	ok3018	EMS	I	5246282	5246946	tcatcgtgtgcttag	ctgaaactcattctggaaatgttattcgatatgcgaattatcttctgaaaatgttaaataatggaaatggattagatgaagatacagtcaagatggcttcaaaagctctcgcttttctgattgcggtaagtaatttaattttttttaaaccaattttaaacatttgcagacttgtaaatcatacgcggccgagctggttgatcgttgtcttgatcattgccacgaatggcttggtcaaaatgttccacatagtcagcaacccaaaaatcaacaggaaattgatcaaattcgtcgactcgccgcttcacacctctctcgtgagctcgcactggccacaccgacagcattctttcttcgtgtaaacttatttttcaagtatatcttcaacgctgtcagaga…	attcgaactcatcag		664	0
WBVar00094105	ok3019	EMS	V	4837921	4838587	aggatgcaggtgttg	attgaaatttcgtgtagagcatcccggatgtcttttttgtcggattcttctggaaacttgtcaggattttgacggtttttcttcaaatttgacaaagagttatacctaatgaatcatccaaagtatactgaataggcttccaaatatcccatttctgaaccgcactttcttggaagaaaactccggatcttggaactcgtccaccaccacctcctcctgctccaacatctgctccacgcccggcctcgccgagctcattgagcaggaagttagcctgatgctcggtgagcaacacatctctgtcgaagactccattgtcagctggaacgatctgaagcaaacttgaattttcttcaaactgccagaaggtatacttacaatatgcgacaaatttgctct…	tttgtcaatagctcc		666	0
WBVar00094106	ok3020	EMS	III	316469	317210	ctcggctttttcacc	aaaaaagttgaattttggaaccttcaaaactttttcagcggtctcgttatgaaaatcaggtagtttcagcatttaagcagcatatgtattatgtttcagaaaaagtttaggttttgtattcccgtaatccatcattttacattgaccactttcaccgctgcttgcccactgaatacataattttttttatttggaaattgttttagcatctgcaaaaagtatttatttatcagttttaataagaaaaaacgggaaaaagctgtgaaaaacgaaagaaaacaggcggaaaacaaggcaaaataaatggccgctgaaacttgtcggcccctcggccatggcctagaaaccacttttcctcgtccctcgtgaggaaaaagttgcagtgagaaaattagtttc…	tgtagagctaaactt		741	0
WBVar00094107	ok3021	EMS	IV	4746476	4746991	agatggtgcaataga	tccagaatagcagttgcctagtgttggaacagcgaatggaacgggaatagaacctgaaatatttttgaaaatgtagaacaaatataagatctacaatttgaaataacctttaaccctataagtttgctccccagctttatatcctacaacagtctgatttgtctctatctcactggcaaccacaagcggaatccaataaactgaaaatgtctgctcgaaccaattattatctacatttccaggaagactatcatattgggcatcaatctcaacggaattcgtttttatcccattcattcggaatataatatttgcagatttcaaaactccataacacattgaattattccaaactggagctataaattgggcggtgctgagccttggaatcgcaatcgt…	ctgtcatattccttt		515	0
WBVar00094108	ok3022	EMS	V	3940576	3941056	gtcaagataccactt	caacgactttggtcgcaggattcaatcatcttgttaaaaatccagaaattgttagaaaatgcagggaggaaattctgaggatcacagaaaacgggtcacgtccacttcagctaaaagacagagctgaatctcattacctcaacgctacaattgcggaaatccaacgccacgcttcaattttaaatgttaacttttggaggcttgttcatgagccgacaactgtacagggacatccagtggactcaggttcagtgatttgtgctcaacttggagctcttcatgtaaacgatgatttattcaaaaatcccgacaagttctacccggaaagatttattgaaaacgagcaacttttaagtcaaataataccttttggaattggaaaacgatcgtgtgttggag…	ttggaaatcttatcc	t	480	1
WBVar00094109	ok3023	EMS	III	8430465	8430973	tttcgctgaaacaac	ttctcgggattctgtaaaaacattcgctgaaattaaaggagtgaaaccaaccgtatatgctggcttatttccagtcgaaacatcagattatgaaagtctaaaacaggctgtggaacgattatgccttaatgatccttcggttactgtaattcccgattcaagcaaagcacttggacttggatggagaatcgggtttcttggtgttttacacatggaagttttcggagctcgtctatcacaagaatacgatgcaagtgtgatcctttgccaaccaagtgtagaatatcgagcgaagattaaggataatgagacgattcgaaaaaagcggtatgatggaatggaggagattcgaattcttgatccaagcaagttccccgatgaaagtgatgtagatagctt…	gattcgactcgtctc		508	0
WBVar00094110	ok3024	EMS	I	1874712	1875234	cactggaactattca	agttttgtcgaatgccggagtgaatatcacgtcgagaagtttcacagaagacaagctcacacaaatggcattttccccgttgcgaaccaaagttcgagaggttgaatggacgcttgcgatgttgagtagtgctaacaagatctacatgatatctgcttacgatcaacttcaccccgcaatttatcgctcgaaatttcaagtaatacgtatggaatggaacacggacggtacgattctcgccttaataaacgccaacaatgagctcgtcatgattgacaccacctgccgagtcatacatcgtgagcggatcccgatcgcggataaggagaagacactaatcccgaatcccccaccaactcagaagcttacagccttcacttgggctcataacggaaatgt…	taagctgccgattcc		522	0
WBVar00094111	ok3025	EMS	X	5450440	5451077	ttctgagtgaaaagt	ttaatgtcagttctgcgtagatttttgcaaattgaaccaccagattcatccttacagcaaggaagggctcgatttgggttcagttgaattgatttttgaattttctgacttgctgaaaatatttatgttcaataaaatataaaattgaaacttttttttgtaagcttacatctaaactccgggttttgaaacattctaggtcgaattatagacataagtctttcgctggcggttctccgcctggcatacatagaagaactagctggaaattttttagttatccacgaaaagttgaatatattatactcaccatcagcaactcccagtacaccaattagacaagaaacaattaatattttggacaaaaatctggagatcatcatttgggaaaaaggagtg…	aaaaaaatagaatgt	atat	637	4
WBVar00094112	ok3026	EMS	IV	505413	506035	acaatgtggtgggcc	gtggcgtcctccgtgaccatgacgacctcctggagatccggagcgggatccatgccttccgtggcctccatgacgacctccacgatgatgccctgagcctccgtgaccatgacgaccacctggagatccggagcgtgatccatgtcctccgtggcctccatgaccatgacgacctcgtggagatccggagcacgatccatgccttccgtggcctccatgacgacctccacgatgatgccctgagcctccgtgaccatgacgaccacctggagatccggagcgtgatccatgtcctccgtggcctccatgaccatgacgacctcctggagatccagaacgggatccatggcgtccaccgtgtccacgacgtcctcccggtgaccccgatcttccacgatg…	tcattttcgtcatcg	tcg	622	3
WBVar00094113	ok3027	EMS	III	11427555	11428113	agcaccactcccagc	atacgctccagctccacttccagcatatgctccagctccactcccagctccagtcttcgctgctccagctccagctccagtcttcgccgctccattcgccgctccaccagcaccagtgatcgctgctcaaccagctctcggatgtgctgccccatgcctcggagccgctcaatgcgtcgccggagcctgcgcctgcgccaacccagccgtcgtctactcgccagtcatcggatgccagccagctatcccagttgcgccagctccagttgtcgccggacgtctcatcccacaagccctcccaggatccccatgtgagccaggagtcgagtgcaccggaggatcggtctgctccgtcggtgtctgcctctgcccaccagagctcatccaggaaggaaccgt…	agtctgccagtgcgc	ctccc	558	5
WBVar00094114	ok3028	EMS	X	4807720	4808291	cggcgagtgcgactg	ttcactcggacttggagcactgacactcacagagcttgacgtctgctctgaccagagttgcacctgatcctgcttcacaatcgctgccactgctggaatgttgtgaagagcctgaaatgcaaaggttaattagcgaaagtgtgaaggtttcattgataccggcaatggaatatttggaatgttgagcattggtcttgggatgttttctccgaatccattgaactggttcatttggtttagacacatcaacaaaatatctgggttagccatagggaagcttggtggctgaaaataaaaccatggaatcatggaaatgctttttattcaaaaagaaacgaaagaaagattcttacaattttgtcgaattcagaacttgtggagttatcggaggtgtcggtg…	atatcacatgatgag		571	0
WBVar00094115	ok3029	EMS	I	14872533	14873274	cagtgagtataaaac	atgatcacaaaaatcaagaactctcagagaaacgtccttgaccgttcttgctcccaagttcaccaatactgctctgaaaaaagccaacgactaacaggattccctggtgttcgtggatcaccgggagatcaagggccggttgggccaccaggacgccgtggaccaatgggcattgttgggccaatcggtttggttggcgagcatggaattcttggcgaacccggaagagacggaaaatgcaattgcccgtttcctgatctgtatgtgcagagagtcccgattccaggtccacctgtgattaaggtaggcattaattttatctacttcctagagggcacctacttaatttcagatagaagaaaaaatggttcctgtgccagtagtggttgtaaaagaaat…	tttgttcgcggaatt	tatttgtt	741	8
WBVar00094116	ok3030	EMS	I	12516718	12517323	tccagaaagcaggtg	agtgcacaacttttaatctaaagattatagttaatggcttcttaatcttccgcttatagccctaatccccactttctccccgaaaaatctcaaaaatcattagcttttgcatattttcattgcaaaattcgaattcctgcgctatttttacccctataagcgtttttctccagcttcaactcgttgttttgaatttctgtgcatttttgcgtgagcctcgcggtgtttgcgtacttttggcgctaccgtaacccgacattttgaaaatcaacaccaggagcttagcgaatatttatttagaggtagaattggctgaaaaatccgaatttctcagttaaaatttgcgaaaatcaataattttccaaattttcaaaaaaaaaaaaaaatttttttacaggc…	ttcaaaattttaggt		605	0
WBVar00094117	ok3031	EMS	I	14680133	14680870	acaccaaatgttgag	caaaagcttaaatagcctaaatctaacagtttgtaggcttaacaactaataatagcttatctagtggcttataagactactttctgctggagatcaaacaattcagcaaaggtgcaaagtcatgccgaatttctaatgtttttaaaatgtttctacactgactggcaatattcagattatctactagagcaggccaaacttacctataatctcgaaatcctcgtgcattccaaatccaagacaataaaacggcttcgagttgatgaaaatctgcgagtctgaccatgtaacagtacggaatccaaattgttccctatagatatctgccaattctccatcaagaatcaatgatacttcaagagaataaagatccggttttcccattccacgtggccacca…	tacctcaaattaagt		737	0
WBVar00094118	ok3032	EMS	III	10857620	10858140	ccaggcgggaattca	aatttttcagtgaaattatcgatttttcaagcaattttcagtagaaactgcaaatttctaaaaattttcctctcaaattctgagtataacgctccgcccactttcccgtgaattcggatctgcggaataagatttccctttgaaccgtggtgtcaaccggcggtaatatgaaatttttggtgaaattttggtgaaaaatctcaaataatccaaagactaaattttattatatcccgctcgtattcccgtagatttggttctacgaaattgatcattccgtggtgtctcccggcgggaactcaaatttttggggtgaaattttttgaattttctcaatttttcgccaaaaatcatgtttttttccagacgacgaacgtgctcaggcaatcgtgatgaact…	tttttgtaaataaat	tt	520	2
WBVar00094119	ok3033	EMS	X	11966715	11967195	tgttgtggtctctac	ccaacactctccagatgttactcttgagaaactccgcgagaccatcctcgctgatgttatcaagaaggtcatcccagcttctcttttggacgagtctactgtcttccacatcaacccatgcggaaccttcatcgttggaggaccaatgggagacgcaggagtcaccggacgtaagatcatcgtcgacacctacggaggatggggagctcacggaggaggtgctttctctggaaaggacccaaccaaggtcgatcgctctgctgcctacgctgcccgttgggtagccacctcattggtcaaggctggacttgctaagcgcgtcctcgtccaactttcctacgctattggaatcgccaagccaatctcagttttggtctatgctttcggaacttccccact…	tagataggagaaatt		480	0
WBVar00094120	ok3034	EMS	IV	16924570	16925242	ctctggtttccaact	atatcaaacttccagcacaactaccacgacccatcagttgatccgtgtgacaacttccaccaattcgcttgcgggagagagcatgagcacgaaacggaagatatttacacgaaaaaaacaaaaaccatcaataatataatgaaaagtgagctttagcttttattcttttctgtaatttagttcctgtttcaggatttctaaaaaagaacgagacgtcaagatcgaagtcggagaatgctatgagaaccttgtataaagcgtgtaaaaccttggagaaagtaagttttttttcaaaattttaaaagcaaaatttaattttcagaattccacagccagtcgtaacaaagctcttcaggacattttccaagatattcagagcattggggcttggccagtggt…	tctagacgatttggc		672	0
WBVar00094122	ok3036	EMS	II	8478286	8478825	tttaagcataaaacc	ttgccctcgcggtacttttgctccactaatgtaatcttcactcatttcatagttttcaaaaaacatttgccgctttacatcatccgacacaatttttccatttctcaaaagttcaaaaacttcggccattgcacgagcagttccaattccaagaacagcagcctgttccaaacgatgaagatctgggttgttcagagtcatagcctggaaaaaactaatatatttcatattgtatctaccaccggatgcaattatataaaaccacacttgttagttttcaaagttgccttcaaaataagaaaaacaaaataagacccaccccaacaaattgcacaaatggagttgacacagttgtctttgataatgttccattgttaattttatcctttatgaacctga…	atgctcaattgaaaa		539	0
WBVar00094123	ok3038	EMS	V	6730984	6731237	gttgctgttgcagtt	gtggcggtggtggtggtggcggcggtggtggagaaggtggaggtgggggagcttcaatatattgaggtccctgattctgatactgaacaggtggtggaggttggactggattgttgattccgacaagtgtttcttgtccgttggttgggggagcgactgcaggtgggagaagtggaggaccagccattccaggtggagatcctggcagaggtgcaagtgtgaatggtgcgagagtctgaaaataagatgagtt	aattttaggcgagtg		253	0
WBVar00094125	ok3040	EMS	II	2951662	2952337	agacttacggcaatc	cttcaaattcccaaaaacttctagaccaactagctgaagaatctccccgcgctcacaaagtgtggttgcgtcgagaattttattatctgccacgtggaaaagacattctttcaggtttattgataagaaatagaagtcagttagaatattgatattggaaagttttgagttgttaactagtgataccccatctggaaattttgaagacttatagttaaagaaaagttgtaaagaaaagttctttaaaacttacggttatccaaacaaactagatggaatgcctttgttatcttgttcaatttgaaaaatgataagctttccagacttgaattatcaattgttaagcctccaactagctcggacatatctttaaatgctactttcaatttctcctctgtt…	ttccaagttttcccc	t	675	1
WBVar00094126	ok3041	EMS	X	16406126	16406982	gggaatggatcggag	cgggaaaaaatcagggtggagatgaaaaaaaaagaagcaaaaggtatctacactctccatctccccacttttcccagtcattattgtgcatgaagtgtgtgtgtgtgtgtgtgtgtgtggatgagcattttcgcggaaacatgtgctcgtgaatttcgcgccaccaggaaaaaaaaagagcaaaacgtgccgccgcggcggcggccccgcaaaacatcatcttgcccgtagcattttatgatcccatatttctgacttacccgcagctcgacggcctcctcctgctccttggtacgcttcgtcaagtaatccttttccagacgcttcatccttttagcattcagttgaacttgattggcaaccgtgaaaagaagatcagcgtcaaattcatatcgctcg…	tgataacgttgaaca	tgggaatggatcggagtggatcggaaatggaatggatcggaaatgggaatggatcggag	856	59
WBVar00094127	ok3042	EMS	II	13610561	13611116	cggagcgctgcaagc	ttctgctcctctccgtgcttatcaaacactcccagcatctccatagttgtcaaaatatcagctatcaccagatcagcccaagttacaccatctccgactaggaatcctgacttgctcttctcaagaattccattaagaattttgaagaatgtatcccgggccggcgcgaagacctccttttggattcgctcgatttcctccgcatttccggatctttgagccatgatgagttggcgtagtggggtgacgaagtctttgaattgatctacgattgcatccacccacgcttcttcctctgatgtttttccagcgtagccgaattttttggcaaggtagcggagaattgcagcggattgggggatttcgaagccatcgactgagaggaatgggagctgacca…	agttatacaaatacc		555	0
WBVar00094128	ok3043	EMS	I	8999286	8999667	ttgacttctttatta	tcgcatctaaaagtattcgaaagatctgagaattttcaagtataatagatgtgagacctcgaattgtttcacgattgcgaacaatcaaaaattcaaaaactgaatgagtccgatgacatctagctcaaaacagctagtgaaaaaaacatatctagactttgtttgtgggaacaaggaatacatacgttttgaactaaaagtctaaaacagtaccttggaatttgatcttttgatattacgatatcttcctgcttctcccaccaacgtttgggatccatgttatccgaaagctgaatttggaaattacttttgctcaacagttcaacaataaaggaatcagagtggaagctggtaaatttggaaaatcttgaaaatgaacca	gacgactatcctttg		381	0
WBVar00094129	ok3044	EMS	II	13041228	13041950	ttttcgaatttaacc	aaaaattgacgtgtcgagacctggtaccgtattgtggtgcgaaaatcatttaaaaaattgcgtcgatttttggttttttgttatttcaaaaaatgttcaatttttcaaaaaattagcttttagataaaaataaaaggtttttccttctttttttccggctaaataattttaaaaatccgttttccggaattttaccacgtttcatcacaaaaaaaaaaactaactctttgccaattaaagcggcggtgcaaatcgaaatcatttgctggacgacatagttgccatactgatggaacagaagaatatccaacgcatcacgattcaactcgacatccttcacatatccactgaaaatctcctccatcatctcgtgaagcaacgcgggcggtgcaaacaaga…	gagaggaaatgcacg		722	0
WBVar00094130	ok3045	EMS	V	4691663	4692642	aaattgaaagaacgt	gaagagaaagaacagaagttgggtgtaaattgtttaaatactccgaaatatgtacagatcattggattttagggatcttggcggcggtaatttactcatcggatccagagccggatccttcggcatcgacggaacgaacaaatctgactggaactgaagtcacttcggcggcgccggatccttccccggaagcttcctcgtcaacatcccgaaccacacgacggagctgctcttcggcagggctctcaccagatcctgagccatcctgaaaatgatagaattgagaatgtagcggctcaaacttagaatgtattttaattttcgccttttttccgtagcttttagaactgactaaaaatataaataagatgaaaaatcacgcgttttggcagaaaaaag…	gtgcggggagagtga	tt	979	2
WBVar00094131	ok3046	EMS	V	9478407	9478784	ggatgacgatatcgc	cgtcaagatcccaatgaggaagaaacgcggaattgctattcacccatggcaatgggaatcacagtgagtgatcagtctcatatttgttctttctttcactaaactttctaaaaatcaacattcactctacttctcgtattcaaaataacaaactgttccttttcagtctctggccaaacgctgaagtaccttatgatattgcttctcactacactgcaactgaaagaggaataattctatctgcaatggaagcattcagagatgtcacttgtgttcggttccgtccacgtcgttctactgataagcattatctccaaataaacaagcattatcagctcgaacgatgcttctcctatattggtcgtcaaagcagtcgc	tggctcttcggaact		377	0
WBVar00094132	ok3047	EMS	IV	12864384	12864901	atatggctcctgaac	ttctgaaaaatcgagaaacaaacaagagaagaggaatggatcaaagttgggtgaagcaatcaatgctgagaagacaagccggagatatttattcgttcgggatggtcatgtatgagattctattcagaagtttgcccttccgggataatacaaacatcagtggtatggaaattttgtttgctaaataaaaaaaagcttatttatttttttcagaacttgtcgactatctagcagacggatcgaaaaccgtgtcaccggagattcaaaaccaaatgggactccatccagatctgaacgctctgctgagggattgctggagtgagaatccagagattcggccgtcgattcgacgagttcgactgaatacggagatggtcttgaaaacgtgagactatttgg…	gaatgttagaagaag		517	0
WBVar00094133	ok3048	EMS	IV	4152961	4153498	gttgaaaattgttga	ggtaaacatccgaggctctagagagaaggttccggcgaaggcgatgtttcagcgcttctgtcgatgcttctgcttttacatatcaaaataatctcatttttagaatttttacgacatctcaccattctctctttgcggctctattgttgtaattctctcaaagcgaaatccaaatgaaaatgacattaccaatctagtgactaaagttcgatcgcatcatggaatggttcatgtaatttcatcaaatactccatcaggtggatctcaaccacttaccctctatgacctctcatctaaaacaaatggattaaccgattttcgaaatgatgatcaattctacaatgtaagatttcagaggtcgctccccactcttaattaatttcagtctcaaattcgttc…	tggtatacgtttctt		537	0
WBVar00094134	ok3050	EMS	IV	12855838	12856428	attagcttaaaatcc	taaattttatccgtgaattttgtaaaaatcagcgttgcgcagaaagggaggcggagcaaaatttcgcaactccgcggcttttgttgatttttttcaataaatttttcagccaaaacttgaaatttgctcaagatcttatgataatcatactggatcacattttaattcgaaaaaaacacggggttctggcctttctcattgaattttcgcgctccattgacaatcgcctgccggacaacgcgtggaaaagtgccgtgtactccacacgggcaaatacatcaattttataaccaaaaacgagccgcaacgcgacacgcaacgcgccgtaaatctacacaaaatctctccgacccaaaatggcctagttcggcaaactctgccatttcgatttatgaggga…	atcacgaattcttcg		590	0
WBVar00094135	ok3051	EMS	IV	4165023	4165430	tagctaatggtgacc	gctctaaattctgacttttcagggcttcgttcagcttgccagcaacaacatcctcagcgcaatcgcccataccaactctctgatggttgtccaatgcatcgaaccgctcgagatcttcaccggattcgagactccaaatcgctatgtggtccacgacatgtactgtcgtccgctgctttattgtatggaaagatcaaacgtctttgctcgtcagtaccacggaaacaatcgtaacttcggaatgcagatcatggatacgcacggagcccaggtgatgacttgctttcgaggaagaccatgctgctcatgcgatgatttcctgagcacccagttcctcgatcagcagattgggatgatgaagagggagtgctgtaatcctaacgtgagttttggacgata…	cagtaataactacag		407	0
WBVar00094136	ok3052	EMS	III	5273954	5274770	gaaattcaaattgta	tttttaatgaaacaattgggacttgaggagttgcttaagctctcgttccgttctttccttcctcctcttcgttgtcttcgagatctggcatatctgaaaattttttataataaataacattttaatactacattggttttctatcattaacgaattactaatagtaagcaaaaaggatattattgcacttaatacttaccgtcatcttcctcatcatcctcaagacctccgaagtctgctccgccagctcctcccatctgggacatgtactggttcaaatcgaatccgttcgccattccaccgccaattccggctccggcatcctcagcctcatcatcctcgtcttcatccttccattttccaaagtcaaccttcaaccaatggacctttcccttgttt…	attcgaaaagagaac		816	0
WBVar00094137	ok3053	EMS	X	1035369	1036105	tttcaccatcgtttt	ttgcattttttttatggaattcgaatgttgtttttggatttttcaagttacgatttaaaaatttaattttcgtaattaaaactttcaatgtttttgaaaacatgtccgatttaatccaacttttcgcattttccaacaaattgcaaaataatttcttctattaagtttttattttcagagtaatggagctaacgctaattgcccgtgtacgagacggccttattttggccacatcgattgaaggaaacaatgacggcagtgtaagttgccatttttcattttcaagttaattttcagaaaacatgtttcagggcgactcaagtatggtgaaatactcgaatcaagcaaaaatgctcttcaagaagctgaatggggctccagcacagcaaagtgtagagt…	aaacacgcaatgaat		736	0
WBVar00094138	ok3054	EMS	I	595336	595989	tcacagcatgaacct	tccgaactctaaacggtgacttcttaacgttcaaggctccattgccctttggaatctcgccgactcgcttgcgaaccgatgctccgcgatacgcagactgcagagctatcaccgattctcttatcgataaatatttctgtcgttgcttgtacttcttccaattacactgtatcgtttgagctgctaaggcttttttccgaacttcggctcttgcaaatgatcctcgaatcaatgcttggatcttgataataccctctttcattctcaaatatcgctttctagccaacattgtcctgaaccatcgttgaagtgtatcgattgattgcataattgtccgatgcaaatgatcatcgagtatcaacttttcagcgtctctcataaaaatcttattggttccat…	ataatttctacttat	aatat	653	5
WBVar00094139	ok3056	EMS	V	9471809	9472230	aacgttttttattta	gttattactcatttttgttttatatgaaaaacaaggtataataggtataatatttgcttcctgctttaaggattcttatctcataaaatcctgaaatccattcctgccttcttatcttgttttcagtttttaatcattattttgaaaacaatatgattattccagaatatgaactctcgtgggttgattttgacgcttggcgtggtgatcgctgtagcattcgcacaacaggacagtgaagtggagagaggtaattttttcaacaaaaaaatatactaccgaggacacgatgcaccatgtcatttgtagtgttcatgaaactttcattttctacgtatctctcgggccacctgttcaaaaatatgttttgcagaaatgatgaagcgtaaatcagcgtat…	gtggaaacccaatgg	a	421	1
WBVar00094140	ok3058	EMS	II	3540794	3541251	tcgagcacaccttgt	tgattacggacgtgtctgaaaaatagaaattttggtgaaaaattggaacttttttgggattttttggtaaaaaactggaatttttacacattttttttaaaatgaaaaactcaattttttaggatttttttcaataaaaaaatcggatttttttgggaattttaagtggaaaaatttgattttctgaatgattttttaaaattttgaatcggatttttttgggaatttttggtgaaaaatttgcaatttataggaacttttttaataaaaaaaattagattttttctcggctcgcggatccacttactggctatattctccacaaatccaagcggccgctaggagcacttcacacatattgctccgttgttgagccgagccggcgagcaaaacatgagc…	acggttacatcttgg		457	0
WBVar00094141	ok3059	EMS	X	12308532	12309110	gttggaataggatcc	aaaagaaaaagaaatacggtttgtaacgaggaggacacttttcaagaacatgcagtttcaagttaccaccaccgacacaaacgtgataaaatagtcgagaaaggttattatcaacagagtttctggacttcaccagtttatttcagaacttgatgtggaggaagaagatggagagcaaatagtggaacataacttccagtccacgagctcttataaactcaatattaaaactgcggcgattcatcaggttaatcatcaggaaagtgatcacacgcgccctaacaaatcaaaggatctgcgttcatctgaggatcaagttttgacagaagatttaccagccgcatcaaaaacaccacctgcatcaatttcagaacttgatatgggagaacaaggagccga…	cactaacgacagcct		578	0
WBVar00094142	ok3060	EMS	V	12292707	12293140	aattatcgagatgtt	ctatttccgatacaaagctagcgtttttgactatcaaagccgaaacttcacaaaattcgtaaagctattcatatattcatttcgtgttttaacgattctctttcctggaatcacattcggaacatttttctatagtattgaacgacaagaagaatacaaaaaagagcttgcaatggtagcgtatcaaaaatatttctagatgtgaaagattttaataaaaagtaatagaaacaacgctcgaattatcaaattaaataaaagaataagacataaagattagtgaattctaaatgcttttacaaaatttagcaatcgatccttaaacggcgcgcttttttgctgattctttttgcatttagcattcgaaatattcatctatgtcccatttataaagcttta…	tccgccagcctctgc	t	433	1
WBVar00094143	ok3062	EMS	II	7661077	7661540	gcatcttcatacttt	ttgatgtgattcttacaaggagggctttgacacaaagcagataaatcactatgagttgacacaccaactccagaatcaacacaagatcgacggagttctgaaattataaacaacattgagattatcaaagaaatctgaaactcaccatcatcattattaataggcgacagtctgtcaagttcataatgttcggtaagatgtgccacgcacgcaacgttcggagctggcgtcgaggtggatgcaattttatctcgaagatactctgcgagttctctatcttcttcatttggatatttacttgcaagcagcttcccaagatggccagtatcatttggagagggagaagcaagtgtaaagctggttcccaatcgttcatcttccaagaatttaccttcacaa…	aatcatccattgtca	c	463	1
WBVar00094146	ok3065	EMS	X	5919505	5920103	ttattaatttccttt	ttttttgaaaatagccggaatcgtttttttttgtcggccaagaggtgagtaggtgtagtacagcaggggtgataagccaaagcgtcacaagaccggtggctcccagaacggaaattaaaaaaggtgggactttgggcggcttaaagtgtcactggtctggacgagtagatattcgacacccctcttgcacatattatttgttagtctgactgagttttctcagtcattcaacataaactgttcacatttctacaggaacaatgcttctctggatcgtcgccactttgctcatttttagccttccagtgtcaacggctttagattataatggtaattgatttttcatcagtatcactaaaacattttgagaatctaaccatgatttaatagtaggtatat…	aaaattttgtttttc		598	0
WBVar00094147	ok3066	EMS	I	9329166	9329657	taacttctgttgacg	ttgaaaaagaaaaggattttgctggagctgttgaaaaagcaattcggccaaatactaagatgatttactttgaatcaattgccaatccaacgatggcagttccagatattttgggaacaattgaagtggcaaagaaatataaggttaaaaaatatacgattaagagagctagattaattattcaagtaatctattaattttactgtttttcagattcttacatgtcttgatgcaactttctcatctccatacaacattcaaccactgaaacttggagcagacatcagtcttcatagctggtaagactagttattccaaaatttaattcataggtggatcgagtctcaaaaataaaacggagattggcagttgaaaatttgtctaggccacattaatttt…	agtaaaagactttag		491	0
WBVar00094149	ok3068	EMS	V	17347985	17348798	agttcattgtaggtt	ttattgacttactattagtacagagatttaattttttgcgtcaggtttctccgaaaattgccaatcaatccaagcttctcgctgattttgttgtattgaatcagcgcgaaccaattccattgaaaaatgtcacctctgagattttcaagaaagttatcgaatggtgtgagtatcatgctgaagatatccccaaaccgccagacaatgtggaagaaaagcgaacggacgatattggtgaatgggatgtcgagtttcttaaagttgacaaaggtactttgttcgaattggtgctggtaagtagtcaactttcaaggggttattcaagtaatgttgcaaaatttatgtgaatacagttgttacataatttatacatttttttaaaattttcccagcctattt…	gaatagggagttaaa		813	0
WBVar00094150	ok3069	EMS	III	3365660	3366277	ggtgaccaagtcgat	cacgatgttttcgtcctgaaaatattgataattgagttttagttttgaaagctcacaaaaaaacttttatttcaatccaaaattatttgtaagaattttaaattcccgcgcgaatttagtgtcaaaatttaccttcaaatccctatgaagtacacgattctgaacacattcatgaacagtcactgcaatttgtctgaacaagaatcttgccatatcttcgctaatctttccctgtcccttaataaaatcgaacatgtcaatgcaagggtacggtcgttccatgacaattaggaagccttctgggatactgtaccagtcgagaagacgaatcactcctcgcacttttgagcatttggcgagcatgcaaatctccattgggacttgttcgccgtttatctg…	atgagccttaaattt		617	0
WBVar00094151	ok3070	EMS	X	7022866	7023186	ctgtctattccttct	catttttttcacgtggctgcgagaatgaaaactcggctttccttttatgactaaagaagtctgctaaaattcttttatttgaataaggctttccgactatctgtggttagaaaaaattataaaacgtgagtgtccacaaaaaagcgtctccacaaaatgtagtaattattctcagcatcctattaaattaactcttatttttacaaaattgtgtttgtaattaacaatgaaattatttcaattacttaaatttaaaaagttaaattaaagttaaattaaattaaaaagtgttattactttcagctacacttggttcatgt	tcgcgaaggtttaac		320	0
WBVar00094152	ok3071	EMS	V	1029049	1029659	ggccaggctataggt	ctaggctaggccataggtctcggctaagctgtaggtaactgtaggcctagaatataggtctaggctatagacctaggctataagcctgcctaggttcttttaccccagtgagaaactcacaatgcgtacggataacgtccttccgagtagaggtactgatcttccgatgatggaatgatgacattactgaaaatcacaaatttctcataggctacattacttttataattgcaaagttcttatttcaaatgacgtgatgatttcgaagaaaagtggtgggttgttgctggagcaaacaagtttgtaaagagcatctccttttgctagacacaaatttgagatttccggtcaaaacacacacttttattggatttcgaaaggttggagtgcgttgaaatt…	gttcctcgatgcacc		610	0
[truncated: 6,157 more rows]
